# Supplementary material for: Characterization of prognostic value and immunological roles of RAB22A in hepatocellular carcinoma
Source: Front Immunol. 2023 Mar 3;14:1086342. doi: 10.3389/fimmu.2023.1086342 (PMC10021109; doi:10.3389/fimmu.2023.1086342)
Supplement: Supplementary file 4 [file Table_3.xls]

ONTOLOGY	ID	Description	GeneRatio	BgRatio	pvalue	p.adjust	qvalue	geneID	Count
BP	GO:0002181	cytoplasmic translation	111/7033	146/18800	1.66078957746028e-21	1.0557639343915e-17	8.97176011739593e-18	RPS29/RPS20/RPL34/NCK1/RPL12/RPL30/RPS14/RPS9/RPL13/RPL41/RPL36/RPL35/RPS10/RPL24/RPL29/RPL32/RPL37A/RPL28/RPL18/RPLP2/RPS3/RPLP1/RPL10A/RPL27A/RPL38/RPL37/RPL8/RPL35A/RPS13/RPL31/RPL11/RPL23A/RPS2/RPS15/RPS8/RPL14/RPS5/RPLP0/RPL26/RPL19/RPS12/RPS19/RPL7A/RPS27A/RPS11/RPS24/RPS15A/RPL22L1/RPL39/RPL27/RPS23/RPL13A/EIF2B3/PAIP1/EIF4A1/RPS3A/RPS6/RPSA/UBA52/RPL15/RPS16/RPL18A/RPL10/RPL4/RPL23/EIF4H/…	111
BP	GO:0042254	ribosome biogenesis	185/7033	304/18800	6.10543905157009e-17	1.94061380254155e-13	1.64911122171883e-13	MRPS2/EXOSC4/RRP8/RPS14/WDR74/RPL35/WDR46/RPL24/ESF1/PIH1D1/KRR1/UTP20/RPL10A/RPL38/ERCC2/RPL35A/HEATR3/SRFBP1/RPL11/ZNF622/RPL23A/RPS15/DDX56/RPS8/IMP4/RPL14/RPS5/RRP1/PPAN/RPLP0/RPL26/EXOSC7/DDX3X/RPS19/DDX21/MRPS11/RPL7A/RPS24/NOC4L/EXOSC5/EIF6/URB2/NHP2/RPL27/RRP7A/MDN1/XRN2/SURF6/RPS6/RPSA/TBL3/RPS16/FBL/XPO1/PELP1/GTF3A/RPL10/NLE1/RPL5/ZCCHC4/REXO4/WDR18/RPP40/MRPL20/MRPL1/DDX54/ISG20L2/MRT…	185
BP	GO:0010498	proteasomal protein catabolic process	268/7033	496/18800	1.92783082757431e-14	2.63280111381739e-11	2.23732401349707e-11	ANKIB1/FEM1B/UBR1/UBXN4/SOCS5/PSMC1/TMF1/FBXL15/COMMD1/HACE1/ARMC8/SPOPL/TAF1/ZFAND2B/WDR26/PSMB7/SH3RF1/APPBP2/PSMB3/RPL11/RNFT1/GSK3B/SOCS4/FBXW11/ITCH/CDK2/PSME2/SIAH1/RNF34/KLHL20/CLOCK/SHARPIN/PCNP/PSMB6/ZNRF1/HERC2/KLHDC3/MAPK9/GABARAP/CUL2/EIF3H/HFE/STUB1/OPHN1/PSMB1/UBXN1/PSMC5/SIRT1/XPO1/WAC/SEC61B/STT3B/PELI1/KIF14/RNF4/PSMC3/PRPF19/UCHL5/FBXL6/ZFAND2A/HSPBP1/FBXO38/NHLRC3/FAF2/ANAPC1/R…	268
BP	GO:0048193	Golgi vesicle transport	174/7033	294/18800	2.05156019018033e-14	2.63280111381739e-11	2.23732401349707e-11	VAPB/ARFGEF2/RP2/EXOC6B/COPB1/BLZF1/VPS13C/RAB10/COMMD1/SEC23IP/PREPL/EXOC8/CCDC91/ATP2C1/RAB6A/GCC2/GOLGA4/SNAP23/STX5/PRKCI/TMED4/RAB1A/COG5/SNX12/RAB6C/CTAGE6/TRAPPC5/KLHL20/ARFGAP3/TRAPPC6A/MYO5A/GOLPH3/USO1/TRAPPC10/VAMP5/EXOC1/ARL1/COPB2/YIF1A/COG6/COPA/KIF16B/UVRAG/MON2/USE1/CCDC93/LMAN2/AP1G1/ARFGAP2/AP1AR/NAPG/MYO18A/SEC22C/GOLGA2/PGAP1/SEC22B/EXOC2/SEC23B/YIPF5/TMED1/EXOC5/VPS54/CYTH3/E…	174
BP	GO:0034470	ncRNA processing	235/7033	424/18800	2.07078898365376e-14	2.63280111381739e-11	2.23732401349707e-11	QTRT1/EXOSC4/MAP2K1/RRP8/RPS14/WDR74/TRMT2B/ZC3H7A/RPL35/WDR46/ESF1/PIH1D1/KRR1/UTP20/RPL10A/ERCC2/RPL35A/SRFBP1/INTS2/RPL11/RPS15/DDX56/RPS8/IMP4/RPL14/RRP1/PPAN/RPL26/EXOSC7/TRUB1/DDX3X/RPS19/THUMPD1/DDX21/MRPS11/RPL7A/RPS24/NOC4L/EXOSC5/EIF6/NHP2/RPL27/RRP7A/FARS2/MDN1/XRN2/ZCCHC8/ZMPSTE24/RPS6/CTU1/TBL3/RPS16/FBL/PELP1/RPL5/ZCCHC4/REXO4/WDR18/RPP40/MRPL1/PUM2/DDX54/TRMT11/MRTO4/PUS1/NSUN2/PES…	235
BP	GO:0016072	rRNA metabolic process	159/7033	264/18800	3.35596879844421e-14	3.55564894195164e-11	3.02154945151153e-11	SPIN1/EXOSC4/RRP8/RPS14/WDR74/RPL35/WDR46/ESF1/PIH1D1/KRR1/UTP20/RPL10A/ERCC2/RPL35A/SRFBP1/RPL11/RPS15/DDX56/RPS8/IMP4/RPL14/RRP1/PPAN/RPL26/EXOSC7/RPS19/DDX21/MRPS11/RPL7A/RPS24/TAF1B/NOC4L/EXOSC5/EIF6/NHP2/GTF3C3/RPL27/RRP7A/MDN1/XRN2/GTF3C5/RPS6/TBL3/RPS16/FBL/PELP1/GTF3A/RPL5/ZCCHC4/REXO4/WDR18/RPP40/XRN1/MRPL1/DDX54/MRTO4/PES1/RPS25/EXOSC8/TRMT112/DEDD2/GAR1/MTOR/NSUN5/EMG1/RPS7/GTF3C2/SART…	159
BP	GO:0006364	rRNA processing	139/7033	226/18800	1.37776339900221e-13	1.25120598963673e-10	1.06326041559088e-10	EXOSC4/RRP8/RPS14/WDR74/RPL35/WDR46/ESF1/PIH1D1/KRR1/UTP20/RPL10A/ERCC2/RPL35A/SRFBP1/RPL11/RPS15/DDX56/RPS8/IMP4/RPL14/RRP1/PPAN/RPL26/EXOSC7/RPS19/DDX21/MRPS11/RPL7A/RPS24/NOC4L/EXOSC5/EIF6/NHP2/RPL27/RRP7A/MDN1/XRN2/RPS6/TBL3/RPS16/FBL/PELP1/RPL5/ZCCHC4/REXO4/WDR18/RPP40/MRPL1/DDX54/MRTO4/PES1/RPS25/EXOSC8/TRMT112/GAR1/NSUN5/EMG1/RPS7/SART1/RPS17/IMP3/NOP10/RPUSD3/POP5/GTF2H5/RPL7/HEATR1/RRP9/…	139
BP	GO:0043161	proteasome-mediated ubiquitin-dependent protein catabolic process	227/7033	414/18800	2.63201019870382e-13	2.09146110414502e-10	1.77729951838789e-10	ANKIB1/FEM1B/UBR1/UBXN4/SOCS5/PSMC1/FBXL15/COMMD1/HACE1/ARMC8/SPOPL/TAF1/ZFAND2B/WDR26/SH3RF1/APPBP2/RPL11/GSK3B/SOCS4/FBXW11/ITCH/CDK2/SIAH1/RNF34/KLHL20/CLOCK/SHARPIN/PCNP/ZNRF1/HERC2/KLHDC3/MAPK9/GABARAP/CUL2/EIF3H/HFE/STUB1/UBXN1/PSMC5/SIRT1/XPO1/WAC/SEC61B/STT3B/PELI1/KIF14/RNF4/PSMC3/UCHL5/FBXL6/ZFAND2A/HSPBP1/FBXO38/NHLRC3/FAF2/ANAPC1/TOPORS/KCTD10/KBTBD7/MTM1/RNF19A/KCTD5/CDC27/DDRGK1/PSM…	227
BP	GO:0016570	histone modification	262/7033	494/18800	6.26797683013586e-13	4.42728096768596e-10	3.76225229149208e-10	TAF4/TAF5L/RRP8/EPC1/RBBP5/PHF20/BCOR/BMI1/MAPK8/ATXN7/RBBP4/RLF/SIRT3/ASH1L/ENY2/RUVBL2/PIH1D1/TAF1/REST/DR1/WDR70/EP300/MIER1/KDM4A/JMJD1C/RIF1/ATF2/BRPF1/RNF168/CDC73/PRDM4/SUDS3/DMAP1/WDR82/CTCF/BRCA2/CDK2/SF3B5/NCOA1/MBD3/CLOCK/SUZ12/PHF2/THAP7/TRRAP/TAF1L/TADA2A/NIPBL/SIN3A/SETD2/ATRX/TET3/USP16/BAZ2A/KDM3B/NAA40/ATM/SART3/KDM5C/PRDM2/ZMPSTE24/PAXIP1/SIRT1/SMARCAD1/BRD4/ING3/INCENP/GATAD2B/…	262
BP	GO:0022613	ribonucleoprotein complex biogenesis	238/7033	448/18800	5.77190396086866e-12	3.66919934792421e-09	3.11804327654505e-09	MRPS2/EXOSC4/RRP8/SRPK2/RPS14/WDR74/RPL35/WDR46/RPL24/ESF1/PUF60/RUVBL2/PIH1D1/KRR1/UTP20/RPL10A/CELF1/ATR/RPL38/ERCC2/RPL35A/HEATR3/SRFBP1/RPL11/CDC73/ZNF622/RPL23A/RPS15/DDX56/RPS8/IMP4/RPL14/RPS5/RRP1/PPAN/RPLP0/RPL26/EXOSC7/DDX3X/LUC7L2/RPS19/LSM2/DDX21/MRPS11/RPL7A/RPS24/NOC4L/EXOSC5/EIF6/URB2/NHP2/SF3B1/RPL27/RRP7A/SNRPD3/ATM/SART3/MDN1/TXNL4A/XRN2/RPL13A/PRPF31/SURF6/RPS6/SNRPC/RPSA/TBL3/R…	238
BP	GO:0001701	in utero embryonic development	206/7033	387/18800	1.21505881133515e-10	7.02193533059779e-08	5.96715963614546e-08	STK4/KIDINS220/DHX35/ADAM10/MAP2K1/ZMIZ1/PALB2/PHF6/WDR74/BCOR/RPL13/ATP11A/SP3/ITGB1/ATP7A/ETV2/C2CD3/SKIL/ATF2/ERCC2/BPTF/NOTCH2/LATS1/SCO2/RBBP8/MAPK1/BMPR1A/BRCA2/RBBP6/BIRC6/NCOA1/MIB1/HIF1A/MBD3/HEG1/ALS2/ACVR1/GNA13/E2F7/SIN3A/B9D1/SETD2/NPAT/RRP7A/ENDOG/TRAF6/BTF3/CASP8/XRCC2/MYO1E/MYH9/OCRL/NCAPG2/MED1/STIL/NLE1/NR2F2/ACTL6A/XAB2/RTF1/ACVR1B/NDUFA2/NSUN2/RUNDC1/FLCN/EPB41L5/RPGRIP1L/GGNB…	206
BP	GO:0140694	non-membrane-bounded organelle assembly	202/7033	379/18800	1.58653667244566e-10	8.4046780222809e-08	7.14219842367644e-08	MRPS2/YTHDF1/MEF2A/NEK7/STAG1/RPS14/HAUS2/CEP135/PATL1/CEP97/CLASP2/MDM1/RPL24/ITGB1/RPS3/C2CD3/SMC3/RPL38/CEP152/TPR/RPL11/RPL23A/RPS15/RPS5/PPAN/RPLP0/GPSM2/DDX3X/AKAP13/CDK2/SMC1A/CCDC61/RPS19/MRPS11/EIF6/MAPK9/CLASP1/RRP7A/TMOD3/RPS23/MDN1/CHMP2B/CHMP6/INO80/KIF2A/CHMP2A/TMOD2/STAG2/RPSA/INCENP/RPL10/ATXN2L/STIL/NLE1/RPL5/RNF4/ZNF207/LIMD1/CEP192/PAN3/MRPL20/PUM2/HAUS6/ANLN/GOLGA2/CENPK/MRTO4…	202
BP	GO:0072594	establishment of protein localization to organelle	224/7033	431/18800	3.53704094804739e-10	1.72961302359518e-07	1.46980519395783e-07	STK4/STAM/TNPO3/TIMM8B/RGPD4/VPS13C/RAB10/TIMM9/VPS28/MAPK8/TOMM7/NF1/FIS1/RUVBL2/PIH1D1/ZFAND2B/LEPROT/GNPTAB/GCC2/RAB3GAP1/ATF2/TIMM13/RGPD3/HEATR3/TPR/APPL1/BAG4/NUP107/DMAP1/BRCA2/SRPRB/ECT2/NIPBL/MON1A/BCS1L/SH3GLB1/DNLZ/PIK3R4/EFCAB7/PMPCA/NUP98/APPL2/VPS41/SPRN/RPAIN/E2F3/SEC61B/RAB3GAP2/RPL23/PHB2/MED1/NPEPPS/JAK2/ZFAND2A/ZFYVE16/SCARB2/RANBP2/NDUFA13/ROMO1/TIMM10/TIMM50/WRAP53/VPS37A/BNI…	224
BP	GO:0016236	macroautophagy	167/7033	306/18800	5.93280236274835e-10	2.69391604428509e-07	2.28925877636275e-07	PIP4K2C/STAM/TBK1/PIKFYVE/VPS13C/PIK3CA/TBC1D12/VPS28/MAPK8/TOMM7/EXOC8/RAB5A/RAB3GAP1/RAB1A/VPS35/SNX4/ARL8B/HIF1A/ATP2A2/RAB19/GABARAP/EXOC1/SNX6/PAFAH1B2/TECPR1/SH3GLB1/PIK3R4/CHMP2B/CHMP6/CHMP2A/SMG1/SIRT1/VPS41/UVRAG/TBC1D5/WAC/RAB3GAP2/STAM2/PHB2/SPTLC2/ERN1/LRBA/ATG7/NPC1/RNF41/MTM1/SEC22B/VPS37A/MTOR/SMCR8/BNIP3L/TMEM39A/HTRA2/DDRGK1/TEX264/UBXN2A/MAP3K7/CAPN1/POLDIP2/VPS4B/RNF5/RALB/VPS3…	167
BP	GO:1902115	regulation of organelle assembly	117/7033	202/18800	2.25448071003209e-09	9.55448924911601e-07	8.11929473956821e-07	PIP4K2C/STAM/PIKFYVE/TBC1D12/CEP135/CEP97/MDM1/RAB5A/RAB3GAP1/TPR/PDCD6IP/GSK3B/SNX4/GPSM2/CDK10/MAPK9/SH3GLB1/CHMP2B/CHMP6/CHMP2A/MNS1/RAB3GAP2/STIL/RNF4/CYLD/PAN3/SYNE2/ALMS1/MTM1/SEC22B/TRIM37/SMCR8/TMEM39A/SENP6/PRKAA1/CNOT6/STYXL1/VPS4B/RDX/CEP120/MPHOSPH9/RNF5/RALB/DRG1/CDKL5/LRSAM1/DZIP1/PIP4K2A/SASS6/KIF24/KIF15/PHF23/KIF9/TCHP/DNM2/LRRK2/CDKL1/CHMP4A/TBC1D7/YAP1/CEP76/TBC1D14/PLK4/SCFD1/…	117
BP	GO:0016197	endosomal transport	130/7033	231/18800	3.72584370615763e-09	1.48032427750276e-06	1.25796249342112e-06	STX16/ITSN2/STAM/SNX27/PIKFYVE/RAB10/ACAP2/VPS28/HEATR5A/PREPL/HEATR5B/LEPROT/LMTK2/RAB6A/TMEM87B/GCC2/STX5/BLOC1S1/VPS35/SNX4/PICALM/SNX12/RAB6C/KIAA1109/ARL8B/SPAG9/ALS2/TRAPPC10/EEA1/SNX6/CMTM6/TBC1D23/ARL1/ANKRD27/CHMP2B/TMEM87A/CHMP6/CHMP2A/CCDC93/TBC1D5/CLTC/RAB9A/DENND1B/SNX9/VAMP4/ZFYVE16/ALMS1/RGP1/BTBD8/CORO1C/DENND5A/LYST/ERC1/VPS4B/VPS54/VPS39/EPS15/EHD3/ARFIP1/ITSN1/SNF8/GOSR1/AP3B1/…	130
BP	GO:0018105	peptidyl-serine phosphorylation	168/7033	315/18800	5.09025649604164e-09	1.90345650266686e-06	1.61753537694648e-06	STK4/TOP1/PAQR3/TBK1/NCK1/PIKFYVE/SRPK2/HIPK3/PIK3CA/HIPK1/EIF2AK3/MAPK8/TAF1/MASTL/LMTK2/FNIP2/ATR/RICTOR/PRKCI/LATS1/GSK3B/BAG4/MAPK1/ROCK1/CAB39/CDK2/UHMK1/WNK1/MAPK9/PKN2/DYRK1A/TTBK2/ATM/MORC3/SMG1/DOCK7/STK38L/ROCK2/PRKCE/PAK2/APP/TLK1/PDPK1/CAPRIN2/PDCD10/FNIP1/ERN1/MTCP1/DYRK2/NSD1/GGNBP2/CAMK1/MTOR/UCN/MST1/TSSK6/MARK2/PRKAA1/MLXIPL/CLSPN/EGFR/SMAD7/PRKG2/DYRK4/RPS6KA5/CDK5R1/AURKA/PARK7…	168
BP	GO:2000785	regulation of autophagosome assembly	36/7033	45/18800	6.19976620031581e-09	2.1895507630782e-06	1.86065497894858e-06	PIP4K2C/PIKFYVE/TBC1D12/RAB5A/RAB3GAP1/SNX4/SH3GLB1/RAB3GAP2/MTM1/SEC22B/SMCR8/TMEM39A/RNF5/RALB/LRSAM1/PIP4K2A/PHF23/LRRK2/CHMP4A/TBC1D14/SCFD1/SNX18/MTMR3/SNX30/RAB1B/IFT20/WIPI1/UBQLN2/CHMP4B/PINK1/WDR45/FEZ2/C9orf72/BECN1/ULK1/EHMT2	36
BP	GO:1903320	regulation of protein modification by small protein conjugation or removal	136/7033	246/18800	7.70218144339265e-09	2.5769877597709e-06	2.18989446911308e-06	RPS20/ZMIZ1/COMMD1/BMI1/VPS28/SPOPL/TAF1/RPS3/MASTL/WDR70/DCUN1D1/RPL37/RPL11/PIAS3/RPS2/RPS15/RNF111/ITCH/DDX3X/HIF1A/MAPK9/GABARAP/ABL1/TRAF6/STUB1/SART3/UBXN1/XIAP/PAXIP1/OTUD4/PRKCE/FANCM/CRY1/PELI1/RPL23/RPL5/TANK/HSPBP1/UBE3A/MYCBP2/TOPORS/RPS7/BCL10/UBB/UBXN2A/PARP10/PIN1/SMAD7/CDK9/HMG20A/GPS2/BUB1B/PSMD10/PRMT3/TRIM44/SENP2/USP44/OGT/PPIA/LIMK1/PARK7/MTBP/RCHY1/CBLB/PHF23/SASH1/ARNT/TGFB…	136
BP	GO:0006605	protein targeting	168/7033	317/18800	9.26588303621106e-09	2.94516092305969e-06	2.50276377588606e-06	AP4E1/PIKFYVE/TIMM8B/VPS13C/ZDHHC23/TIMM9/ZDHHC21/TOMM7/FIS1/YWHAB/ZFAND2B/LEPROT/GNPTAB/GCC2/SIL1/TIMM13/RPL11/PRKCI/BAG4/SRPRB/RAB3IP/TRAK1/GABARAP/MON1A/ZDHHC20/SH3GLB1/DNLZ/PIK3R4/PMPCA/NACA2/VPS41/ARL6IP1/SEC61B/CHM/NPEPPS/ARL6/ZFAND2A/ZFYVE16/SCARB2/NDUFA13/ROMO1/TIMM10/TIMM50/VPS37A/BNIP3L/YWHAG/HTRA2/SEC61G/UBL5/PRKAA1/AGK/PEX1/PEX26/RAB8B/AP3B1/STXBP4/LAMP2/SGTB/VPS13D/SNX16/PEX6/TIMM8A/…	168
BP	GO:0044772	mitotic cell cycle phase transition	222/7033	440/18800	1.17940099209269e-08	3.57021528892058e-06	3.03392776512264e-06	ADAM17/CRLF3/RBL1/CCNG2/FBXL15/CDK17/CLASP2/RPL24/ITGB1/MASTL/RBL2/DLG1/ERCC2/CCNI/TPR/CDC73/APPL1/LATS1/TOPBP1/RBBP8/RPL26/ANAPC11/DDX3X/RFWD3/EPS8/CDK2/PSME2/APC/ACVR1/CDK10/E2F7/SIN3A/ARPP19/MEPCE/NPAT/CLASP1/TMOD3/CUL2/ATM/INO80/CHMP2A/APPL2/RPS6/BRD4/APP/E2F3/WAC/TAOK1/PHB2/STIL/KIF14/ZNF207/BRCC3/CASP2/FBXL6/ANLN/ACVR1B/TAF2/ZWILCH/ANAPC1/TPRA1/ATAD5/CENPF/PPM1D/CDC27/TFDP1/CLSPN/TAF10/VPS4…	222
BP	GO:1990778	protein localization to cell periphery	176/7033	337/18800	1.7001728991406e-08	4.75315169351815e-06	4.03917347493192e-06	ARL13B/PIP5K1A/ADAM10/BLZF1/RAB10/SLMAP/ZDHHC23/CLASP2/PREPL/PPFIA1/ITGB1/ATP2C1/GOLGA4/FCHO2/RAPGEF6/DLG1/PRKCI/APPL1/KIF5B/TMEM88/IFT80/BAG4/VPS35/PICALM/ROCK1/GPSM2/MYO5A/SLC9A3R2/GOLPH3/VAMP5/RHOQ/RAP2A/EFCAB7/ROCK2/PRKCE/PTPN9/EPB41L2/PDPK1/CLTC/DAG1/EPB41/STX8/STX7/GORASP1/WDR19/KCNIP4/EXOC5/RDX/EGFR/PRKG2/EHD3/MMP14/RAB8B/RAB3A/LAMA5/MACF1/STX3/SPTBN1/HECTD1/PTCH1/PLS1/ZDHHC5/ASB3/KIF13A/F…	176
BP	GO:0000209	protein polyubiquitination	134/7033	244/18800	1.71971824682897e-08	4.75315169351815e-06	4.03917347493192e-06	ANKIB1/HACE1/BARD1/TAF1/UBE3C/CBL/THOP1/RNF168/SHPRH/ZFP91/RNF111/FBXW11/ITCH/TNKS2/ANAPC11/DDX3X/RNF34/RNF115/KLHL20/RNF6/SHARPIN/ZNRF1/FBXO28/GABARAP/TRAF6/STUB1/TRIM56/XIAP/TPP2/PELI1/RNF4/UBE3B/NPEPPS/PRPF19/CBFB/UBE3A/FBXO38/NHLRC3/ANAPC1/RNF41/TOPORS/KBTBD7/RNF19A/RUSC1/CDC27/UBE2H/SMURF2/UBE2NL/WSB1/PARP10/RNF5/CDC34/GPS2/ARIH1/LRSAM1/TRIM44/HECTD1/UBE2A/PPIA/RC3H1/TRIM62/SASH1/TNKS/NOD2/S…	134
BP	GO:0018209	peptidyl-serine modification	176/7033	338/18800	2.24549656194206e-08	5.83006420625828e-06	4.9543213045739e-06	STK4/TOP1/PAQR3/TBK1/NCK1/PIKFYVE/SRPK2/HIPK3/PIK3CA/HIPK1/EIF2AK3/MAPK8/TAF1/MASTL/LMTK2/FNIP2/ATR/RICTOR/PRKCI/LATS1/GSK3B/BAG4/MAPK1/ROCK1/CAB39/CDK2/UHMK1/WNK1/MAPK9/PKN2/DYRK1A/TTBK2/ATM/MORC3/SMG1/DOCK7/STK38L/ROCK2/PRKCE/PAK2/APP/TLK1/PDPK1/CAPRIN2/PDCD10/FNIP1/ERN1/MTCP1/DYRK2/NSD1/GGNBP2/CAMK1/MTOR/UCN/MST1/TSSK6/MARK2/PRKAA1/MLXIPL/CLSPN/EGFR/SMAD7/PRKG2/NAA10/GALNT4/DYRK4/RPS6KA5/CDK5R…	176
BP	GO:0043543	protein acylation	140/7033	258/18800	2.29277340186341e-08	5.83006420625828e-06	4.9543213045739e-06	TAF4/TAF5L/HINT2/EPC1/PHF20/ZDHHC23/ZDHHC21/ATXN7/ENY2/RUVBL2/PIH1D1/DIP2B/TAF1/DR1/ZDHHC17/PPM1B/EP300/ATF2/BRPF1/BLOC1S1/GSK3B/DMAP1/CTCF/BRCA2/DDX3X/NCOA1/MBD3/CLOCK/THAP7/TRRAP/TAF1L/TADA2A/SIN3A/DIP2A/ZDHHC20/NAA40/FAM161A/ZMPSTE24/PAXIP1/SIRT1/ESCO1/ZDHHC13/ING3/EPC2/TAOK1/ATXN7L3/SETD5/ACTL6A/IWS1/BRD1/MSL2/SRCAP/NCOA3/LDB1/TAF2/FLCN/CAMK1/PRKAA1/MAP3K7/TAF10/YEATS2/MSL1/NAA10/ESCO2/MBIP/E…	140
BP	GO:0031396	regulation of protein ubiquitination	119/7033	213/18800	2.94106086771499e-08	7.19089382156316e-06	6.1107386125965e-06	RPS20/COMMD1/BMI1/VPS28/SPOPL/TAF1/RPS3/MASTL/WDR70/DCUN1D1/RPL37/RPL11/RPS2/RPS15/RNF111/DDX3X/MAPK9/GABARAP/ABL1/TRAF6/STUB1/UBXN1/XIAP/PAXIP1/PRKCE/FANCM/CRY1/PELI1/RPL23/RPL5/HSPBP1/UBE3A/MYCBP2/TOPORS/RPS7/BCL10/UBB/UBXN2A/PARP10/PIN1/SMAD7/CDK9/GPS2/BUB1B/PSMD10/PRMT3/TRIM44/SENP2/USP44/OGT/PPIA/LIMK1/PARK7/MTBP/RCHY1/CBLB/PHF23/SASH1/TGFBR1/NOD2/GNL3L/BIRC2/PEF1/PINX1/LRRK2/TBC1D7/FOXF2/FB…	119
BP	GO:0010506	regulation of autophagy	174/7033	336/18800	4.45817157740077e-08	1.04965173027914e-05	8.9198193119769e-06	PIP4K2C/RRAGC/TBK1/VPS13C/PIK3CA/MAPK8/PIK3C2A/EXOC8/PIK3CB/EIF4G2/EP300/KDM4A/RAB3GAP1/USP33/GSK3B/VPS35/SNX4/ROCK1/HIF1A/NPRL2/ABL1/EXOC1/SNX6/PAFAH1B2/ENDOG/TECPR1/SH3GLB1/ATM/PIK3R4/SMG1/ZMPSTE24/SIRT1/UVRAG/WAC/DNM1L/RAB3GAP2/SNRNP70/SPTLC2/ERN1/GOLGA2/ATG7/NPC1/RNF41/MTM1/FLCN/SEC22B/HERC1/MTOR/SMCR8/BNIP3L/TMEM39A/HTRA2/ACER2/PRKAA1/MAP3K7/CAPN1/POLDIP2/EEF1A1/RNF5/RALB/LRSAM1/ATP6V1A/DAPK…	174
BP	GO:0000910	cytokinesis	100/7033	174/18800	5.51927626418723e-08	1.25307282897994e-05	1.06484683412815e-05	RASA1/ACTR2/ACTR3/CENPV/PDCD6IP/ROCK1/BRCA2/BIRC6/ECT2/APC/E2F7/SETD2/PKN2/SH3GLB1/AHCTF1/PIK3R4/CHMP2B/CHMP6/CHMP2A/UVRAG/ROCK2/PRKCE/INCENP/MYH9/SVIL/OR2A4/KIF14/ALKBH4/SNX9/KIF20B/ANLN/USP8/FLCN/MYO19/PRPF40A/KLHL9/E2F8/KIF23/POLDIP2/PRC1/VPS4B/PIN1/DCTN3/SPTBN1/SON/NUSAP1/CDC14A/KIF3B/AURKA/KIF13A/ESPL1/JTB/SPAST/CALM3/CHMP4A/CEP55/PLK4/KIF4B/IGF1R/RAB35/KIF20A/MITD1/ANK3/CHMP1B/STAMBP/CALM2/…	100
BP	GO:0031331	positive regulation of cellular catabolic process	223/7033	449/18800	5.71965296255173e-08	1.25378737527384e-05	1.06545404732543e-05	PTPN1/PIP4K2C/SAMD4B/YTHDF1/ANKIB1/TBK1/SOCS5/PSMC1/PATL1/PIK3C2A/PIK3CB/TAF1/SH3RF1/CELF1/RAB3GAP1/VGLL4/RNFT1/GSK3B/SOCS4/VPS35/SNX4/ROCK1/ITCH/EXOSC7/HIF1A/NPRL2/EXOSC5/MAPK9/GABARAP/PAFAH1B2/ENDOG/SH3GLB1/P2RX7/STUB1/ATM/PAIP1/PSMC5/SIRT1/UVRAG/ROCK2/TNRC6B/APP/WAC/MEX3D/RAB3GAP2/PSMC3/PAN3/SPTLC2/APOA1/SNX9/ZFAND2A/HSPBP1/MOV10/EXOSC8/FLCN/METTL14/RNF19A/DHX9/HSF1/SMCR8/BNIP3L/DDRGK1/PRKAA1/…	223
BP	GO:0000281	mitotic cytokinesis	49/7033	71/18800	6.29119853892748e-08	1.33310497039873e-05	1.13285722462371e-05	RASA1/PDCD6IP/ROCK1/ECT2/APC/CHMP2B/CHMP6/CHMP2A/ROCK2/INCENP/SNX9/KIF20B/ANLN/USP8/KIF23/POLDIP2/VPS4B/SPTBN1/SON/NUSAP1/ESPL1/JTB/SPAST/CHMP4A/CEP55/KIF4B/RAB35/KIF20A/MITD1/ANK3/CHMP1B/STAMBP/CKAP2/SNX18/CIT/KLHDC8B/MAP9/ARF1/KIF4A/TRIM36/CHMP4B/ARL3/RACGAP1/BBS4/CHMP5/EFHC1/ZFYVE26/PLK1/CENPA	49
BP	GO:2001020	regulation of response to DNA damage stimulus	133/7033	246/18800	6.80305071755316e-08	1.3950643035963e-05	1.18550955118787e-05	ACTR2/FEM1B/EPC1/RUVBL2/RPS3/MGMT/ATR/RIF1/SKIL/RNF169/RNF168/ETAA1/RBBP8/RPL26/DMAP1/SPRED2/RFWD3/NSMCE1/TP53BP1/TRRAP/SETD2/ABL1/DYRK1A/ENDOG/TMEM161A/ATM/ARID2/SMG1/ZMPSTE24/PAXIP1/SIRT1/SMCHD1/ING3/EPC2/NUDT16L1/CRY1/PPP4R2/ACTL6A/BRCC3/USP1/SPRED1/ERCC1/DHX9/WRAP53/HSF1/ATAD5/FAM168A/POGZ/NEK4/EYA3/EGFR/PARG/TPT1/RAD51AP1/CDK9/EP400/PSMD10/CUL4A/TRIAP1/MORF4L2/USP47/TRIM28/ERCC4/DDX5/PLA2R1/…	133
BP	GO:0098876	vesicle-mediated transport to the plasma membrane	83/7033	139/18800	7.3250465030414e-08	1.45516626936982e-05	1.23658350834238e-05	ARFGEF2/EXOC6B/SNX27/BLZF1/RAB10/COMMD1/ACAP2/PREPL/EXOC8/ATP2C1/LMTK2/GOLGA4/VPS35/SNX4/SNX12/KIAA1109/GOLPH3/VAMP5/EXOC1/CMTM6/ANKRD27/CCDC93/DENND1B/EXOC2/EXOC5/VPS39/EPS15/EHD3/SNF8/MACF1/STX3/SPTBN1/KIF13A/BBS1/LLGL1/SLC1A1/DNM2/DENND1C/GOPC/RAB7A/STX6/PLA2G4E/RAB35/GGA2/CCDC22/ANK3/WASH3P/RSC1A1/KRT18/STXBP6/ZDHHC2/ANKRD50/BVES/GRIPAP1/INPP5F/NDRG4/RAB13/PKDCC/RAB11A/VPS26A/CLSTN1/RAB26/SNA…	83
BP	GO:0044088	regulation of vacuole organization	38/7033	51/18800	7.62846448414353e-08	1.46951965835456e-05	1.2487808527153e-05	PIP4K2C/PIKFYVE/TBC1D12/RAB5A/RAB3GAP1/SNX4/SH3GLB1/RAB3GAP2/TMEM106B/SCARB2/MTM1/SEC22B/SMCR8/TMEM39A/RNF5/RALB/LRSAM1/PIP4K2A/PHF23/LRRK2/CHMP4A/TBC1D14/SCFD1/SNX18/MTMR3/SNX30/RAB1B/IFT20/WIPI1/UBQLN2/CHMP4B/PINK1/WDR45/FEZ2/C9orf72/BECN1/ULK1/EHMT2	38
BP	GO:0000070	mitotic sister chromatid segregation	98/7033	171/18800	9.01851032714594e-08	1.67235393878163e-05	1.42114708424651e-05	PDS5A/SMC3/TPR/ANAPC11/SMC1A/APC/NIPBL/ATRX/SMC4/ATM/CHMP2B/CHMP6/INO80/CHMP2A/NCAPD3/NCAPG2/KIF14/ZNF207/SMARCA5/CENPK/ZWILCH/ANAPC1/SMC2/BAZ1B/CENPF/CDC27/KIF23/POGZ/PRC1/VPS4B/NAA10/BUB1B/NUDC/NSMCE2/GEN1/CENPE/USP44/NUSAP1/ESPL1/PRAP1/TNKS/KIF18A/KPNB1/NCAPH2/PINX1/CHMP4A/KNTC1/FBXO5/TTN/BUB1/KIF4B/PIBF1/NUF2/CHMP1B/KIF22/NCAPH/RB1/NCAPD2/NUMA1/TRIP13/NSL1/CDCA8/CDC23/PPP2R1A/ZW10/DSN1/RRS1/N…	98
BP	GO:0051225	spindle assembly	74/7033	121/18800	9.34418929357835e-08	1.67235393878163e-05	1.42114708424651e-05	NEK7/STAG1/HAUS2/CEP97/CLASP2/RPS3/SMC3/TPR/GPSM2/SMC1A/CCDC61/CLASP1/CHMP2B/CHMP6/INO80/KIF2A/CHMP2A/STAG2/INCENP/RNF4/ZNF207/CEP192/HAUS6/GOLGA2/MAPRE1/SENP6/KIF23/SAC3D1/POLDIP2/PRC1/VPS4B/DRG1/TUBGCP5/HAUS7/HAUS3/LSM14A/KIF3B/AURKA/KIF15/TUBGCP3/TNKS/KPNB1/CHMP4A/FBXO5/FLNA/AAAS/HDAC3/KIF4B/PIBF1/CHMP1B/TUBGCP4/GOLGA8A/NCOR1/MAP9/NUMA1/TUBB1/TPX2/TUBGCP2/NEK2/KIF4A/KIF11/ASPM/RAB11A/BCCIP/ARH…	74
BP	GO:0016482	cytosolic transport	97/7033	169/18800	9.47062164482281e-08	1.67235393878163e-05	1.42114708424651e-05	STX16/MAP2K1/ACTR2/DNAJC13/PIKFYVE/VPS13C/HEATR5A/PREPL/RAB21/CCDC91/HEATR5B/LMTK2/RAB6A/TMEM87B/GCC2/RAB5A/STX5/KIF5B/MAPK1/VPS35/SNX12/RAB6C/ARL8B/KLHL20/SPAG9/TRAPPC10/EEA1/SNX6/HOOK3/TBC1D23/ARL1/ANKRD27/PIK3R4/TMEM87A/KIF16B/MON2/TBC1D5/CLTC/AP1G1/MYO1D/RAB9A/AP1AR/STX8/RGP1/DENND5A/ERC1/RDX/VPS54/EPS15/EHD3/ARFIP1/SNF8/GOSR1/MTMR2/WDR81/SNX16/PIP4K2A/RAB41/VTI1B/LRRK2/RAB7A/FLNA/TANC2/AKTIP…	97
BP	GO:0034504	protein localization to nucleus	154/7033	294/18800	1.0182340860931e-07	1.74943623926861e-05	1.48665073394874e-05	STK4/SUN1/TNPO3/PIKFYVE/RGPD4/EIF2AK3/BARD1/NF1/OSBPL8/ATF2/RGPD3/HEATR3/TPR/RPL11/APPL1/LATS1/GSK3B/NUP107/DMAP1/ECT2/SIN3A/MFHAS1/MEPCE/EFCAB7/MORC3/NUP98/APPL2/SPRN/RPAIN/XPO1/E2F3/RPL23/PHB2/MED1/JAK2/XPA/ARL2BP/RANBP2/TOPORS/FLCN/WRAP53/TOR1AIP1/WWTR1/PIN1/RANBP6/TOR1AIP2/SYNE1/NOTCH1/TAF3/KPNA6/CD2AP/CCT7/WRN/GLIS2/TNPO1/IPO7/PARK7/BYSL/PAF1/TRIM28/TXN/CBLB/F2/KPNB1/RAB23/NUP155/PINX1/LRRK2…	154
BP	GO:0072659	protein localization to plasma membrane	149/7033	283/18800	1.07537459348374e-07	1.79898849757267e-05	1.52875967140127e-05	PIP5K1A/BLZF1/RAB10/SLMAP/ZDHHC23/CLASP2/PREPL/PPFIA1/ITGB1/ATP2C1/GOLGA4/FCHO2/RAPGEF6/DLG1/PRKCI/APPL1/KIF5B/TMEM88/BAG4/VPS35/PICALM/ROCK1/MYO5A/SLC9A3R2/GOLPH3/VAMP5/RHOQ/RAP2A/ROCK2/PRKCE/PTPN9/PDPK1/CLTC/STX8/STX7/GORASP1/KCNIP4/EXOC5/RDX/EGFR/PRKG2/EHD3/MMP14/RAB8B/RAB3A/LAMA5/MACF1/STX3/SPTBN1/HECTD1/PTCH1/PLS1/ZDHHC5/ASB3/KIF13A/FAM126B/BBS1/RAB12/P2RY1/TNIK/VTI1B/SMURF1/GOPC/RAB7A/CDH1/…	149
BP	GO:1901987	regulation of cell cycle phase transition	207/7033	415/18800	1.12339331447885e-07	1.83113110260052e-05	1.55607408634425e-05	PTPN11/ADAM17/CRLF3/RBL1/FEM1B/TAF1/RBL2/ATR/DLG1/ATF2/ERCC2/TPR/CDC73/APPL1/ETAA1/TOPBP1/RPL26/ANAPC11/DDX3X/RFWD3/CDK2/PSME2/CLOCK/TP53BP1/APC/ACVR1/CDK10/E2F7/SIN3A/MEPCE/TMOD3/ATM/INO80/PAXIP1/APPL2/BRD4/BRIP1/APP/WAC/CRY1/TAOK1/PHB2/STIL/ATRIP/KIF14/ZNF207/BRCC3/PRPF19/CASP2/ANLN/NSUN2/ZWILCH/TPRA1/ATAD5/CENPF/CDC27/DDRGK1/DNA2/TFDP1/CLSPN/VPS4B/RDX/EGFR/RAD17/HUS1/PSME1/BUB1B/CUL4A/TM4SF5/N…	207
BP	GO:0042273	ribosomal large subunit biogenesis	49/7033	72/18800	1.25441908909445e-07	1.99358553734336e-05	1.69412599085072e-05	WDR74/RPL35/RPL24/RPL10A/RPL38/RPL35A/HEATR3/RPL11/ZNF622/RPL23A/RPL14/PPAN/RPLP0/RPL26/RPL7A/EIF6/NHP2/MDN1/SURF6/GTF3A/RPL10/NLE1/RPL5/MRPL20/MRPL1/MRTO4/PES1/NOP16/RPL6/RPL7/RPL3/RPL26L1/DDX18/DDX28/SDAD1/NOC2L/LAS1L/RPF2/GTPBP4/RSL1D1/FTSJ3/EBNA1BP2/NSA2/BOP1/RRS1/NOP2/ZNHIT3/ZNHIT6/NOL9	49
BP	GO:0007051	spindle organization	105/7033	188/18800	1.91076739874893e-07	2.96262154971877e-05	2.51760161498832e-05	NEK7/STAG1/CKAP5/HAUS2/CEP97/CLASP2/RPS3/SMC3/DLG1/TPR/GPSM2/SMC1A/CCDC61/ATRX/CLASP1/CHMP2B/CHMP6/INO80/KIF2A/CHMP2A/TACC1/STAG2/UVRAG/INCENP/MYH9/STIL/RNF4/ZNF207/CLTC/CEP192/HAUS6/GOLGA2/MAPRE1/SENP6/KIF23/RAE1/SAC3D1/POLDIP2/PRC1/VPS4B/CEP120/DRG1/TUBGCP5/NUDC/HAUS7/HAUS3/LSM14A/CENPE/KIF3B/CEP72/AURKA/ESPL1/SPAST/KIF15/TUBGCP3/TNKS/TPPP/KPNB1/CHMP4A/FBXO5/FLNA/AAAS/HDAC3/PARP3/KIF4B/PIBF1/NU…	105
BP	GO:0017038	protein import	115/7033	210/18800	2.10816606539444e-07	3.13174980919645e-05	2.6613248587626e-05	STK4/TNPO3/RGPD4/TOMM7/NF1/ATF2/RGPD3/HEATR3/TPR/APPL1/NUP107/DMAP1/ECT2/DNLZ/EFCAB7/NUP98/APPL2/SPRN/RPAIN/E2F3/RPL23/PHB2/MED1/JAK2/RANBP2/ROMO1/TIMM50/PEX1/GPIHBP1/RANBP6/NOTCH1/PEX26/RAB8B/LAMP2/KPNA6/PEX6/TNPO1/IPO7/TRIM28/PEX13/CBLB/TOMM22/SAMM50/KPNB1/RAB23/NUP155/GRPEL1/LRRK2/NUP153/LONP2/POM121L2/CDH1/FLNA/STAT3/HDAC3/SMAD3/RGPD5/APOE/CD36/EIF4ENIF1/PKIA/SEC13/RGPD6/CLU/PEX16/TIMM17B/TOM…	115
BP	GO:0006913	nucleocytoplasmic transport	159/7033	308/18800	2.16764183741771e-07	3.13174980919645e-05	2.6613248587626e-05	STK4/PTPN11/PPP1R12A/RSRC1/TNPO3/RGPD4/BARD1/NF1/ENY2/CTDSPL2/XPOT/ATF2/RGPD3/HEATR3/TPR/APPL1/DNAJC27/RPS15/GSK3B/NUP107/DMAP1/AKAP13/UHMK1/ECT2/AGFG1/NUP205/EIF6/SETD2/EFCAB7/THOC6/NUP98/SMG1/APPL2/FYTTD1/SPRN/RPAIN/THOC2/XPO1/E2F3/RPL23/PHB2/MED1/IWS1/JAK2/RANBP2/NSUN2/DHX9/CAMK1/YTHDC1/RAE1/XPO4/ZC3H11A/CPSF6/RANBP6/NOTCH1/KPNA6/ANP32B/UPF3B/TNPO1/IPO7/PARK7/SARNP/SMG7/TRIM28/SDAD1/TXN/CBLB/K…	159
BP	GO:0051169	nuclear transport	159/7033	308/18800	2.16764183741771e-07	3.13174980919645e-05	2.6613248587626e-05	STK4/PTPN11/PPP1R12A/RSRC1/TNPO3/RGPD4/BARD1/NF1/ENY2/CTDSPL2/XPOT/ATF2/RGPD3/HEATR3/TPR/APPL1/DNAJC27/RPS15/GSK3B/NUP107/DMAP1/AKAP13/UHMK1/ECT2/AGFG1/NUP205/EIF6/SETD2/EFCAB7/THOC6/NUP98/SMG1/APPL2/FYTTD1/SPRN/RPAIN/THOC2/XPO1/E2F3/RPL23/PHB2/MED1/IWS1/JAK2/RANBP2/NSUN2/DHX9/CAMK1/YTHDC1/RAE1/XPO4/ZC3H11A/CPSF6/RANBP6/NOTCH1/KPNA6/ANP32B/UPF3B/TNPO1/IPO7/PARK7/SARNP/SMG7/TRIM28/SDAD1/TXN/CBLB/K…	159
BP	GO:0051052	regulation of DNA metabolic process	230/7033	472/18800	2.49253954089316e-07	3.5211275247684e-05	2.9922135494418e-05	APAF1/ACTR2/BMPR2/NEK7/INO80D/EPC1/PIK3CA/RLF/PDS5A/RUVBL2/RPS3/USP9X/WDR70/SMC3/MGMT/ATR/RIF1/ERCC2/RNF169/STOML2/RNF168/RBBP8/MAPK1/DMAP1/BRCA2/RBBP6/TNKS2/CDK2/MBD3/TP53BP1/TRRAP/E2F7/SETD2/ATRX/TFPT/ENDOG/TMEM161A/ATM/ARID2/INO80/SMG1/ZMPSTE24/PAXIP1/SIRT1/SMARCAD1/SMCHD1/ESCO1/ING3/OTUD4/EPC2/NUDT16L1/PPP4R2/GFER/ACTL6A/BAZ1A/BRCC3/USP1/UCHL5/XRN1/SMARCA5/PARP4/ERCC1/FLCN/SLC15A4/DHX9/WRAP53…	230
BP	GO:0140014	mitotic nuclear division	152/7033	293/18800	2.69056830242308e-07	3.71824841271816e-05	3.15972460595772e-05	STAG1/CEP97/CLASP2/PDS5A/RPL24/NDE1/SMC3/AURKAIP1/TPR/ANAPC11/EPS8/CDK13/SMC1A/CCDC61/APC/NIPBL/ATRX/USP16/CLASP1/SMC4/ATM/CHMP2B/CHMP6/INO80/KIF2A/CHMP2A/NCAPD3/BANF1/STAG2/NCAPG2/PHB2/KIF14/ZNF207/CEP192/SMARCA5/KIF20B/ANLN/GOLGA2/CENPK/ZWILCH/ANAPC1/SMC2/BAZ1B/CENPF/CDC27/KIF23/POGZ/POLDIP2/PRC1/VPS4B/PIN1/NAA10/DRG1/BTC/BUB1B/NUDC/NSMCE2/LSM14A/GEN1/RANBP1/CENPE/USP44/NUSAP1/CDC14A/KIF3B/AURK…	152
BP	GO:0006470	protein dephosphorylation	151/7033	291/18800	2.88352180839951e-07	3.90011662467993e-05	3.3142741143799e-05	PTPN1/PTPN11/PPP1R12A/SWAP70/NCK1/MGAT5/PHLPP2/PPTC7/YWHAB/PPP1CB/MASTL/PPM1B/DUSP18/CTDSPL2/PPP4R1L/NCEH1/DLG1/SSH1/GSK3B/PTPRA/FBXW11/ROCK1/PTPN12/MFHAS1/ARPP19/PPP2R5E/PPP1R16A/CSNK2B/RPRD1B/ROCK2/PTPN9/PPP4R2/NUAK1/CTTNBP2NL/PPM1H/DUSP7/PTPRJ/JAK2/MTMR6/MTMR1/SYMPK/PTPRE/PPP1R7/SDHAF2/LRRC40/PDP2/MDP1/MTM1/TIMM50/PPP2R3A/PPP1R15B/MTOR/PPM1D/DNAJC6/EYA3/STYXL1/PIN1/SSH3/PGP/PHPT1/CAMK2G/PTPDC1…	151
BP	GO:0010638	positive regulation of organelle organization	236/7033	487/18800	3.04198520889342e-07	4.02872916102823e-05	3.42356756404409e-05	NCKAP1/PIP4K2C/SWAP70/NCK1/NEK7/CKAP5/DDHD2/CEP135/MAPK8/FIS1/RPS3/RAB3GAP1/SYNJ1/ATR/DLG1/STOML2/RICTOR/TPR/SLAIN2/PDCD6IP/GSK3B/BAG4/MAPK1/VPS35/SNX4/GPSM2/TNKS2/ANAPC11/CDK2/HIF1A/SIN3A/WASL/MAPK9/ATRX/ABL1/CLASP1/ENDOG/SMC4/SH3GLB1/P2RX7/ATM/PRRT2/CLIP1/SERPINF2/CDC42EP2/MNS1/UVRAG/ROCK2/PRKCE/DNM1L/DSTN/RAB3GAP2/STIL/FMN1/PAN3/PPHLN1/OCLN/APOA1/SNX9/ZNF304/ERCC1/MLST8/SMC2/RALBP1/MAPRE1/MTOR…	236
BP	GO:0000819	sister chromatid segregation	112/7033	205/18800	3.54040838143245e-07	4.5560429638825e-05	3.87167275041106e-05	STAG1/PDS5A/SMC3/TPR/LATS1/CTCF/ANAPC11/SMC1A/APC/NIPBL/ATRX/SMC4/ATM/CHMP2B/CHMP6/INO80/CHMP2A/NCAPD3/STAG2/STAG3L2/ESCO1/NCAPG2/PHB2/KIF14/ZNF207/SMARCA5/CENPK/ZWILCH/ANAPC1/SMC2/BAZ1B/CENPF/CDC27/STAG3L1/KIF23/TOP2B/POGZ/PRC1/VPS4B/NAA10/ESCO2/BUB1B/NUDC/NSMCE2/GEN1/CENPE/USP44/NUSAP1/ESPL1/TOP2A/PRAP1/TNKS/KIF18A/KPNB1/NCAPH2/PINX1/CHMP4A/KNTC1/FBXO5/TTN/BUB1/KIF4B/PIBF1/NUF2/CHMP1B/KIF22/NCA…	112
BP	GO:0006473	protein acetylation	117/7033	216/18800	3.58348510608974e-07	4.5560429638825e-05	3.87167275041106e-05	TAF4/TAF5L/HINT2/EPC1/PHF20/ATXN7/ENY2/RUVBL2/PIH1D1/DIP2B/TAF1/DR1/EP300/ATF2/BRPF1/BLOC1S1/GSK3B/DMAP1/CTCF/BRCA2/DDX3X/NCOA1/MBD3/CLOCK/THAP7/TRRAP/TAF1L/TADA2A/SIN3A/DIP2A/NAA40/FAM161A/ZMPSTE24/PAXIP1/SIRT1/ESCO1/ING3/EPC2/TAOK1/ATXN7L3/SETD5/ACTL6A/IWS1/BRD1/MSL2/SRCAP/NCOA3/LDB1/TAF2/FLCN/CAMK1/PRKAA1/MAP3K7/TAF10/YEATS2/MSL1/NAA10/ESCO2/MBIP/EP400/GTF3C4/MORF4L2/RPS6KA5/OGT/PARK7/TADA1/NO…	117
BP	GO:0051056	regulation of small GTPase mediated signal transduction	154/7033	299/18800	4.00930183423177e-07	4.99747681572772e-05	4.24679814515531e-05	RALGAPB/ARFGEF2/SWAP70/RASA1/RALGAPA2/ARHGAP5/TRIO/ARHGAP21/NF1/CDC42SE1/PIK3CB/ITGB1/SIPA1L3/ARHGAP11B/RASA2/CBL/ARHGEF11/NOTCH2/FAM13B/SPATA13/EPS8/AKAP13/ECT2/SOS1/HEG1/ALS2/GNA13/GABARAP/ABL1/SHOC2/OPHN1/ARHGAP12/SLIT2/SOS2/KIF14/SPRY4/KRAS/APOA1/ARHGAP29/MYO9A/KCTD10/KBTBD7/FLCN/FGD4/RALBP1/CSF1/ARHGEF12/ARHGAP11A/RDX/CYTH3/NOTCH1/ARHGEF18/ITSN1/DAB2IP/F2R/CD2AP/TIAM2/ITGAV/OGT/PLCE1/RAF1/SY…	154
BP	GO:0016241	regulation of macroautophagy	90/7033	158/18800	4.31776346028899e-07	5.27846583020329e-05	4.48557936805731e-05	PIP4K2C/TBK1/VPS13C/PIK3CA/MAPK8/EXOC8/RAB3GAP1/VPS35/SNX4/HIF1A/EXOC1/SNX6/PAFAH1B2/TECPR1/SH3GLB1/PIK3R4/SMG1/SIRT1/UVRAG/WAC/RAB3GAP2/SPTLC2/ERN1/NPC1/RNF41/MTM1/SEC22B/MTOR/SMCR8/BNIP3L/TMEM39A/MAP3K7/CAPN1/POLDIP2/RALB/LRSAM1/ATP6V1A/VPS13D/PIP4K2A/CDK5R1/PHF23/NOD2/LARP1/AMBRA1/LRRK2/RHEB/CHMP4A/ATP6V0C/CASP3/ATP6V0A1/SCFD1/FYCO1/SNX18/SNX30/CLEC16A/ATP6V0D2/SPTLC1/UBQLN4/CAPNS1/WIPI1/ATP6V…	90
BP	GO:0097193	intrinsic apoptotic signaling pathway	152/7033	295/18800	4.60981166879135e-07	5.52916467518992e-05	4.69862035436687e-05	PTPN1/APAF1/NCK1/RRP8/SERINC3/HIPK1/EIF2AK3/FIS1/PIK3CB/RPS3/FNIP2/EP300/SKIL/ATF2/EIF5A/ZNF622/RPL26/BRCA2/HINT1/TRAP1/DDX3X/SIAH1/HIF1A/ABL1/CUL2/TMEM161A/SOD1/ATM/SIRT1/DNM1L/CYLD/PDCD10/CASP2/BCL2L2/TP53BP2/JAK2/OPA1/ERN1/DYRK2/NDUFA13/TOPORS/FLCN/MAP3K5/ATAD5/HTRA2/RPS7/UBB/NDUFS3/STYXL1/TPT1/CUL4A/TRIAP1/DAB2IP/BCL2L11/RRN3/USP28/PPIA/PARK7/PLAGL2/USP47/FHIT/DDX5/ERCC6/DIABLO/NOC2L/LRRK2/SH…	152
BP	GO:0006888	endoplasmic reticulum to Golgi vesicle-mediated transport	76/7033	129/18800	5.46792796348183e-07	6.43696630812112e-05	5.47005970927657e-05	VAPB/COPB1/SEC23IP/STX5/TMED4/RAB1A/CTAGE6/TRAPPC5/TRAPPC6A/USO1/COPB2/YIF1A/COPA/LMAN2/SEC22C/GOLGA2/PGAP1/SEC22B/SEC23B/YIPF5/TMED1/CTAGE9/MIA2/TMED7/KLHL12/GOSR1/TRAPPC2L/SEC31A/TRAPPC1/CREB3L2/SPAST/SEC24D/ARCN1/SEC24A/SEC24B/PEF1/LRRK2/GOPC/ARF4/BCAP31/CTAGE1/VAMP7/SCFD1/GBF1/TMED2/ERGIC3/WHAMM/PREB/LMAN1/GOLT1A/SEC13/CTAGE4/SCAP/RINT1/RAB1B/STX17/ZW10/RANGRF/TBC1D20/TMED6/GAS1/CUL3/COPE/SEC…	76
BP	GO:0031503	protein-containing complex localization	88/7033	155/18800	7.01846731291164e-07	8.11207212875987e-05	6.89354531097847e-05	NPTN/ADAM10/IFT81/TTC30B/ATR/HIP1/DLG1/RPS15/KIF5B/VPS35/ITGB3/EIF6/WASL/ATM/OPHN1/RPGR/IFT52/XPO1/IFT57/LCA5/DAG1/STX7/IFT27/WDR19/DYNC2H1/TRAF3IP1/MIOS/SMAD7/RALB/PURA/FKBP4/DLG3/STX3/DZIP1/KIF3B/CEP72/SSNA1/TTC30A/SDAD1/TTC21B/TTC26/SLC1A1/AKAP9/TNFAIP2/NLGN1/GPC4/GRIPAP1/WDR35/BBS12/IFT20/NPTX1/GPHN/RABL2B/TUB/SGCD/RRS1/LRRC7/HRAS/IFT140/RAB11A/AP3D1/CLSTN1/SNAP25/GRIP1/EFNB2/RAP1A/ARL3/KIF5A…	88
BP	GO:0007265	Ras protein signal transduction	174/7033	347/18800	7.2794410981023e-07	8.2634655465422e-05	7.02219769087613e-05	ARFGEF2/NCKAP1/RASA1/ARHGAP5/HACE1/NF1/CDC42SE1/RAB21/PIK3CB/ITGB1/RASA2/RAPGEF5/RAPGEF6/CBL/ARHGEF11/NOTCH2/ROCK1/GPSM2/EPS8/AKAP13/CDK2/SOS1/HEG1/ALS2/GNA13/RREB1/GABARAP/ABL1/SHOC2/RIT1/RAP2A/OPHN1/CDC42EP2/ROCK2/SOS2/KIF14/SPRY4/KRAS/RAB9A/APOA1/ARHGAP29/ZNF304/RFXANK/USP8/KCTD10/KBTBD7/FLCN/RALBP1/CSF1/CRKL/CYFIP1/ARHGEF12/DNMT1/ABI2/RDX/CYTH3/IQGAP3/RALB/PHACTR4/NOTCH1/ARHGEF18/DAB2IP/F2R/N…	174
BP	GO:0016050	vesicle organization	156/7033	306/18800	7.59805045134652e-07	8.40903358425648e-05	7.14589972999582e-05	RAB22A/VAPB/ARFGEF2/STX16/STAM/DNAJC13/PIKFYVE/TMF1/TGFBRAP1/VPS28/SPG11/EXOC8/SYNJ1/SNAP23/STX5/BLOC1S1/PRKCI/PDCD6IP/RAB1A/FNBP1L/PICALM/ARL8B/ARFGAP3/ALS2/TRAPPC6A/GOLPH3/USO1/EEA1/WASL/RNASEK/VPS8/HOOK3/P2RX7/PRRT2/ANKRD27/CHMP2B/CHMP6/CHMP2A/VPS41/CREB1/UVRAG/STX2/STAM2/AP1G1/ARFGAP2/VAMP4/ZFYVE16/SCARB2/MYO18A/STX8/USP8/STX7/SEC22B/VPS37A/SEC23B/YIPF5/CORO1C/LYST/TMEM127/RAB5B/VPS4B/CLCN3/V…	156
BP	GO:0006661	phosphatidylinositol biosynthetic process	78/7033	134/18800	7.67223451135561e-07	8.40903358425648e-05	7.14589972999582e-05	PIP4K2C/PIP5K1A/PIKFYVE/SOCS5/DPM1/PIK3CA/PIK3C2A/INPP4A/PIK3CB/DPM3/SYNJ1/SOCS4/SYNJ2/IPMK/GPAA1/ATM/PIK3R4/SMG1/DPM2/UVRAG/SACM1L/OCRL/MTMR6/MTMR1/MTM1/PGAP1/PIGA/PITPNM1/MTMR2/PIGK/PI4KAP2/PIP4K2A/FAM126B/PIK3C2B/PIGB/INPP5K/PI4KA/FAM126A/PDGFA/SOCS7/PIK3CG/PIGQ/PIGH/PGAP3/MTMR3/INPP5F/SOCS6/PIGN/INPP5J/PIGS/PIP5KL1/PLCG2/PI4K2B/SH3YL1/TMEM150A/DGKE/PI4KAP1/MTMR14/EFR3B/PGAP2/CDS1/INPPL1/PIGT/…	78
BP	GO:0018205	peptidyl-lysine modification	193/7033	392/18800	9.3707865421486e-07	0.000100966254319388	8.57999581343561e-05	TAF4/TAF5L/ZMIZ1/HINT2/EPC1/RBBP5/PHF20/BCOR/ATXN7/SENP7/RLF/SIRT3/ASH1L/ENY2/RUVBL2/PIH1D1/DIP2B/TAF1/DR1/ATP7A/EP300/KDM4A/RIF1/ATF2/BRPF1/BLOC1S1/PIAS3/DMAP1/WDR82/CTCF/BRCA2/HINT1/NCOA1/MBD3/CLOCK/THAP7/TRRAP/TAF1L/TADA2A/SIN3A/SETD2/ATRX/TET3/DIP2A/NAA40/ZMPSTE24/PAXIP1/SIRT1/ESCO1/BRD4/ING3/EPC2/ARID4B/NNAT/ATXN7L3/SETD5/ACTL6A/IWS1/BRD1/LIAS/MSL2/RTF1/SRCAP/KDM3A/SENP1/KDM6A/NCOA3/ZNF304/R…	193
BP	GO:0018394	peptidyl-lysine acetylation	101/7033	184/18800	9.74317729280466e-07	0.000103228963417265	8.77227822222342e-05	TAF4/TAF5L/HINT2/EPC1/PHF20/ATXN7/ENY2/RUVBL2/PIH1D1/DIP2B/TAF1/DR1/EP300/ATF2/BRPF1/BLOC1S1/DMAP1/CTCF/BRCA2/NCOA1/MBD3/CLOCK/THAP7/TRRAP/TAF1L/TADA2A/SIN3A/DIP2A/NAA40/ZMPSTE24/PAXIP1/SIRT1/ESCO1/ING3/EPC2/ATXN7L3/SETD5/ACTL6A/IWS1/BRD1/MSL2/SRCAP/NCOA3/LDB1/TAF2/FLCN/PRKAA1/MAP3K7/TAF10/YEATS2/MSL1/MBIP/EP400/GTF3C4/MORF4L2/RPS6KA5/OGT/PARK7/TADA1/NOC2L/CREBBP/HCFC1/AUTS2/GLYR1/PCGF2/MBTD1/ZZZ…	101
BP	GO:0006260	DNA replication	144/7033	280/18800	1.05027237471399e-06	0.000109452155509128	9.30111790687174e-05	TOP1/INO80D/SRPK2/RBBP4/PDS5A/RUVBL2/POLK/GRWD1/NFIC/SMC3/CINP/ATR/STOML2/ETAA1/TOPBP1/BRCA2/RBBP6/RFWD3/CDK2/EXD2/REV3L/DDX21/E2F7/SIN3A/ATRX/TFPT/ENDOG/INO80/ZMPSTE24/RECQL/POLE4/ESCO1/FANCM/TOP1MT/RPAIN/POLI/ACTL6A/BAZ1A/WDR18/UCHL5/SMARCA5/POLD2/POLL/KIN/DHX9/ATAD5/INO80B/E2F8/UCN/DNA2/E4F1/REV1/EGFR/METTL4/RAD17/ATF1/CDC34/ESCO2/CDK9/PURA/SAMHD1/GEN1/PTMS/RMI1/SENP2/POLA1/BLM/WRN/LIG4/POLN/A…	144
BP	GO:0043087	regulation of GTPase activity	180/7033	364/18800	1.50812059392298e-06	0.000154631009928523	0.000131403648353357	RALGAPB/RASA1/PIP5K1A/RALGAPA2/FGD6/SNX13/TBC1D12/NF1/ITGB1/SIPA1L3/RASA2/USP6/RAPGEF5/RAB3GAP1/RAPGEF6/PLXNC1/RICTOR/CCPG1/GSK3B/PICALM/WNK1/ECT2/SOS1/ALS2/TRAPPC6A/SBF2/IQGAP1/TBC1D8B/SOD1/LIMS1/ARHGAP12/DOCK7/DOCK9/SOS2/FICD/TBC1D5/OCRL/RAB3GAP2/DVL3/RASAL2/DENND1B/SNX9/ARHGAP29/RAB11FIP2/MYO9A/RUNDC1/TBC1D8/CPEB2/FLCN/FGD4/MLST8/RGP1/RALBP1/RSU1/MTOR/SMCR8/ZC3H15/CRKL/CORO1C/ARHGAP11A/CCL14/P…	180
BP	GO:0006397	mRNA processing	238/7033	500/18800	1.54569978532955e-06	0.000155092966009945	0.000131796213302044	DHX35/RSRC1/DBR1/PAPOLG/SRPK2/AQR/BARD1/PUF60/ARL6IP4/REST/TTF2/CELF1/AURKAIP1/HTATSF1/CCNT1/CDC73/RBM27/SLTM/RBBP6/CDK12/LUC7L2/SF3B5/CDK13/LSM2/RBM42/TRUB2/DNAJC17/SF3B1/DYRK1A/SNRPD3/SART3/TXNL4A/XRN2/CPSF1/PRPF31/THOC6/NUP98/ZCCHC8/RBM38/TCERG1/RPRD1B/SNRPC/DDX46/THOC2/APP/PRPF38B/PPP4R2/SNRNP70/SNRPD2/IWS1/PRPF19/CWC22/RNMT/XAB2/PAN3/RNPC3/SYMPK/ERN1/RBM39/SMNDC1/PQBP1/GEMIN7/KIN/GEMIN6/METT…	238
BP	GO:0007034	vacuolar transport	87/7033	155/18800	1.56142045377324e-06	0.000155092966009945	0.000131796213302044	HMGXB4/STAM/SNX27/UEVLD/VPS13C/TGFBRAP1/VPS28/CCDC91/SCYL2/LEPROT/GNPTAB/GCC2/VPS35/ARL8B/TRAK1/ALS2/MON1A/HOOK3/PIK3R4/CHMP2B/CHMP6/CHMP2A/VPS41/HGSNAT/USE1/TMEM106B/AP1G1/ZFYVE16/SCARB2/STX8/NPC1/MTM1/IGF2R/VPS37A/LYST/VPS4B/VPS54/VPS39/EHD3/SNF8/AP3B1/LAMP2/VPS13D/SNX16/KIF13A/GPRASP1/RAB12/VTI1B/SMURF1/LRRK2/CHMP4A/RAB7A/VPS25/VAMP7/AKTIP/CHMP1B/M6PR/VPS13A/WASH3P/NAGPA/VPS37D/AP3M1/CLU/CLEC1…	87
BP	GO:1901990	regulation of mitotic cell cycle phase transition	161/7033	321/18800	1.82735113893732e-06	0.000178633993426925	0.00015180110682248	ADAM17/CRLF3/RBL1/RBL2/DLG1/ERCC2/TPR/CDC73/APPL1/TOPBP1/RPL26/ANAPC11/DDX3X/RFWD3/CDK2/PSME2/APC/ACVR1/CDK10/E2F7/SIN3A/MEPCE/TMOD3/ATM/INO80/APPL2/BRD4/APP/WAC/TAOK1/PHB2/STIL/KIF14/ZNF207/BRCC3/CASP2/ANLN/ZWILCH/TPRA1/ATAD5/CENPF/CDC27/TFDP1/CLSPN/VPS4B/RDX/EGFR/RAD17/HUS1/PSME1/BUB1B/CUL4A/TM4SF5/NSMCE2/TRIAP1/GEN1/NAE1/PKD2/CENPE/TAOK3/SENP2/USP44/CDC14A/GIGYF2/AURKA/HYAL1/ESPL1/BLM/MBLAC1/S…	161
BP	GO:0006475	internal protein amino acid acetylation	96/7033	175/18800	1.85462381094495e-06	0.000178633993426925	0.00015180110682248	TAF4/TAF5L/EPC1/PHF20/ATXN7/ENY2/RUVBL2/PIH1D1/TAF1/DR1/EP300/ATF2/BRPF1/DMAP1/CTCF/BRCA2/NCOA1/MBD3/CLOCK/THAP7/TRRAP/TAF1L/TADA2A/SIN3A/NAA40/ZMPSTE24/PAXIP1/SIRT1/ING3/EPC2/ATXN7L3/SETD5/ACTL6A/IWS1/BRD1/MSL2/SRCAP/NCOA3/LDB1/TAF2/FLCN/MAP3K7/TAF10/YEATS2/MSL1/NAA10/MBIP/EP400/GTF3C4/MORF4L2/RPS6KA5/OGT/PARK7/TADA1/NOC2L/CREBBP/HCFC1/AUTS2/GLYR1/PCGF2/MBTD1/ZZZ3/TADA3/SDR16C5/BRCA1/BRPF3/SUPT7…	96
BP	GO:0046488	phosphatidylinositol metabolic process	90/7033	162/18800	1.88323642145969e-06	0.000178682595988347	0.000151842408718478	PIP4K2C/PIP5K1A/PIKFYVE/SOCS5/DPM1/PIK3CA/PIK3C2A/INPP4A/PIK3CB/DPM3/SYNJ1/SOCS4/SYNJ2/IPMK/GPAA1/ATM/PIK3R4/SMG1/DPM2/UVRAG/SACM1L/OCRL/MTMR6/MTMR1/MTM1/PGAP1/PIGA/PITPNM1/MTMR2/PIGK/PI4KAP2/PIP4K2A/PLA2G4D/FAM126B/MTMR9/LPGAT1/PIK3C2B/PIGB/PLCG1/INPP5K/PI4KA/FAM126A/PDGFA/PLA2G4E/SOCS7/PIK3CG/PIGQ/PIGH/PGAP3/MTMR3/PLCB1/INPP5F/SOCS6/PIGN/GALR2/INPP5J/PIGS/PIP5KL1/PLCG2/PI4K2B/MTMR12/INPP5B/PLCB…	90
BP	GO:0018393	internal peptidyl-lysine acetylation	95/7033	173/18800	1.97179513663898e-06	0.000184333848288441	0.000156644777728038	TAF4/TAF5L/EPC1/PHF20/ATXN7/ENY2/RUVBL2/PIH1D1/TAF1/DR1/EP300/ATF2/BRPF1/DMAP1/CTCF/BRCA2/NCOA1/MBD3/CLOCK/THAP7/TRRAP/TAF1L/TADA2A/SIN3A/NAA40/ZMPSTE24/PAXIP1/SIRT1/ING3/EPC2/ATXN7L3/SETD5/ACTL6A/IWS1/BRD1/MSL2/SRCAP/NCOA3/LDB1/TAF2/FLCN/MAP3K7/TAF10/YEATS2/MSL1/MBIP/EP400/GTF3C4/MORF4L2/RPS6KA5/OGT/PARK7/TADA1/NOC2L/CREBBP/HCFC1/AUTS2/GLYR1/PCGF2/MBTD1/ZZZ3/TADA3/SDR16C5/BRCA1/BRPF3/SUPT7L/ING4…	95
BP	GO:0000045	autophagosome assembly	64/7033	107/18800	2.03460668030372e-06	0.000187449198067982	0.000159292166030797	PIP4K2C/PIKFYVE/TBC1D12/RAB5A/RAB3GAP1/RAB1A/SNX4/ATP2A2/RAB19/GABARAP/SH3GLB1/RAB3GAP2/LRBA/ATG7/MTM1/SEC22B/SMCR8/TMEM39A/UBXN2A/RNF5/RALB/LRSAM1/RAB43/PIP4K2A/STX12/PHF23/RAB23/TP53INP2/SMURF1/AMBRA1/LRRK2/CHMP4A/RAB7A/TBC1D14/SCFD1/SNX18/MTMR3/SNX30/ATG16L1/RAB1B/STX17/IFT20/WIPI1/MFN2/ATG4B/ATG3/UBQLN2/CHMP4B/PINK1/MAP1LC3C/WIPI2/WDR45/ATG2B/ARFIP2/FEZ2/UBQLN1/NSFL1C/UBXN2B/C9orf72/MAP1LC3B2…	64
BP	GO:0016573	histone acetylation	92/7033	167/18800	2.36655284111823e-06	0.000214916805871265	0.000182633822264944	TAF4/TAF5L/EPC1/PHF20/ATXN7/ENY2/RUVBL2/PIH1D1/TAF1/DR1/EP300/ATF2/BRPF1/DMAP1/CTCF/BRCA2/NCOA1/MBD3/CLOCK/THAP7/TRRAP/TAF1L/TADA2A/SIN3A/NAA40/ZMPSTE24/PAXIP1/SIRT1/ING3/EPC2/ATXN7L3/SETD5/ACTL6A/IWS1/BRD1/MSL2/SRCAP/NCOA3/LDB1/TAF2/FLCN/MAP3K7/TAF10/YEATS2/MSL1/MBIP/EP400/GTF3C4/MORF4L2/RPS6KA5/OGT/PARK7/TADA1/NOC2L/CREBBP/HCFC1/AUTS2/GLYR1/PCGF2/MBTD1/ZZZ3/TADA3/SDR16C5/BRCA1/BRPF3/SUPT7L/ING4…	92
BP	GO:0090307	mitotic spindle assembly	45/7033	69/18800	2.52609942074409e-06	0.000226174845319298	0.000192200774310729	STAG1/CEP97/CLASP2/SMC3/TPR/SMC1A/CCDC61/CLASP1/CHMP2B/CHMP6/KIF2A/CHMP2A/STAG2/ZNF207/CEP192/GOLGA2/KIF23/POLDIP2/PRC1/VPS4B/DRG1/LSM14A/KIF3B/KIF15/KPNB1/CHMP4A/FLNA/AAAS/KIF4B/PIBF1/CHMP1B/MAP9/TPX2/NEK2/KIF4A/KIF11/RAB11A/BCCIP/ARHGEF10/CHMP4B/RACGAP1/CHMP5/AURKC/PLK1/HNRNPU	45
BP	GO:0006476	protein deacetylation	69/7033	118/18800	2.60401136919928e-06	0.000229912503805553	0.000195376993373256	RRP8/MAPK8/RBBP4/SIRT3/REST/DR1/EP300/MIER1/SUDS3/SPRED2/MBD3/TADA2A/NIPBL/SIN3A/BAZ2A/DYRK1A/SIRT1/SMARCAD1/GATAD2B/NCAPG2/SPRED1/UCN/PRKAA1/SIN3B/BRMS1/YEATS2/MBIP/SAP30BP/SKI/RCOR3/MORF4L2/TBL1XR1/TPPP/VEGFA/LRRK2/SIRT4/HDAC9/FLNA/ELK4/HDAC3/BRMS1L/GATAD2A/ZZZ3/RCOR1/PRDM5/TADA3/SDR16C5/TRERF1/SIRT6/BEX4/FOXP3/KAT2A/MORF4L1/KDM5A/ZBTB7B/PINK1/NEK3/HDAC5/FNTA/SUV39H1/SIRT7/FRY/AKAP8L/MTA1/RBBP7…	69
BP	GO:0042770	signal transduction in response to DNA damage	95/7033	174/18800	2.75642114490316e-06	0.00024003519476917	0.000203979139374809	PTPN11/FEM1B/ATR/ATF2/ETAA1/TOPBP1/RPL26/BRCA2/SPRED2/RFWD3/CDK2/CLOCK/TP53BP1/E2F7/ATRX/ABL1/DYRK1A/ATM/ZMPSTE24/PAXIP1/SIRT1/MYO6/BRIP1/WAC/CRY1/TAOK1/ATRIP/BRCC3/PRPF19/CASP2/SPRED1/ATAD5/PPM1D/ACER2/CLSPN/RAD17/HUS1/PSMD10/CUL4A/TRIAP1/TIPRL/TAOK3/GIGYF2/BLM/USP28/FBXO31/BRSK1/DDX5/PLA2R1/PRAP1/ERCC6/EME2/MSH2/GTSE1/UIMC1/FOXM1/CDK5RAP3/HIPK2/FANCD2/BRCA1/RINT1/MIF/DTL/DYRK3/EIF2AK4/ING4/FOXO…	95
BP	GO:0035601	protein deacylation	74/7033	129/18800	3.10614036630576e-06	0.000266834247413591	0.000226752665147669	RRP8/MAPK8/RBBP4/SIRT3/REST/DR1/EP300/MIER1/SUDS3/SPRED2/MBD3/TADA2A/NIPBL/SIN3A/BAZ2A/DYRK1A/SIRT1/SMARCAD1/GATAD2B/NCAPG2/LYPLA2/SPRED1/UCN/PRKAA1/SIN3B/BRMS1/YEATS2/ABHD13/MBIP/SAP30BP/ABHD10/SKI/RCOR3/MORF4L2/TBL1XR1/TPPP/VEGFA/LRRK2/SIRT4/HDAC9/FLNA/ELK4/HDAC3/BRMS1L/GATAD2A/ZZZ3/RCOR1/PRDM5/TADA3/SDR16C5/TRERF1/SIRT6/BEX4/FOXP3/KAT2A/NOTUM/MORF4L1/KDM5A/ZBTB7B/PINK1/NEK3/HDAC5/FNTA/SUV39H1/…	74
BP	GO:0006979	response to oxidative stress	208/7033	433/18800	3.2091087041467e-06	0.000272004053763474	0.000231145906942889	CCS/MAPK8/CHD6/TXNRD2/TXN2/REST/ATP7A/RPS3/ATOX1/FZD1/FXN/SP1/MGMT/SLC25A24/ATF2/ERCC2/OXSR1/ZNF622/MSRB2/MAPK1/TRAP1/ECT2/HIF1A/ATP2A2/ADNP2/ALS2/SIN3A/MAPK9/ABL1/ENDOG/TMEM161A/SOD1/PNPLA8/PRDX5/SIRT1/NUDT2/APP/STX2/NDUFS8/GFER/PDCD10/LIAS/JAK2/PLEKHA1/UBE3A/ERN1/ROMO1/ERCC1/CPEB2/MAP3K5/HSF1/PPP1R15B/VKORC1L1/HTRA2/UCN/PRKAA1/PDLIM1/CAPN2/EGFR/MCTP1/ZNF580/GSR/ERMP1/ADAM9/MMP14/PSMB5/FABP1/DAP…	208
BP	GO:0061136	regulation of proteasomal protein catabolic process	102/7033	190/18800	3.34910945335058e-06	0.000280135378880916	0.00023805581322154	ANKIB1/SOCS5/PSMC1/TMF1/COMMD1/TAF1/SH3RF1/RPL11/RNFT1/GSK3B/SOCS4/CDK2/PSME2/MAPK9/GABARAP/EIF3H/HFE/STUB1/OPHN1/UBXN1/PSMC5/XPO1/WAC/PSMC3/UCHL5/ZFAND2A/HSPBP1/MTM1/RNF19A/DDRGK1/UBB/TMTC3/SMAD7/PSME1/USP25/PSMD10/ARIH1/DAB2IP/HECTD1/GNA12/OGT/AURKA/PARK7/RYBP/RCHY1/ECSCR/FHIT/LRRK2/FBXO22/USP5/ARAF/KCNE2/FOXF2/BCAP31/PIAS1/MKRN2/USP14/BBS7/RAD23A/APOE/DNAJB2/CDC20B/CLU/RNF19B/RBX1/SIRT6/UBQLN4…	102
BP	GO:1903322	positive regulation of protein modification by small protein conjugation or removal	79/7033	140/18800	3.51172707838073e-06	0.000289922714769692	0.000246372978349281	COMMD1/BMI1/MASTL/DCUN1D1/PIAS3/RPS2/RNF111/DDX3X/MAPK9/GABARAP/TRAF6/STUB1/SART3/XIAP/PAXIP1/FANCM/CRY1/PELI1/TANK/HSPBP1/UBE3A/MYCBP2/TOPORS/BCL10/UBB/PIN1/SMAD7/CDK9/PSMD10/SENP2/RCHY1/CBLB/PHF23/ARNT/NOD2/BIRC2/PEF1/LRRK2/TBC1D7/HDAC3/PIAS1/UBE2N/TICAM1/CDC20B/RASSF5/CDK5RAP3/BRCA1/RBX1/UBA2/MALT1/HUWE1/DERL1/UBE2V2/PIAS4/DCUN1D3/DCUN1D2/TOLLIP/ARRDC3/CUL3/UBE2D1/KDM1A/PTPN22/ANGPT1/PRICKLE1/…	79
BP	GO:0031398	positive regulation of protein ubiquitination	70/7033	121/18800	3.76372555374098e-06	0.00030674363262989	0.000260667200294179	COMMD1/BMI1/MASTL/DCUN1D1/RPS2/RNF111/DDX3X/MAPK9/GABARAP/TRAF6/STUB1/XIAP/PAXIP1/FANCM/CRY1/PELI1/HSPBP1/UBE3A/MYCBP2/TOPORS/BCL10/UBB/PIN1/SMAD7/CDK9/PSMD10/SENP2/RCHY1/CBLB/PHF23/NOD2/BIRC2/PEF1/LRRK2/TBC1D7/HDAC3/UBE2N/TICAM1/CDC20B/RASSF5/CDK5RAP3/BRCA1/RBX1/MALT1/HUWE1/DERL1/UBE2V2/DCUN1D3/DCUN1D2/ARRDC3/CUL3/UBE2D1/KDM1A/PTPN22/ANGPT1/PRICKLE1/PINK1/MAGEA2/PTTG1IP/AIMP2/FANCI/CAV1/CTR9/UBQ…	70
BP	GO:0051054	positive regulation of DNA metabolic process	134/7033	263/18800	4.61163301370787e-06	0.000371090519849885	0.000315348442722836	ACTR2/NEK7/EPC1/RUVBL2/RPS3/USP9X/MGMT/ATR/RIF1/ERCC2/STOML2/RNF168/RBBP8/MAPK1/DMAP1/TNKS2/CDK2/TP53BP1/TRRAP/E2F7/ATRX/ENDOG/TMEM161A/ATM/ARID2/INO80/PAXIP1/SIRT1/SMCHD1/ING3/OTUD4/EPC2/GFER/ACTL6A/BAZ1A/BRCC3/SMARCA5/ERCC1/DHX9/WRAP53/HSF1/ATAD5/E2F8/UCN/FAM168A/DNA2/POGZ/EYA3/EGFR/RAD50/ATF1/ANXA3/RAD51AP1/EP400/TNFSF13/MORF4L2/CCT7/WRN/TRIM28/TNKS/ERCC6/DBF4B/POT1/HMBOX1/DHX36/GREM1/TNFAIP1/…	134
BP	GO:0042176	regulation of protein catabolic process	191/7033	395/18800	4.72594181111448e-06	0.000375535151165684	0.000319125439139994	ANKIB1/SOCS5/PSMC1/TMF1/COMMD1/HACE1/VPS28/BARD1/TAF1/SH3RF1/STX5/RPL11/VGLL4/LATS1/RNFT1/GSK3B/SOCS4/VPS35/ROCK1/ITCH/SNX12/CDK2/PSME2/APC/MAPK9/GABARAP/EIF3H/HFE/STUB1/OPHN1/CHMP6/UBXN1/PSMC5/XPO1/WAC/RPL23/RPL5/SNRNP70/PSMC3/UCHL5/SNX9/ZFAND2A/HSPBP1/UBE3A/NDUFA13/ATG7/MYCBP2/IDE/USP8/RNF41/MTM1/LRIG2/RGP1/RNF19A/SEC22B/RPS7/DDRGK1/UBB/SMURF2/UBXN2A/TMTC3/AGTPBP1/EEF1A1/PIN1/RDX/EGFR/SMAD7/PSM…	191
BP	GO:0034599	cellular response to oxidative stress	143/7033	284/18800	5.14084387539771e-06	0.000403461043406213	0.000342856540201963	CCS/MAPK8/CHD6/REST/ATP7A/RPS3/FZD1/FXN/MGMT/SLC25A24/ATF2/ZNF622/MAPK1/TRAP1/ECT2/HIF1A/ATP2A2/ADNP2/SIN3A/MAPK9/ABL1/ENDOG/TMEM161A/SOD1/PNPLA8/PRDX5/SIRT1/NUDT2/STX2/GFER/PDCD10/JAK2/PLEKHA1/ERN1/ROMO1/CPEB2/MAP3K5/HSF1/VKORC1L1/HTRA2/PRKAA1/EGFR/ZNF580/GSR/ERMP1/FABP1/DAPK1/PRDX2/PKD2/PDE8A/MSRA/PPIA/PARK7/CHCHD2/TXN/PLA2R1/ARNT/PNPT1/DIABLO/TLR6/SLC1A1/GPR37/LRRK2/SETX/VRK2/SIRPA/MAPK7/STK24…	143
BP	GO:1903313	positive regulation of mRNA metabolic process	71/7033	124/18800	5.34293972652474e-06	0.000414208144408753	0.000351989302651155	SAMD4B/YTHDF1/PATL1/CELF1/CDC73/ROCK1/EXOSC7/EXOSC5/PAIP1/NUP98/ROCK2/TNRC6B/MEX3D/SNRNP70/PRPF19/PAN3/MOV10/EXOSC8/METTL14/DHX9/HSF1/CNOT6/RBMXL1/TNRC6A/POLR2G/CNOT7/NUDT21/GIGYF2/PAF1/SLC39A5/RC3H1/PRDX6/PNPT1/DND1/EXOSC2/CNOT8/TRA2A/DHX36/CIRBP/PABPC1/RC3H2/TTC5/FTO/THRAP3/EIF4ENIF1/ZFP36/DAZAP1/PDE12/NCBP1/PLEKHN1/LEO1/POLR2D/PUM1/ZC3H12D/UPF1/PRR5L/YBX1/CNOT1/CPEB1/CNOT6L/DCP1A/DCP2/NANOS3/H…	71
BP	GO:0032434	regulation of proteasomal ubiquitin-dependent protein catabolic process	77/7033	137/18800	5.67800386677095e-06	0.000434880368446541	0.000369556320155593	ANKIB1/SOCS5/COMMD1/TAF1/SH3RF1/RPL11/GSK3B/SOCS4/CDK2/MAPK9/GABARAP/EIF3H/HFE/STUB1/UBXN1/XPO1/WAC/UCHL5/ZFAND2A/HSPBP1/MTM1/RNF19A/DDRGK1/SMAD7/PSMD10/ARIH1/HECTD1/GNA12/OGT/AURKA/PARK7/RYBP/RCHY1/FHIT/LRRK2/FBXO22/USP5/ARAF/FOXF2/BCAP31/PIAS1/MKRN2/USP14/BBS7/RAD23A/DNAJB2/CDC20B/CLU/RNF19B/RBX1/SIRT6/UBQLN4/PBK/KEAP1/RNF14/NFE2L2/ZYG11B/UBQLN2/RNF217/MDM2/PRICKLE1/N4BP1/CSNK1D/USP7/DVL1/CSNK1…	77
BP	GO:0006383	transcription by RNA polymerase III	36/7033	53/18800	6.29997880532298e-06	0.000476773396017121	0.000405156531690696	BDP1/POLR2L/SNAPC3/DDX21/GTF3C3/SF3B1/GTF3C5/PRDX5/ZNF143/GTF3A/POLR1C/SMARCA5/MAF1/BAZ1B/MTOR/GTF3C2/GTF3C4/CRCP/ERCC6/DHX36/SNAPC5/CHD8/SNAPC4/POLR3H/ZNF345/POLR2K/POLR3GL/ELL/DEK/ZNF76/CEBPA/POLR3F/BRF1/GTF3C1/IVNS1ABP/NAB2	36
BP	GO:0007098	centrosome cycle	74/7033	131/18800	6.69774449108888e-06	0.000490780489048814	0.000417059597757716	KIF3A/PPP1R12A/CKAP5/HAUS2/CEP135/PARD6B/MDM1/NDE1/C2CD3/USP33/CEP152/PDCD6IP/BRCA2/RAB6C/CDK2/CHMP2B/CHMP2A/SIRT1/XRCC2/UVRAG/ROCK2/XPO1/STIL/CEP192/HAUS6/GOLGA2/UXT/ALMS1/TRIM37/POC1B/SAC3D1/VPS4B/CEP120/CEP250/HAUS7/HAUS3/GEN1/RANBP1/PKD2/KIF3B/CEP72/AURKA/SASS6/BRSK1/CEP76/PLK4/KIAA1614/CHMP1B/NIN/BRCA1/MAP9/CCDC57/NEK2/KAT2A/KIF11/SLC16A1/CENPJ/CDK1/CDK5RAP2/ARHGEF10/KAT2B/CHMP4B/BBS4/SSX2IP…	74
BP	GO:0032465	regulation of cytokinesis	55/7033	91/18800	6.71656072220305e-06	0.000490780489048814	0.000417059597757716	CENPV/BRCA2/BIRC6/ECT2/E2F7/SETD2/PKN2/SH3GLB1/AHCTF1/PIK3R4/UVRAG/PRKCE/SVIL/OR2A4/KIF14/KIF20B/FLCN/MYO19/PRPF40A/KLHL9/E2F8/KIF23/POLDIP2/PRC1/PIN1/CDC14A/KIF3B/AURKA/KIF13A/SPAST/CALM3/PLK4/IGF1R/KIF20A/CALM2/CIT/MAP9/PKP4/PDXP/CUL3/RAB11A/CDC14C/RACGAP1/BBS4/BCL2L1/ZFYVE19/AURKC/CDC6/ZFYVE26/PLK1/PIK3C3/BECN1/SSTR5/RXFP3/RAB11FIP3	55
BP	GO:0090305	nucleic acid phosphodiester bond hydrolysis	125/7033	244/18800	6.71667493271146e-06	0.000490780489048814	0.000417059597757716	EXOSC4/DBR1/NTHL1/RPS3/UTP20/ERCC2/RBBP8/EXOSC7/EXD2/DCLRE1A/EXOSC5/NHP2/RNASEK/ENDOG/XRN2/CPSF1/POLR2I/TBL3/FANCM/RPP40/XRN1/PAN3/XPA/ERN1/ISG20L2/EXOSC8/ERCC1/ATAD5/DNA2/POP5/ANG/ANGEL2/CNOT6/CPSF6/RAD50/CPSF4/TUT1/RPP21/N4BP2/POP7/SAMHD1/GEN1/CNOT7/APTX/NUDT21/MBLAC1/ERI1/WRN/DCLRE1B/EXD3/ERCC4/PLSCR1/TSEN15/TSEN34/PNPT1/PNRC2/PCF11/AZGP1/CSTF2T/ERI3/LAS1L/EXOSC2/CNOT8/RPS21/NOB1/EME2/FIP1L1/E…	125
BP	GO:0045022	early endosome to late endosome transport	30/7033	42/18800	7.7928795591984e-06	0.000557863010163156	0.000474065550310444	MAP2K1/DNAJC13/RAB21/LMTK2/RAB5A/MAPK1/SNX12/EEA1/HOOK3/ANKRD27/PIK3R4/KIF16B/STX8/RDX/SNF8/MTMR2/WDR81/SNX16/RAB7A/FLNA/AKTIP/MAP2K2/WASH3P/EMP2/WDR91/RILP/EZR/PIK3C3/BECN1/HOOK1	30
BP	GO:0007346	regulation of mitotic cell cycle	225/7033	478/18800	7.81025765369213e-06	0.000557863010163156	0.000474065550310444	PTPN11/ADAM17/CRLF3/RBL1/NEK7/YTHDC2/RBL2/DLG1/ATF2/ERCC2/AURKAIP1/TPR/CDC73/APPL1/TOPBP1/RPL26/BRCA2/ANAPC11/DDX3X/RFWD3/CDK2/PSME2/CDK13/APC/ACVR1/CDK10/E2F7/SIN3A/IQGAP1/MEPCE/ABL1/PKN2/TMOD3/ATM/INO80/ZMPSTE24/APPL2/SIRT1/BRD4/APP/WAC/TAOK1/PHB2/STIL/NLE1/KIF14/ZNF207/BRCC3/CYLD/CASP2/KIF20B/ANLN/ZWILCH/TPRA1/HSF1/ATAD5/CENPF/CDC27/TFDP1/E4F1/CLSPN/POLDIP2/ANGEL2/CDK11A/VPS4B/PIN1/RDX/EGFR/RA…	225
BP	GO:0140053	mitochondrial gene expression	61/7033	104/18800	8.48451446229495e-06	0.000599289538186767	0.000509269335912254	MRPS2/MRPL23/MTG1/MRPL2/MRPS24/MRPL51/MRPL12/TACO1/POLRMT/MRPS34/MRPS18A/MRPS18B/MRPS28/MRPS11/TRUB2/DARS2/NDUFA7/MRPS21/MRPS15/MRPL16/SARS2/PUS1/FASTKD5/MRPS7/PRKAA1/RPUSD3/TRNT1/TUFM/METTL4/MTIF3/MRPS12/TBRG4/MRPS6/SUPV3L1/IARS2/MRPS16/TSFM/PNPT1/LARS2/C1QBP/GFM1/TRMT5/RMND1/MRPS17/FASTKD1/CHCHD10/ELAC2/TRMT61B/RPUSD4/MRPL44/FASTK/SHMT2/FOXO3/FASTKD3/SLC25A33/NSUN3/MRPL47/HSD17B10/MRPS14/TFB1M/…	61
BP	GO:1902116	negative regulation of organelle assembly	31/7033	44/18800	8.68376221534517e-06	0.000606622817614827	0.000515501072170635	CEP97/MDM1/CDK10/MTM1/SEC22B/TRIM37/SMCR8/TMEM39A/STYXL1/MPHOSPH9/KIF24/PHF23/TCHP/DNM2/LRRK2/CHMP4A/TBC1D7/YAP1/SCFD1/MAP4/BRCA1/KAT2A/ODF2L/CDK5RAP2/KAT2B/CHMP4B/PINK1/FEZ2/GDI2/BECN1/EHMT2	31
BP	GO:0015693	magnesium ion transport	16/7033	18/18800	9.37359871955903e-06	0.000647695294133008	0.000550403988887608	CNNM4/NIPA2/ZDHHC17/NIPA1/ZDHHC13/SLC41A1/NIPAL1/SLC41A2/NIPAL3/CLDN16/MRS2/MMGT1/TUSC3/KCNJ2/NIPAL4/NIPAL2	16
BP	GO:0035967	cellular response to topologically incorrect protein	67/7033	117/18800	9.66833146722185e-06	0.000657350211864687	0.000558608626593076	VAPB/PTPN1/NCK1/EIF2AK3/EP300/STUB1/FICD/HSPA13/ABCB10/ERN1/TMEM33/HSF1/PPP1R15B/DDRGK1/HSPA14/SDF2L1/DERL2/RNF5/ERMP1/DNAJB14/RHBDD1/DAB2IP/PACRG/ATF6B/BCL2L11/EIF2AK2/CREB3L2/BOK/COPS5/NCK2/DNAJC10/RNF126/BAX/TMED2/YOD1/TMTC4/AUP1/MBTPS1/UGGT2/BHLHA15/CDK5RAP3/MBTPS2/ERLEC1/BFAR/QRICH1/DERL1/ATF6/NFE2L2/CUL3/BAK1/RHBDD2/UBE2W/OS9/HSPA1L/HERPUD2/SERP1/CREB3L1/STC2/PIK3R1/KLHL15/DNAJB12/AMFR/HSPD…	67
BP	GO:0031023	microtubule organizing center organization	80/7033	145/18800	9.72013841675013e-06	0.000657350211864687	0.000558608626593076	KIF3A/PPP1R12A/CKAP5/HAUS2/CEP135/CLASP2/PARD6B/MDM1/NDE1/GCC2/C2CD3/USP33/CEP152/PDCD6IP/FBXW11/BRCA2/RAB6C/CDK2/CCDC61/CLASP1/CHMP2B/CHMP2A/SIRT1/XRCC2/UVRAG/ROCK2/XPO1/STIL/CEP192/HAUS6/GOLGA2/UXT/ALMS1/TRIM37/POC1B/SAC3D1/VPS4B/CEP120/CEP250/HAUS7/HAUS3/GEN1/RANBP1/PKD2/DZIP1/KIF3B/CEP72/AURKA/SASS6/BRSK1/CEP76/PLK4/KIAA1614/CHMP1B/NIN/BRCA1/MAP9/CCDC57/NEK2/KAT2A/KIF11/SLC16A1/CENPJ/CDK1/CDK…	80
BP	GO:0019068	virion assembly	26/7033	35/18800	1.00000730769394e-05	0.000669162784737936	0.000568646814746295	VPS28/PDCD6IP/RAB1A/CHMP2B/CHMP6/CHMP2A/VPS37A/VPS4B/LRSAM1/SNF8/RAB43/USP6NL/DDX6/PC/CHMP4A/CHMP1B/APOE/VPS37D/RAB1B/VTA1/NEDD4/SPCS1/TBC1D20/VPS37C/CHMP4B/CHMP5	26
BP	GO:1905037	autophagosome organization	64/7033	111/18800	1.12061334370005e-05	0.000729663728214768	0.000620059818550324	PIP4K2C/PIKFYVE/TBC1D12/RAB5A/RAB3GAP1/RAB1A/SNX4/ATP2A2/RAB19/GABARAP/SH3GLB1/RAB3GAP2/LRBA/ATG7/MTM1/SEC22B/SMCR8/TMEM39A/UBXN2A/RNF5/RALB/LRSAM1/RAB43/PIP4K2A/STX12/PHF23/RAB23/TP53INP2/SMURF1/AMBRA1/LRRK2/CHMP4A/RAB7A/TBC1D14/SCFD1/SNX18/MTMR3/SNX30/ATG16L1/RAB1B/STX17/IFT20/WIPI1/MFN2/ATG4B/ATG3/UBQLN2/CHMP4B/PINK1/MAP1LC3C/WIPI2/WDR45/ATG2B/ARFIP2/FEZ2/UBQLN1/NSFL1C/UBXN2B/C9orf72/MAP1LC3B2…	64
BP	GO:0033044	regulation of chromosome organization	110/7033	212/18800	1.12430933196001e-05	0.000729663728214768	0.000620059818550324	NEK7/INO80D/RUVBL2/ATR/TPR/CENPV/MAPK1/CTCF/TNKS2/ANAPC11/CDK2/APC/SIN3A/ATRX/TFPT/SMC4/ATM/INO80/SMG1/RNF4/ZNF207/ACTL6A/UCHL5/XRN1/PPHLN1/SMARCA5/ZNF304/ZWILCH/ANAPC1/ERCC1/SMC2/BAZ1B/CENPF/INO80B/SENP6/CDC27/DNMT1/RAD50/NAA10/BUB1B/NSMCE2/GEN1/CENPE/CCT7/USP44/MPHOSPH8/ESPL1/LIG4/TOP2A/TRIM28/ERCC4/PRAP1/TNKS/INO80C/POT1/GNL3L/PINX1/KNTC1/HMBOX1/DHX36/FBXO5/INO80E/ATF7IP/BUB1/MYC/NCAPH/HNRNPA2…	110
BP	GO:0070646	protein modification by small protein removal	93/7033	174/18800	1.12485520473568e-05	0.000729663728214768	0.000620059818550324	TAF4/TAF5L/USP32/ATXN7/SENP7/ENY2/USP9X/USP6/USP12/USP33/ITCH/HINT1/USP42/USP34/SF3B5/TRRAP/USP16/SART3/UBXN1/OTUD4/EIF3F/ATXN7L3/OTUD1/BRCC3/CYLD/USP46/TANK/USP1/UCHL5/OTUD3/SENP1/USP24/TAF2/USP8/MYSM1/SENP6/USP49/GPS1/TAF10/USP20/COPS6/USP3/USP25/USP48/SENP2/USP44/USP28/PARK7/TADA1/USP47/USP53/USP15/USP37/USP5/COPS5/SPATA2/USP14/COPS2/UIMC1/USP31/YOD1/USP39/STAMBP/UCHL3/JOSD2/TADA3/COPS8/OTUD5/…	93
BP	GO:0006890	retrograde vesicle-mediated transport, Golgi to endoplasmic reticulum	35/7033	52/18800	1.15758863735228e-05	0.000743312218954386	0.000631658148526516	RAB6A/RAB6C/GOLPH3/COPB2/COPA/UVRAG/USE1/LMAN2/SEC22B/BNIP1/TMEM115/RAB41/ARCN1/ARF3/ARF4/COG7/SCFD1/GBF1/ERGIC3/RINT1/COPE/SCYL1/BICD2/GOLPH3L/KDELR1/RAB6B/ATP9A/COPZ1/ARF5/COG4/PICK1/ATP9B/COPG2/RER1/KDELR3	35
BP	GO:0018210	peptidyl-threonine modification	70/7033	124/18800	1.21099886662521e-05	0.000769831979513644	0.000654194335107428	TBK1/HIPK3/GALNT11/HIPK1/MAPK8/TAF1/LMTK2/ATF2/OXSR1/GSK3B/MAPK1/ROCK1/SPRED2/CAB39/WNK1/ACVR1/CDK10/DYRK1A/CSNK2B/ROCK2/APP/PDPK1/SPRED1/ACVR1B/DYRK2/MTOR/MARK2/SMAD7/GALNT4/DYRK4/CDK5R1/TNKS/TGFBR1/CDC42BPG/CALM3/MAP3K10/LRRK2/CSNK2A1/INPP5K/CDC42BPA/CDC42BPB/CALM2/GALNT3/CIT/SBK1/HIPK2/TSSK4/STOX1/PRKAG2/DYRK3/SPRY2/CDK1/WNT5A/MAP3K12/WNK3/PRKCA/CADM4/DGKQ/TTK/TGFBR2/GALNT2/DDIT4/HIPK4/PLK1/PR…	70
BP	GO:1905897	regulation of response to endoplasmic reticulum stress	50/7033	82/18800	1.22998563698996e-05	0.000773292466388327	0.000657135016932001	PTPN1/NCK1/SERINC3/EIF2AK3/RNFT1/NR1H3/UBXN1/SIRT1/FICD/OPA1/ERN1/TMEM33/PPP1R15B/DDRGK1/USP25/DAB2IP/ATF6B/BCL2L11/PARK7/LRRK2/BOK/BCAP31/COPS5/NCK2/USP14/BAX/MANF/GRINA/CLU/ERP29/MBTPS2/BFAR/MAGEA3/ATF6/PMAIP1/NFE2L2/UBQLN2/BAK1/AQP11/FCGR2B/BCL2L1/CAV1/UBQLN1/CREB3L1/PIK3R1/HYOU1/SVIP/TXNDC12/RNF185/ALOX5	50
BP	GO:0000075	cell cycle checkpoint signaling	91/7033	170/18800	1.284029329821e-05	0.000773292466388327	0.000657135016932001	PTPN11/FEM1B/ATR/ATF2/TPR/ETAA1/TOPBP1/RPL26/RFWD3/CDK2/CLOCK/TP53BP1/APC/ATM/BRIP1/WAC/CRY1/TAOK1/ATRIP/ZNF207/BRCC3/PRPF19/CASP2/NSUN2/ZWILCH/CENPF/DNA2/CLSPN/RAD17/HUS1/BUB1B/CUL4A/TRIAP1/GEN1/NAE1/TIPRL/TAOK3/USP44/GIGYF2/BLM/USP28/FBXO31/BRSK1/PRAP1/ERCC6/KNTC1/EME2/MSH2/GTSE1/BUB1/UIMC1/PROX1/CDK5RAP3/FANCD2/BRCA1/RINT1/TRIP13/ZW10/DTL/EIF2AK4/CDC5L/TIMELESS/WDR76/CDK1/CDK5RAP2/MDM2/SYF2/SE…	91
BP	GO:0072331	signal transduction by p53 class mediator	91/7033	170/18800	1.284029329821e-05	0.000773292466388327	0.000657135016932001	RPS20/RRP8/HIPK1/TAF1/EP300/ATR/RPL37/EIF5A/RPL11/RPS15/RPL26/BRCA2/HINT1/SPRED2/RNF34/URB2/E2F7/ATRX/DYRK1A/ATM/ZMPSTE24/PAXIP1/SIRT1/MYO6/NUAK1/RPL23/RPL5/CASP2/SPRED1/TP53BP2/DYRK2/TOPORS/ATAD5/MTOR/RPS7/PPM1D/ACER2/UBB/PSMD10/TRIAP1/RRN3/AURKA/USP28/FHIT/DDX5/PLA2R1/PRAP1/SHISA5/BOK/RPF2/GTSE1/BAX/MYC/FOXM1/CDK5RAP3/HIPK2/BOP1/MIF/TAF9B/DYRK3/ING4/FOXO3/RFFL/RRS1/HNRNPK/PMAIP1/MLF1/COPS3/CASP…	91
BP	GO:0062197	cellular response to chemical stress	162/7033	332/18800	1.28493480838549e-05	0.000773292466388327	0.000657135016932001	CCS/PIK3CA/EIF2AK3/MAPK8/CHD6/REST/ATP7A/RPS3/FZD1/SLC12A6/FXN/MGMT/SLC25A24/ATF2/OXSR1/ZNF622/MAPK1/TRAP1/CAB39/DDX3X/ECT2/HIF1A/ATP2A2/ADNP2/SIN3A/MAPK9/ABL1/ENDOG/TMEM161A/SOD1/ATM/PNPLA8/PRDX5/SIRT1/NUDT2/STX2/GFER/PDCD10/JAK2/PLEKHA1/ERN1/ROMO1/ATG7/CPEB2/MAP3K5/HSF1/VKORC1L1/HTRA2/PRKAA1/EGFR/ZNF580/GSR/ERMP1/FABP1/DAPK1/MYLK/PRDX2/PKD2/PDE8A/MSRA/PPIA/PARK7/CHCHD2/TXN/PLA2R1/ARNT/PNPT1/DIA…	162
BP	GO:0010257	NADH dehydrogenase complex assembly	38/7033	58/18800	1.2894289985396e-05	0.000773292466388327	0.000657135016932001	NDUFB9/NDUFB11/NDUFA11/NDUFB10/NDUFC2/NDUFB1/NDUFB8/BCS1L/NDUFB2/ACAD9/NDUFAF2/NDUFS4/NDUFS8/TMEM186/NDUFA3/NDUFA13/NDUFS1/NDUFA2/NDUFB7/NDUFA10/NDUFS3/FOXRED1/OXA1L/NDUFAF4/NDUFS7/NDUFAB1/NDUFA9/TMEM126A/NDUFS5/NDUFB6/NDUFAF3/NDUFA8/NDUFC1/NDUFA6/NDUFA1/TMEM126B/NDUFB4/NDUFA12	38
BP	GO:0032981	mitochondrial respiratory chain complex I assembly	38/7033	58/18800	1.2894289985396e-05	0.000773292466388327	0.000657135016932001	NDUFB9/NDUFB11/NDUFA11/NDUFB10/NDUFC2/NDUFB1/NDUFB8/BCS1L/NDUFB2/ACAD9/NDUFAF2/NDUFS4/NDUFS8/TMEM186/NDUFA3/NDUFA13/NDUFS1/NDUFA2/NDUFB7/NDUFA10/NDUFS3/FOXRED1/OXA1L/NDUFAF4/NDUFS7/NDUFAB1/NDUFA9/TMEM126A/NDUFS5/NDUFB6/NDUFAF3/NDUFA8/NDUFC1/NDUFA6/NDUFA1/TMEM126B/NDUFB4/NDUFA12	38
BP	GO:0007033	vacuole organization	99/7033	188/18800	1.36510557915397e-05	0.000810380900294518	0.00068865234019878	PIP4K2C/PIKFYVE/TBC1D12/SPG11/GNPTAB/RAB5A/RAB3GAP1/ATF2/RAB1A/VPS35/SNX4/ARL8B/ATP2A2/RAB19/GABARAP/HOOK3/SH3GLB1/P2RX7/CHMP2B/RAB3GAP2/TMEM106B/CLVS1/SCARB2/LRBA/ATG7/MTM1/SEC22B/MTOR/SMCR8/TMEM39A/LYST/UBXN2A/RNF5/RALB/LRSAM1/AP3B1/RAB43/TMEM165/PIP4K2A/MAN2A1/STX12/PHF23/TPP1/RAB23/TP53INP2/SMURF1/AMBRA1/LRRK2/CHMP4A/NAGLU/RAB7A/ATP6AP2/AKTIP/TBC1D14/SCFD1/MBTPS1/CCDC115/NAGPA/NDP/SNX18/MTMR3…	99
BP	GO:0010970	transport along microtubule	85/7033	157/18800	1.38515175029375e-05	0.000810380900294518	0.00068865234019878	KIF3A/SUN1/IFT81/ARHGAP21/SPG11/RHOT1/TTC30B/DYNC1I2/RAB21/NDE1/RAB6A/BLOC1S1/KIF5B/RAB1A/FBXW11/ARL8B/HIF1A/TRAK1/KLC2/SOD1/RPGR/IFT52/APP/IFT57/LCA5/OPA1/UXT/SYNE2/KIF3C/IFT27/BICD1/WDR19/UBB/KIF1B/DYNC2H1/AGTPBP1/TRAF3IP1/PURA/AP3M2/AP3B1/KIF3B/RAB27B/TMEM108/KIF13A/SSNA1/TTC30A/SPAST/TTC21B/TTC26/RHOT2/TRAK2/DST/APBA1/FYCO1/HSPB1/AP3M1/WDR35/BBS12/IFT20/RABL2B/TUB/KIF4A/IFT140/PEX14/AP3D1/BIC…	85
BP	GO:0098732	macromolecule deacylation	74/7033	133/18800	1.38951577996071e-05	0.000810380900294518	0.00068865234019878	RRP8/MAPK8/RBBP4/SIRT3/REST/DR1/EP300/MIER1/SUDS3/SPRED2/MBD3/TADA2A/NIPBL/SIN3A/BAZ2A/DYRK1A/SIRT1/SMARCAD1/GATAD2B/NCAPG2/LYPLA2/SPRED1/UCN/PRKAA1/SIN3B/BRMS1/YEATS2/ABHD13/MBIP/SAP30BP/ABHD10/SKI/RCOR3/MORF4L2/TBL1XR1/TPPP/VEGFA/LRRK2/SIRT4/HDAC9/FLNA/ELK4/HDAC3/BRMS1L/GATAD2A/ZZZ3/RCOR1/PRDM5/TADA3/SDR16C5/TRERF1/SIRT6/BEX4/FOXP3/KAT2A/NOTUM/MORF4L1/KDM5A/ZBTB7B/PINK1/NEK3/HDAC5/FNTA/SUV39H1/…	74
BP	GO:0010639	negative regulation of organelle organization	172/7033	356/18800	1.45651796408192e-05	0.00084173497251534	0.000715296669059177	TWF1/SWAP70/PIK3CA/ATXN7/CEP97/CLASP2/MDM1/PPFIA1/TJP1/FXN/SSH1/AURKAIP1/TPR/TNKS2/EPS8/APC/CDK10/ATRX/CLASP1/DYRK1A/TTBK2/TMOD3/ATM/PRRT2/ANKRD27/TMOD2/SLIT2/PAK2/SVIL/TAOK1/ZNF207/BCL2L2/XRN1/CAPZA1/OPA1/SMARCA5/PLEKHH2/ZWILCH/RNF41/ERCC1/MTM1/FLCN/BAZ1B/SEC22B/TRIM37/MAPRE1/CENPF/SMCR8/TMEM39A/GMFG/STYXL1/ARHGEF7/RDX/SSH3/RAD50/MPHOSPH9/NAA10/ARHGEF18/BUB1B/PSMD10/FKBP4/TRIAP1/GEN1/PFN1/CAMSAP…	172
BP	GO:0006275	regulation of DNA replication	73/7033	131/18800	1.47308620247742e-05	0.000843640449472882	0.000716915921395367	INO80D/PDS5A/RUVBL2/SMC3/ATR/STOML2/BRCA2/RBBP6/CDK2/E2F7/ATRX/TFPT/ENDOG/INO80/ZMPSTE24/ESCO1/ACTL6A/BAZ1A/UCHL5/SMARCA5/DHX9/ATAD5/INO80B/E2F8/UCN/DNA2/EGFR/METTL4/RAD17/ATF1/ESCO2/SENP2/BLM/ANKRD17/DBF4B/INO80C/USP37/FBXO5/TNFAIP1/INO80E/GINS4/ZBTB38/GTPBP4/GINS1/RFC3/GINS3/GLI1/RFC5/BRPF3/CCDC88A/PPP2R1A/CHRAC1/BCAR3/YY1/MEAF6/GLI2/DBF4/TTF1/TIMELESS/DACH1/CDK1/ING5/SLFN11/CDC7/ZRANB3/SSBP1/C…	73
BP	GO:0051403	stress-activated MAPK cascade	124/7033	245/18800	1.54495401611102e-05	0.000876899346465872	0.000745178948372346	MAP4K3/MAP2K1/HIPK3/MAPK8/ZMYND11/MAPKBP1/SH3RF1/DLG1/ATF2/ZNF622/MAPK1/ITCH/NAIP/MFHAS1/MAPK9/ZNF675/TRAF6/RAP2A/SERPINF2/XIAP/AMBP/APP/TAOK1/PJA2/CYLD/PDCD10/MAP3K5/CRKL/KLHDC10/MAP3K7/GPS1/EGFR/MBIP/GPS2/DAB2IP/TAOK3/MAP3K3/WNT7B/PPIA/MAP3K11/FKTN/EIF2AK2/MAP3K13/GADD45G/TLR3/SASH1/CCM2/IRAK4/ERCC6/TNIK/DACT1/NOD2/VEGFA/MAP3K10/LRRK2/SIRPA/COPS5/HDAC3/ADORA2B/NFKB1/PRDX1/SMAD3/MYC/IGF1R/FOXM1/…	124
BP	GO:2001022	positive regulation of response to DNA damage stimulus	72/7033	129/18800	1.56110387463183e-05	0.00087822454256943	0.000746305084733168	ACTR2/EPC1/RUVBL2/RPS3/MGMT/ATR/RIF1/SKIL/RNF168/RBBP8/RPL26/DMAP1/SPRED2/NSMCE1/TRRAP/ENDOG/TMEM161A/ATM/ARID2/PAXIP1/SIRT1/SMCHD1/ING3/EPC2/ACTL6A/BRCC3/SPRED1/DHX9/WRAP53/FAM168A/POGZ/EYA3/EGFR/RAD51AP1/EP400/MORF4L2/TRIM28/DDX5/PLA2R1/ERCC6/NSMCE4A/BCLAF1/PARP3/UBE2N/ZCWPW1/MYC/UIMC1/FOXM1/MBTD1/SPIRE2/BRCA1/NPAS2/ING4/MEAF6/UBE2V2/PIAS4/PMAIP1/TIMELESS/MORF4L1/FANCB/EYA2/PNKP/SETMAR/BRD8/NAC…	72
BP	GO:1902850	microtubule cytoskeleton organization involved in mitosis	82/7033	151/18800	1.67853286878088e-05	0.00093600293393334	0.000795404495160064	STAG1/CKAP5/CEP97/CLASP2/ITGB1/NDE1/SMC3/TPR/FBXW11/GPSM2/SMC1A/CCDC61/SETD2/CLASP1/CHMP2B/CHMP6/KIF2A/CHMP2A/TACC1/STAG2/STIL/ZNF207/CLTC/CEP192/GOLGA2/KIF23/RAE1/POLDIP2/PRC1/VPS4B/DRG1/NUDC/LSM14A/CENPE/NUSAP1/KIF3B/AURKA/ESPL1/SPAST/KIF15/TNKS/KPNB1/CHMP4A/FLNA/AAAS/PARP3/KIF4B/PIBF1/NUF2/CHMP1B/MAP4/MAP9/SPRY1/NUMA1/ZW10/SPRY2/TPX2/NEK2/KIF4A/KIF11/RAB11A/CDK5RAP2/BCCIP/ARHGEF10/DCTN6/MAD2L1…	82
BP	GO:0098927	vesicle-mediated transport between endosomal compartments	31/7033	45/18800	1.79069176651621e-05	0.000989863266064655	0.000841174384051366	MAP2K1/DNAJC13/RAB21/LMTK2/RAB5A/MAPK1/SNX12/EEA1/HOOK3/ANKRD27/PIK3R4/KIF16B/MYO1D/STX8/RDX/SNF8/MTMR2/WDR81/SNX16/RAB7A/FLNA/AKTIP/MAP2K2/WASH3P/EMP2/WDR91/RILP/EZR/PIK3C3/BECN1/HOOK1	31
BP	GO:1903050	regulation of proteolysis involved in cellular protein catabolic process	114/7033	223/18800	1.8881179157897e-05	0.00103472117160993	0.000879294114685368	ANKIB1/SOCS5/PSMC1/TMF1/COMMD1/TAF1/SH3RF1/RPL11/LATS1/RNFT1/GSK3B/SOCS4/CDK2/PSME2/MAPK9/GABARAP/EIF3H/HFE/STUB1/OPHN1/UBXN1/PSMC5/XPO1/WAC/RPL23/RPL5/PSMC3/UCHL5/ZFAND2A/HSPBP1/UBE3A/MTM1/RNF19A/RPS7/DDRGK1/UBB/TMTC3/AGTPBP1/SMAD7/PSME1/USP25/PSMD10/ARIH1/DAB2IP/HECTD1/GNA12/OGT/AURKA/PARK7/RYBP/RCHY1/ECSCR/FHIT/SMURF1/LRRK2/FBXO22/USP5/ARAF/CSNK2A1/KCNE2/FOXF2/BCAP31/PIAS1/MKRN2/USP14/BBS7/CCD…	114
BP	GO:0007032	endosome organization	51/7033	85/18800	1.91336482925315e-05	0.00103959489056088	0.000883435744824758	RAB22A/ARFGEF2/STAM/DNAJC13/VPS28/EXOC8/SYNJ1/PDCD6IP/ALS2/EEA1/RNASEK/HOOK3/CHMP2B/CHMP6/CHMP2A/STAM2/VAMP4/SCARB2/USP8/VPS37A/CORO1C/TMEM127/RAB5B/VPS4B/CLCN3/SNF8/CHMP4A/RAB7A/VPS25/AKTIP/PLEKHJ1/STX6/RAB27A/CHMP1B/WASH3P/VPS37D/VTA1/RAB11A/RILP/ANXA8/AQP11/PI4K2B/VPS37C/CHMP4B/SNX10/CHMP5/PLEKHF1/PIK3C3/ALS2CL/HOOK1/VPS36	51
BP	GO:0031056	regulation of histone modification	93/7033	176/18800	2.05334654943812e-05	0.00110619695040493	0.000940033406932779	RRP8/PHF20/BCOR/MAPK8/RUVBL2/PIH1D1/DR1/WDR70/KDM4A/RIF1/CTCF/THAP7/TADA2A/NIPBL/SIN3A/ATRX/ATM/SART3/ZMPSTE24/PAXIP1/SIRT1/BRD4/PPP4R2/NCAPG2/SETD5/IWS1/RTF1/KDM3A/ZNF304/FLCN/NSD1/UCN/DNMT1/YEATS2/PARG/MBIP/CDK9/SAP30BP/SKI/DNMT3B/RPS6KA5/OGT/PARK7/PAF1/NOC2L/VEGFA/LRRK2/PPP4C/HCFC1/CTCFL/AUTS2/GLYR1/UBE2N/SETD7/ZZZ3/KDM4C/TADA3/SDR16C5/ZNF274/BRCA1/OTUB1/FOXP3/EID1/NFYB/KAT2A/MTF2/LMNA/KDM1A/K…	93
BP	GO:0006120	mitochondrial electron transport, NADH to ubiquinone	34/7033	51/18800	2.10880832480799e-05	0.0011265289513281	0.000957311306759365	NDUFB9/NDUFB10/NDUFC2/NDUFV1/NDUFB1/NDUFB8/NDUFB2/NDUFV3/NDUFS4/NDUFS8/NDUFA7/NDUFS6/NDUFA3/NDUFS1/NDUFA2/NDUFB7/NDUFA10/NDUFS3/NDUFS7/NDUFV2/NDUFAB1/NDUFA9/NDUFS5/PARK7/NDUFB6/NDUFA4/NDUFA8/NDUFC1/NDUFA6/SNCA/PINK1/NDUFA1/NDUFB4/DLD	34
BP	GO:0140056	organelle localization by membrane tethering	46/7033	75/18800	2.18876215485903e-05	0.00115150810711501	0.000978538305177755	VAPB/STX16/RAB10/ESYT2/STXBP3/CEP290/PDZD8/STX5/RAB3IP/ATP2A2/USO1/STX2/STX8/STX7/RABEPK/RALB/RAB8B/RAB3A/STX3/STX12/ESYT1/ESYT3/RAB12/VTI1B/CAV2/STX6/PSEN2/SYTL2/BVES/STXBP1/STX17/NDRG4/CTBP2/UNC13A/RAB13/SYT1/PPFIA3/CFTR/CPLX2/SNAP25/SNPH/MOSPD3/STX4/RAB3B/KCNB1/STX11	46
BP	GO:0042752	regulation of circadian rhythm	66/7033	117/18800	2.191796145366e-05	0.00115150810711501	0.000978538305177755	MAPK8/PPP1CB/GNA11/USP9X/GSK3B/FBXW11/CLOCK/NR1H3/SIN3A/MAPK9/ROCK2/CRY1/FBXL6/UBE3A/ATG7/MTOR/PRKAA1/PER3/FBXL3/NR1D2/FBXL8/BHLHE40/TOP2A/ARNTL2/NLGN1/GHRHR/RBM4/KDM2A/HDAC3/PROX1/NR2F6/ARNTL/THRAP3/SRRD/GNAQ/MAPK10/ATOH7/TIMELESS/PPP1CA/MTNR1B/CDK1/ZFHX3/ADORA1/CSNK1D/USP7/SUV39H1/FBXL17/GHRL/PPARGC1A/KLF10/OPN3/FBXL12/DRD4/MAGEL2/PHLPP1/PIWIL2/MTA1/PASD1/FBXL22/SFPQ/PRKDC/CSNK1E/TARDBP/TP53/BT…	66
BP	GO:1903830	magnesium ion transmembrane transport	15/7033	17/18800	2.23974856110799e-05	0.00116705586909537	0.000991750613943592	CNNM4/NIPA2/ZDHHC17/NIPA1/ZDHHC13/SLC41A1/NIPAL1/SLC41A2/NIPAL3/CLDN16/MRS2/MMGT1/TUSC3/NIPAL4/NIPAL2	15
BP	GO:0018107	peptidyl-threonine phosphorylation	65/7033	115/18800	2.31541115078617e-05	0.00118775605380825	0.00100934139210715	TBK1/HIPK3/HIPK1/MAPK8/TAF1/LMTK2/ATF2/OXSR1/GSK3B/MAPK1/ROCK1/SPRED2/CAB39/WNK1/ACVR1/CDK10/DYRK1A/CSNK2B/ROCK2/APP/PDPK1/SPRED1/ACVR1B/DYRK2/MTOR/MARK2/SMAD7/DYRK4/CDK5R1/TNKS/TGFBR1/CDC42BPG/CALM3/MAP3K10/LRRK2/CSNK2A1/INPP5K/CDC42BPA/CDC42BPB/CALM2/CIT/SBK1/HIPK2/TSSK4/STOX1/PRKAG2/DYRK3/SPRY2/CDK1/WNT5A/MAP3K12/WNK3/PRKCA/CADM4/DGKQ/TTK/TGFBR2/DDIT4/HIPK4/PLK1/PRKCD/BCL2/PRKDC/ULK1/STK11	65
BP	GO:0090501	RNA phosphodiester bond hydrolysis	82/7033	152/18800	2.31684364751019e-05	0.00118775605380825	0.00100934139210715	EXOSC4/DBR1/UTP20/EXOSC7/EXD2/EXOSC5/NHP2/RNASEK/ENDOG/XRN2/CPSF1/POLR2I/TBL3/RPP40/XRN1/PAN3/ERN1/ISG20L2/EXOSC8/POP5/ANG/ANGEL2/CNOT6/CPSF6/CPSF4/TUT1/RPP21/POP7/SAMHD1/CNOT7/NUDT21/MBLAC1/ERI1/TSEN34/PNPT1/PCF11/AZGP1/CSTF2T/ERI3/EXOSC2/CNOT8/RPS21/NOB1/FIP1L1/PPP1R8/RNASE7/RPPH1/BOP1/DIS3L/ELAC2/CPSF3/PDE12/NCBP1/RRS1/ELAC1/KRI1/RMRP/NOP14/RNASE2/ZC3H12D/DICER1/SLFN13/N4BP1/POP4/ZC3H12B/EXO1/…	82
BP	GO:0031124	mRNA 3'-end processing	40/7033	63/18800	2.34262785630215e-05	0.00119136682260102	0.00101240978177201	PAPOLG/BARD1/CCNT1/CDC73/CPSF1/RPRD1B/APP/SYMPK/MTPAP/HSF1/RPRD2/YTHDC1/CPSF6/CDK9/CPSF4/TUT1/RPRD1A/NUDT21/SNRPA/MBLAC1/PAF1/SLBP/PNPT1/PCF11/CSTF2T/DHX36/PABPC1/FIP1L1/SSU72/PAPOLA/LSM10/CPSF3/NCBP1/LEO1/POLR2D/CTR9/CPEB1/CSTF1/CPSF7/ZFP36L1	40
BP	GO:0031647	regulation of protein stability	147/7033	300/18800	2.41417734687521e-05	0.00121206674009887	0.00103000033285932	STK4/VHL/TOMM7/RAB21/B4GALT5/TAF1/DPM3/USP9X/EP300/HIP1/USP33/RPL11/CDC73/TMEM88/BAG4/MAPK1/VPS35/ISOC2/FBXW11/MCM8/CMTM6/SH3GLB1/STUB1/DNLZ/CDKN2AIP/MORC3/SIRT1/DPM2/CREB1/CTNND1/RPL23/PHB2/RPL5/ZNF207/DVL3/PDCD10/KRAS/APOA1/NAPG/OTUD3/SERF2/SUGT1/USP8/AAK1/DDI2/RPS7/DDRGK1/TF/APOA2/PIN1/GPIHBP1/SMAD7/RNF5/USP3/BAG1/PPIB/PER3/FBXL3/TRIM44/PFN1/STXBP4/WDR81/LAMP2/APTX/CCT7/SENP2/PEX6/AURKA/USP28/…	147
BP	GO:0051604	protein maturation	153/7033	314/18800	2.42146414963908e-05	0.00121206674009887	0.00103000033285932	APAF1/ADAM17/ADAM10/SLC30A6/CCS/CISD3/FXN/C2CD3/EP300/HSCB/STOML2/SNX12/YME1L1/P2RX7/STUB1/NAA40/PMPCA/SERPINF2/XIAP/CASP8/ZMPSTE24/BCL2L12/LDLRAD3/IFT52/MYH9/NNAT/CASP2/LIAS/SLC30A5/NCSTN/TASP1/CAST/DDI2/HTRA2/YIPF5/APH1B/DYNC2H1/CAPN2/NAA10/MMP14/RHBDD1/NDUFAB1/HPR/PTCH1/OGT/GLRX5/CD5L/DHPS/CPE/AASDHPPT/PHEX/CASP7/LRRK2/CLEC3B/LONP2/PARL/SIRT4/CREBBP/ATP6AP2/PRDX4/NAA35/ECE2/CASP3/TMEM208/DOHH/…	153
BP	GO:0031098	stress-activated protein kinase signaling cascade	126/7033	252/18800	2.7697747369179e-05	0.00137558265645211	0.00116895427219265	MAP4K3/MAP2K1/HIPK3/MAPK8/ZMYND11/MAPKBP1/SH3RF1/DLG1/ATF2/ZNF622/MAPK1/ITCH/NAIP/MFHAS1/MAPK9/ZNF675/TRAF6/RAP2A/SERPINF2/RNF13/XIAP/ZMPSTE24/AMBP/APP/TAOK1/PJA2/CYLD/PDCD10/MAP3K5/CRKL/KLHDC10/MAP3K7/GPS1/EGFR/MBIP/GPS2/DAB2IP/TAOK3/MAP3K3/WNT7B/PPIA/MAP3K11/FKTN/EIF2AK2/MAP3K13/GADD45G/TLR3/SASH1/CCM2/IRAK4/ERCC6/TNIK/DACT1/NOD2/VEGFA/MAP3K10/LRRK2/SIRPA/COPS5/HDAC3/ADORA2B/NFKB1/PRDX1/SMAD3/M…	126
BP	GO:0016578	histone deubiquitination	28/7033	40/18800	2.8787007064838e-05	0.00141433412498675	0.00120188482310126	TAF4/TAF5L/ATXN7/ENY2/SF3B5/TRRAP/USP16/SART3/ATXN7L3/BRCC3/TAF2/MYSM1/USP49/TAF10/USP3/TADA1/USP15/UIMC1/TADA3/SUPT7L/ASXL1/KAT2A/USP21/USP51/USP7/TADA2B/BAP1/USP36	28
BP	GO:1902903	regulation of supramolecular fiber organization	179/7033	376/18800	2.89229882410377e-05	0.00141433412498675	0.00120188482310126	TWF1/NCKAP1/SWAP70/RASA1/NCK1/CKAP5/PIK3CA/ATXN7/CLASP2/PPFIA1/TJP1/RPS3/PFDN5/DLG1/RICTOR/SSH1/SLAIN2/LATS1/BAG4/ROCK1/EPS8/AKAP13/APC/WASL/ABL1/CLASP1/DYRK1A/TTBK2/TMOD3/CLIP1/SERPINF2/TMOD2/SLIT2/CDC42EP2/ROCK2/PRKCE/PAK2/SVIL/APP/DSTN/TAOK1/CAPZA1/FMN1/OCLN/AP1AR/APOA1/SNX9/PLEKHH2/ALMS1/MLST8/MAPRE1/MTOR/GMFG/CYFIP1/ABI2/ARHGEF7/RDX/SSH3/DRG1/PFDN6/SEMA5A/ARFIP1/ARHGEF18/FKBP4/PFN1/CAMSAP1/S…	179
BP	GO:0006413	translational initiation	67/7033	120/18800	2.98900804786592e-05	0.00145046749315143	0.00123259054251892	YTHDF1/NCK1/EIF2AK3/EIF4G2/RPS3/EIF4EBP3/TPR/DHX33/EIF3G/RPS5/DDX3X/UHMK1/EIF2B4/EIF3C/EIF4E2/EIF6/EIF3H/RPL13A/EIF2B3/PAIP1/EIF4A1/RPS3A/EIF3K/EIF4G3/EIF3F/EIF4H/EIF3E/EIF3B/PPP1R15B/MTOR/RPS17/MTIF3/POLR2G/EIF4E3/EIF3A/EIF3D/EIF3M/EIF2B5/EIF2AK2/SLBP/DHX29/EIF1/LARP1/MCTS1/COPS5/RBM4/NCK2/TMED2/HSPB1/EIF4A2/EIF3L/EIF2AK4/NCBP1/EIF1AX/POLR2D/PPP1CA/HABP4/IMPACT/EIF3I/BANK1/DNAJC3/EIF3CL/BZW1/RPS…	67
BP	GO:0007015	actin filament organization	210/7033	450/18800	3.03562631123509e-05	0.00146193003488799	0.00124233127825028	TWF1/ELMO2/NCKAP1/ABI1/SWAP70/RASA1/ACTR2/NCK1/PIK3CA/GAS2L3/CLASP2/PPFIA1/TJP1/ACTR3/HIP1/DLG1/RICTOR/SSH1/PRKCI/LATS1/MSRB2/BAG4/ROCK1/EPS8/MYO5A/WASL/ABL1/CLASP1/TMOD3/ENAH/ARHGAP12/SERPINF2/TMOD2/SLIT2/CDC42EP2/ROCK2/MYO6/PRKCE/MYO1E/PAK2/SVIL/DSTN/TPM4/MYO1D/CAPZA1/FMN1/AP1AR/JAK2/APOA1/SNX9/PLEKHH2/ALMS1/MLST8/MYO19/MTOR/MYO5C/TTC17/CORO1C/GMFG/CYFIP1/ANG/PDLIM1/TF/ABI2/RDX/SSH3/SEMA5A/ARFI…	210
BP	GO:0022406	membrane docking	50/7033	84/18800	3.1124456684905e-05	0.00147771591237	0.00125574593482242	VAPB/STX16/RAB10/ESYT2/STXBP3/CEP290/PDZD8/STX5/ROCK1/RAB3IP/ATP2A2/USO1/STX2/STX8/STX7/RABEPK/RALB/RAB8B/RAB3A/STX3/STX12/ESYT1/ESYT3/RAB12/VTI1B/RAB7A/CAV2/STX6/PSEN2/SYTL2/BVES/STXBP1/PEX16/STX17/NDRG4/CTBP2/UNC13A/RAB13/SYT1/PPFIA3/CFTR/CPLX2/SNAP25/SNPH/MOSPD3/STX4/RAB3B/EZR/KCNB1/STX11	50
BP	GO:0006486	protein glycosylation	114/7033	225/18800	3.13814139012033e-05	0.00147771591237	0.00125574593482242	B3GNT2/DPM1/GALNT11/MPDU1/MGAT5/B4GALT5/DPM3/GALNT10/DPY19L3/GFPT1/ST3GAL3/GXYLT1/TRAK1/TET3/DPM2/FUT11/STT3B/DPY19L1/GOLGA2/B3GALT6/NPC1/GORASP1/MAN1A2/ACER2/B3GNT5/TMTC3/KRTCAP2/MAN2A2/OST4/GCNT4/GALNT4/B4GALT4/FUT4/TMEM165/OGT/MAN2A1/MAN1B1/FKTN/ST6GALNAC6/GALNT7/B3GALT5/DAD1/RFT1/ST6GAL2/GCNT7/ALG3/COG7/POFUT2/ALG5/ALG10B/RAMP1/C1GALT1/B3GALNT1/TMTC2/POMT1/PMM1/MAN1A1/B4GALT7/TMTC4/NAGPA/B3GN…	114
BP	GO:0043413	macromolecule glycosylation	114/7033	225/18800	3.13814139012033e-05	0.00147771591237	0.00125574593482242	B3GNT2/DPM1/GALNT11/MPDU1/MGAT5/B4GALT5/DPM3/GALNT10/DPY19L3/GFPT1/ST3GAL3/GXYLT1/TRAK1/TET3/DPM2/FUT11/STT3B/DPY19L1/GOLGA2/B3GALT6/NPC1/GORASP1/MAN1A2/ACER2/B3GNT5/TMTC3/KRTCAP2/MAN2A2/OST4/GCNT4/GALNT4/B4GALT4/FUT4/TMEM165/OGT/MAN2A1/MAN1B1/FKTN/ST6GALNAC6/GALNT7/B3GALT5/DAD1/RFT1/ST6GAL2/GCNT7/ALG3/COG7/POFUT2/ALG5/ALG10B/RAMP1/C1GALT1/B3GALNT1/TMTC2/POMT1/PMM1/MAN1A1/B4GALT7/TMTC4/NAGPA/B3GN…	114
BP	GO:0042158	lipoprotein biosynthetic process	58/7033	101/18800	3.34112098971642e-05	0.00156172839203142	0.00132713877083782	DPM1/ZDHHC23/ZDHHC21/UGCG/DPM3/ZDHHC17/PPM1B/RAB3GAP1/GPAA1/ZDHHC20/DPM2/ZDHHC13/RAB3GAP2/APOA1/ATG7/PGAP1/PIGA/PIGK/ZDHHC5/PIGB/ZDHHC7/ZDHHC12/APOE/PIGQ/PIGH/PGAP3/PORCN/ZDHHC2/ATG16L1/ZDHHC15/ZDHHC6/WIPI1/PIGN/HHAT/PIGS/MTTP/DBI/WIPI2/WDR45/PGAP2/PIGT/GOLGA7/PIGX/GLUL/PIGL/ZDHHC16/PIGC/PIGY/PIK3C3/MBOAT4/ALOX12B/SVIP/ZDHHC11/APOBEC1/ULK1/PIGW/ZDHHC24/PIGO	58
BP	GO:0045860	positive regulation of protein kinase activity	187/7033	396/18800	3.50505193110455e-05	0.00161991554369462	0.00137658554105144	PTPN1/ABI1/STK4/ADNP/ADAM17/MAP2K1/BMPR2/PIK3CA/PIH1D1/RPS3/CCNT2/OSBPL8/RPLP1/PRRC1/DLG1/RICTOR/CCNT1/ZFP91/ETAA1/BMPR1A/CAB39/DDX3X/ITGB3/AKAP13/WNK1/ECT2/ALS2/IQGAP1/ABL1/TRAF6/P2RX7/DDR2/MOB2/SIRT1/INCENP/PAK2/TAOK1/PHB2/PDPK1/KIF14/DVL3/PDCD10/DAG1/JAK2/SNX9/DAZAP2/ERN1/MTCP1/MLST8/CAMK1/MAP3K5/MTOR/CSF1/UCN/MARK2/ANG/CLSPN/MAP3K7/EGFR/RALB/BTC/TNFSF15/ADAM9/TNFRSF11A/PSMD10/DLG3/DAB2IP/TNFR…	187
BP	GO:0035966	response to topologically incorrect protein	85/7033	160/18800	3.52768013662811e-05	0.00161991554369462	0.00137658554105144	VAPB/PTPN1/NCK1/UBXN4/EIF2AK3/EP300/STUB1/FICD/HSPA13/STT3B/ABCB10/ERN1/TMEM33/FAF2/HSF1/PPP1R15B/DDRGK1/HSPA14/SDF2L1/DERL2/RNF5/ERMP1/DNAJB14/RHBDD1/DAB2IP/PACRG/ATF6B/BCL2L11/EIF2AK2/CREB3L2/BOK/COPS5/NCK2/DNAJC10/RNF126/BAX/TMED2/MANF/YOD1/TMTC4/AUP1/MBTPS1/HSPB1/F12/DNAJB2/UGGT2/BHLHA15/CLU/CDK5RAP3/MBTPS2/EDEM3/ERLEC1/BFAR/COMP/QRICH1/MFN2/DERL1/ATF6/NFE2L2/CUL3/EDEM1/BAK1/RHBDD2/DNAJB5/DNA…	85
BP	GO:0030968	endoplasmic reticulum unfolded protein response	46/7033	76/18800	3.5420522349151e-05	0.00161991554369462	0.00137658554105144	VAPB/PTPN1/NCK1/EIF2AK3/EP300/STUB1/FICD/ERN1/TMEM33/PPP1R15B/DDRGK1/DERL2/ERMP1/DAB2IP/ATF6B/BCL2L11/EIF2AK2/CREB3L2/BOK/COPS5/NCK2/DNAJC10/BAX/TMED2/YOD1/TMTC4/MBTPS1/BHLHA15/CDK5RAP3/MBTPS2/ERLEC1/BFAR/QRICH1/DERL1/ATF6/NFE2L2/BAK1/RHBDD2/OS9/HERPUD2/SERP1/CREB3L1/STC2/PIK3R1/AMFR/PARP16	46
BP	GO:0042274	ribosomal small subunit biogenesis	45/7033	74/18800	3.63926912389451e-05	0.00164076835607074	0.00139430602044245	RPS14/WDR46/UTP20/RPL38/ERCC2/SRFBP1/RPS15/RPS8/RPS5/RPS19/MRPS11/RPS24/RRP7A/SURF6/RPS6/RPSA/TBL3/RPS16/RPP40/RPS25/EMG1/RPS7/RPS17/MRPS7/GTF2H5/HEATR1/ERAL1/BYSL/RPS21/NOB1/HELB/RRS1/KRI1/LSM6/NOP14/RIOK3/NGDN/DDX52/RPS27/WDR3/DCAF13/NOM1/PRKDC/RPS27L/LTV1	45
BP	GO:0051298	centrosome duplication	45/7033	74/18800	3.63926912389451e-05	0.00164076835607074	0.00139430602044245	CKAP5/CEP135/MDM1/NDE1/C2CD3/USP33/CEP152/PDCD6IP/BRCA2/RAB6C/CDK2/CHMP2B/CHMP2A/SIRT1/ROCK2/XPO1/STIL/CEP192/ALMS1/TRIM37/POC1B/SAC3D1/VPS4B/CEP120/GEN1/PKD2/CEP72/SASS6/BRSK1/CEP76/PLK4/CHMP1B/BRCA1/CCDC57/KAT2A/CENPJ/CDK5RAP2/ARHGEF10/KAT2B/CHMP4B/CHMP5/KIAA0753/CHORDC1/FBXW5/C10orf90	45
BP	GO:0016574	histone ubiquitination	32/7033	48/18800	3.68070345150568e-05	0.00164776280571983	0.00140024982306354	BCOR/BMI1/WDR70/RNF168/CDC73/SUZ12/WAC/ATXN7L3/TRIM37/UBR2/CDK9/UBE2A/PARK7/RYBP/PAF1/PCGF5/RING1/UBE2N/RNF2/PCGF3/PCGF2/OTUB1/CUL4B/UHRF1/HUWE1/LEO1/KDM1A/TRIP12/CTR9/PCGF1/PHC1/KDM2B	32
BP	GO:0072666	establishment of protein localization to vacuole	33/7033	50/18800	3.80732431719918e-05	0.00168724571569396	0.00143380194446924	STAM/VPS13C/VPS28/GNPTAB/GCC2/MON1A/PIK3R4/VPS41/ZFYVE16/SCARB2/VPS37A/SNF8/AP3B1/LAMP2/VPS13D/SNX16/SMURF1/RAB7A/VPS25/M6PR/VPS13A/WASH3P/NAGPA/VPS37D/AP3M1/CLU/NEDD4/AP3D1/VPS37C/TNFAIP3/MON1B/CACNG8/VPS36	33
BP	GO:1903362	regulation of cellular protein catabolic process	128/7033	258/18800	3.82198180053375e-05	0.00168724571569396	0.00143380194446924	ANKIB1/SOCS5/PSMC1/TMF1/COMMD1/TAF1/SH3RF1/RPL11/VGLL4/LATS1/RNFT1/GSK3B/SOCS4/VPS35/CDK2/PSME2/MAPK9/GABARAP/EIF3H/HFE/STUB1/OPHN1/UBXN1/PSMC5/XPO1/WAC/RPL23/RPL5/PSMC3/UCHL5/ZFAND2A/HSPBP1/UBE3A/MTM1/RGP1/RNF19A/RPS7/DDRGK1/UBB/TMTC3/AGTPBP1/RDX/SMAD7/PSME1/USP25/PSMD10/ARIH1/DAB2IP/HECTD1/GNA12/OGT/AURKA/PARK7/RYBP/RCHY1/MYLIP/ECSCR/FHIT/DACT1/SMURF1/LRRK2/FBXO22/USP5/ARAF/CSNK2A1/KCNE2/FOXF2/…	128
BP	GO:0006289	nucleotide-excision repair	37/7033	58/18800	4.04613947679733e-05	0.00177388335544832	0.00150742561124674	COMMD1/NTHL1/POLK/ERCC2/RNF111/BRCA2/SIRT1/POLR2I/BRIP1/XAB2/XPA/POLL/GTF2H3/ERCC1/GTF2H5/HUS1/CUL4A/SLC30A9/GTF2H4/LIG4/ERCC4/ERCC6/POLD3/ERCC3/RAD23A/RPA3/MNAT1/USP45/GTF2H2C/PNKP/USP7/GTF2H2/XPC/GTF2H1/RAD52/RPA4/TP53	37
BP	GO:0021915	neural tube development	82/7033	154/18800	4.31647490356976e-05	0.00187944047684883	0.0015971268352646	STK4/APAF1/ARL13B/NF1/GORAB/ZNF358/FZD1/C2CD3/NPHP3/MIB1/HIF1A/MED12/SETD2/ABL1/TRAF6/IFT52/STIL/IFT57/DVL3/LIAS/OPA1/KIF20B/RPGRIP1L/RPS7/BCL10/WDR19/SEMA3C/PHACTR4/NOTCH1/SKI/TULP3/PFN1/PKD2/HECTD1/PTCH1/LUZP1/SEC24B/DACT1/ATP6AP2/DZIP1L/CBY1/SHROOM3/CASP3/TMED2/PROX1/SEMA4C/RARA/FZD6/CDK20/OVOL2/GLI2/SPINT1/KAT2A/IFT140/GLI3/BRD2/SOX11/PLXNB2/WNT5A/PRICKLE1/GBX2/DEAF1/NUP133/BBS4/SALL4/DVL1/FZ…	82
BP	GO:0035264	multicellular organism growth	77/7033	143/18800	4.41146151257366e-05	0.00190773202962114	0.00162116867042807	PTPN11/PALB2/PIK3CA/WDR11/GAMT/FXN/EP300/ERCC2/NOTCH2/RAI1/RBBP6/TNKS2/SOS1/HEG1/NIPBL/ATRX/SOD1/ATM/SP2/ZMPSTE24/XRCC2/CREB1/APP/STIL/PLEKHA1/ERCC1/MTOR/CSF1/HTRA2/CLIC4/TAF10/WWTR1/SGPL1/PPIB/RMI1/PTCH1/PLS1/GIGYF2/TBL1XR1/ATP8A2/TARBP2/WDTC1/CCM2/ERCC6/GHRHR/STAT3/RC3H2/COL3A1/APBA1/FTO/TMED2/ATRN/RARA/COMP/MBD5/KAT2A/PKDCC/GPR21/AFG3L2/BBS4/GHRL/LGMN/BBS2/STAT5A/TTC8/ADRB2/RARG/STC2/EZR/ARID5…	77
BP	GO:0008380	RNA splicing	204/7033	438/18800	4.5279540724554e-05	0.00194487865125669	0.00165273544095598	RRAGC/DHX35/RSRC1/DBR1/SRPK2/AQR/PUF60/ARL6IP4/REST/TTF2/CELF1/RPS13/HTATSF1/CDK12/LUC7L2/SF3B5/CDK13/LSM2/RBM42/RBM12B/DNAJC17/SF3B1/DYRK1A/SNRPD3/SART3/TXNL4A/PRPF31/THOC6/RBM12/NUP98/ZCCHC8/RBM38/TCERG1/SNRPC/DDX46/THOC2/PRPF38B/PPP4R2/SNRNP70/SNRPD2/IWS1/PRPF19/CWC22/RPS26/XAB2/RNPC3/ERN1/RBM39/SMNDC1/PQBP1/GEMIN7/GEMIN6/METTL14/DHX9/SNRNP35/PRPF40A/HNRNPR/UBL5/SART1/DHX15/USP49/MBNL1/YTHDC1/…	204
BP	GO:0006892	post-Golgi vesicle-mediated transport	59/7033	104/18800	4.68058259894152e-05	0.00198856784364182	0.00168986201262923	ARFGEF2/RP2/EXOC6B/BLZF1/VPS13C/RAB10/COMMD1/PREPL/EXOC8/CCDC91/ATP2C1/GOLGA4/SNAP23/KLHL20/MYO5A/GOLPH3/VAMP5/EXOC1/KIF16B/MON2/CCDC93/AP1G1/AP1AR/EXOC2/EXOC5/VPS54/EPS15/EHD3/MACF1/SPTBN1/KIF13A/BBS1/VTI1B/LLGL1/DNM2/GOPC/SCFD1/GBF1/GGA2/CCDC22/ANK3/VPS13A/RSC1A1/KRT18/STXBP6/WIPI1/PKDCC/AP3D1/RAB26/ARL3/GOLPH3L/CNST/RAB31/GOLGA7/BBS2/SCAMP1/GGA1/ANKFY1/VPS52	59
BP	GO:0040029	regulation of gene expression, epigenetic	76/7033	141/18800	4.70989144446514e-05	0.00198856784364182	0.00168986201262923	RRP8/EPC1/PIK3CA/BMI1/CGGBP1/EP300/RIF1/TPR/CENPV/CTCF/RFWD3/CDK2/MBD3/SUZ12/PHF2/SIN3A/BAZ2A/SIRT1/SMCHD1/ARID4B/ZDBF2/ZNFX1/PPHLN1/ARID1B/ZNF304/CREBZF/PPM1D/YTHDC1/DNMT1/PRMT7/ARID1A/RLIM/UBR2/SAMD1/MPHOSPH8/PCGF5/TRIM28/EIF1/TDG/CTCFL/ATF7IP/PCGF3/BAHD1/EZH1/CDYL/RB1/RBM15/TRIM27/BRCA1/L3MBTL3/FAM172A/SIRT6/XIST/SMARCD1/SCMH1/KDM1A/IFI16/KAT2B/FAM47E/HDAC5/UPF1/ARID4A/ATF7IP2/SUV39H1/CTR9/KDM…	76
BP	GO:0030705	cytoskeleton-dependent intracellular transport	101/7033	197/18800	4.72351336148993e-05	0.00198856784364182	0.00168986201262923	KIF3A/SUN1/IFT81/ARHGAP21/SPG11/RHOT1/TTC30B/DYNC1I2/RAB21/NDE1/RAB6A/BLOC1S1/KIF5B/RAB1A/FNBP1L/FBXW11/ARL8B/HIF1A/TRAK1/KLC2/MYO5A/WASL/HOOK3/SOD1/RPGR/MYO6/IFT52/MYO1E/APP/IFT57/LCA5/MYO1D/OPA1/UXT/SYNE2/MYO19/MYO5C/KIF3C/IFT27/BICD1/WDR19/UBB/KIF1B/DYNC2H1/AGTPBP1/TRAF3IP1/PURA/AP3M2/AP3B1/KIF3B/RAB27B/TMEM108/KIF13A/SSNA1/TTC30A/SPAST/TTC21B/TTC26/RHOT2/TRAK2/DST/TANC2/APBA1/FYCO1/HSPB1/AP3M…	101
BP	GO:0006302	double-strand break repair	134/7033	273/18800	4.87443256075434e-05	0.00203860314399443	0.00173238143364205	ACTR2/PALB2/EPC1/RUVBL2/WDR70/MGMT/RIF1/RNF169/RNF168/RBBP8/DMAP1/BRCA2/RFWD3/NSMCE1/EXD2/REV3L/DCLRE1A/TP53BP1/TRRAP/NIPBL/SETD2/MCM8/ATM/ARID2/INO80/RECQL/SMARCAD1/SMCHD1/XRCC2/UVRAG/ING3/SMC6/BRIP1/FANCM/EPC2/NUDT16L1/PPP4R2/ACTL6A/BRCC3/PRPF19/POLL/ERCC1/WRAP53/HSF1/DNA2/POGZ/EYA3/RAD50/HUS1/ESCO2/RAD51AP1/EP400/NSMCE2/SAMHD1/GEN1/RMI1/MORF4L2/APTX/POLA1/BLM/WRN/LIG4/DCLRE1B/POLN/ERCC4/POLQ/E…	134
BP	GO:0006623	protein targeting to vacuole	26/7033	37/18800	5.01466185860933e-05	0.00208354283890062	0.00177057066793141	VPS13C/GNPTAB/GCC2/MON1A/PIK3R4/VPS41/ZFYVE16/SCARB2/VPS37A/AP3B1/LAMP2/VPS13D/SNX16/SMURF1/RAB7A/M6PR/VPS13A/WASH3P/NAGPA/VPS37D/AP3M1/CLU/NEDD4/AP3D1/VPS37C/MON1B	26
BP	GO:1902275	regulation of chromatin organization	27/7033	39/18800	5.4541461740317e-05	0.00225142904079997	0.00191323842550449	PIK3CA/TPR/CDK2/PHF2/SIN3A/SPTY2D1/SETD5/ALKBH4/PPHLN1/ZNF304/PARP10/DNMT1/METTL4/SAMD1/MPHOSPH8/TRIM28/ATF7IP/L3MBTL3/KDM1A/MKI67/ATF7IP2/CTR9/TET1/HNRNPU/ZNF445/APOBEC1/SETD1A	27
BP	GO:2000058	regulation of ubiquitin-dependent protein catabolic process	87/7033	166/18800	5.53545615285522e-05	0.00227025127507746	0.00192923334305284	ANKIB1/SOCS5/COMMD1/TAF1/SH3RF1/RPL11/LATS1/GSK3B/SOCS4/CDK2/MAPK9/GABARAP/EIF3H/HFE/STUB1/UBXN1/XPO1/WAC/RPL23/RPL5/UCHL5/ZFAND2A/HSPBP1/UBE3A/MTM1/RNF19A/RPS7/DDRGK1/AGTPBP1/SMAD7/PSMD10/ARIH1/HECTD1/GNA12/OGT/AURKA/PARK7/RYBP/RCHY1/FHIT/SMURF1/LRRK2/FBXO22/USP5/ARAF/CSNK2A1/FOXF2/BCAP31/PIAS1/MKRN2/USP14/BBS7/CCDC22/RAD23A/DNAJB2/CDC20B/CLU/HIPK2/RNF19B/RBX1/SIRT6/UBQLN4/PBK/KEAP1/RNF14/NFE2L2…	87
BP	GO:0007052	mitotic spindle organization	68/7033	124/18800	5.66092310942748e-05	0.00229213300679175	0.00194782818622741	STAG1/CKAP5/CEP97/CLASP2/SMC3/TPR/GPSM2/SMC1A/CCDC61/CLASP1/CHMP2B/CHMP6/KIF2A/CHMP2A/TACC1/STAG2/STIL/ZNF207/CLTC/CEP192/GOLGA2/KIF23/RAE1/POLDIP2/PRC1/VPS4B/DRG1/NUDC/LSM14A/CENPE/KIF3B/AURKA/SPAST/KIF15/TNKS/KPNB1/CHMP4A/FLNA/AAAS/PARP3/KIF4B/PIBF1/NUF2/CHMP1B/MAP4/MAP9/NUMA1/TPX2/NEK2/KIF4A/KIF11/RAB11A/BCCIP/ARHGEF10/DCTN6/CHMP4B/RACGAP1/SBDS/TTK/CHMP5/EFHC1/DLGAP5/PKD1/AURKC/PLK1/HNRNPU/EML…	68
BP	GO:1904375	regulation of protein localization to cell periphery	68/7033	124/18800	5.66092310942748e-05	0.00229213300679175	0.00194782818622741	ADAM10/PPFIA1/ITGB1/ATP2C1/DLG1/PRKCI/APPL1/KIF5B/PICALM/GPSM2/RHOQ/EFCAB7/PRKCE/PTPN9/EPB41L2/PDPK1/CLTC/DAG1/EPB41/STX8/STX7/EGFR/MMP14/STX3/SPTBN1/HECTD1/PLS1/ZDHHC5/VTI1B/GOPC/GPC4/ZDHHC7/EPHA3/RSC1A1/ITGA3/ZDHHC2/GRIPAP1/NUMA1/CIB1/RANGRF/HRAS/PKDCC/PPP1R9B/WNK3/RAMP3/ABI3/RAP1A/LGALS3/IQSEC2/PPP2R5A/CNST/STX4/BCL2L1/EPHA2/AP2M1/RER1/ABCA2/ATP2B4/LRRC15/STAC3/PIK3R1/PLK1/EZR/AKAP5/TMBIM1/ARF…	68
BP	GO:0006497	protein lipidation	55/7033	96/18800	5.77276534237942e-05	0.00232262463807	0.00197373962272426	DPM1/ZDHHC23/ZDHHC21/UGCG/DPM3/ZDHHC17/PPM1B/RAB3GAP1/GPAA1/ZDHHC20/DPM2/ZDHHC13/RAB3GAP2/ATG7/PGAP1/PIGA/PIGK/ZDHHC5/PIGB/ZDHHC7/ZDHHC12/PIGQ/PIGH/PGAP3/PORCN/ZDHHC2/ATG16L1/ZDHHC15/ZDHHC6/WIPI1/PIGN/HHAT/PIGS/MTTP/DBI/WIPI2/WDR45/PGAP2/PIGT/GOLGA7/PIGX/GLUL/PIGL/ZDHHC16/PIGC/PIGY/PIK3C3/MBOAT4/ALOX12B/SVIP/ZDHHC11/ULK1/PIGW/ZDHHC24/PIGO	55
BP	GO:0061014	positive regulation of mRNA catabolic process	54/7033	94/18800	6.07172232615287e-05	0.00242754332247508	0.00206289831034866	SAMD4B/YTHDF1/PATL1/CELF1/ROCK1/EXOSC7/EXOSC5/PAIP1/ROCK2/TNRC6B/MEX3D/PAN3/MOV10/EXOSC8/METTL14/DHX9/CNOT6/TNRC6A/POLR2G/CNOT7/GIGYF2/RC3H1/PNPT1/DND1/EXOSC2/CNOT8/DHX36/PABPC1/RC3H2/TTC5/FTO/EIF4ENIF1/ZFP36/PDE12/PLEKHN1/POLR2D/PUM1/ZC3H12D/UPF1/PRR5L/YBX1/CNOT1/CNOT6L/DCP1A/DCP2/NANOS3/HNRNPU/ZC3H12A/ZFP36L1/TARDBP/PARN/BTG2/NANOS1/CNOT2	54
BP	GO:0030198	extracellular matrix organization	148/7033	307/18800	6.37344517836215e-05	0.00250766914738949	0.00213098831199802	ADAM10/NF1/CLASP2/EXOC8/ITGB1/ATP7A/ERCC2/ATXN1L/ABL1/CLASP1/SERPINF2/DDR2/MPZL3/COL27A1/MYO1E/APP/DAG1/TCF15/ADAMTS6/SH3PXD2B/IMPG1/THSD4/SLC2A10/TMEM38B/NOTCH1/ADAMTS5/MMP14/COL12A1/LAMB1/ADAMTS15/RIC8A/RXFP1/HMCN1/KIF9/TGFBR1/SULF1/SERAC1/ADAMTS12/ZNF469/COL8A1/COL4A1/FOXF2/CAV2/NTN4/GREM1/SMOC1/PRDX4/GAS2/PAPLN/COL3A1/ANTXR1/SMAD3/CST3/CFLAR/POMT1/DDR1/CYP1B1/PXDN/COL6A6/COL24A1/COL8A2/COL5A1…	148
BP	GO:0032436	positive regulation of proteasomal ubiquitin-dependent protein catabolic process	53/7033	92/18800	6.38054215601207e-05	0.00250766914738949	0.00213098831199802	ANKIB1/SOCS5/TAF1/SH3RF1/GSK3B/SOCS4/MAPK9/GABARAP/STUB1/ZFAND2A/HSPBP1/RNF19A/DDRGK1/SMAD7/PSMD10/ARIH1/HECTD1/AURKA/RCHY1/LRRK2/FBXO22/USP5/BCAP31/PIAS1/MKRN2/BBS7/RAD23A/DNAJB2/CDC20B/CLU/RNF19B/RBX1/SIRT6/KEAP1/RNF14/NFE2L2/ZYG11B/UBQLN2/RNF217/MDM2/PRICKLE1/CSNK1D/DVL1/CSNK1A1/CAV1/SH3RF2/UBQLN1/TRIB1/RNF180/PLK1/RNF144A/CEBPA/CSNK1E	53
BP	GO:2001242	regulation of intrinsic apoptotic signaling pathway	89/7033	171/18800	6.39047352331442e-05	0.00250766914738949	0.00213098831199802	PTPN1/NCK1/SERINC3/EIF2AK3/FIS1/PIK3CB/RPS3/SKIL/EIF5A/RPL26/TRAP1/DDX3X/SIAH1/HIF1A/TMEM161A/SOD1/SIRT1/DNM1L/CYLD/BCL2L2/OPA1/NDUFA13/FLCN/ATAD5/HTRA2/RPS7/UBB/NDUFS3/STYXL1/TPT1/TRIAP1/BCL2L11/RRN3/PPIA/PARK7/PLAGL2/USP47/NOC2L/LRRK2/SGMS1/PARL/BCLAF1/BOK/BCAP31/MAPK7/NCK2/BAX/MYC/FIGNL1/HSPB1/GRINA/CLU/ERP29/MIF/TAF9B/MAGEA3/P4HB/PTPMT1/HNRNPK/PIAS4/TRIM32/RTKN2/PMAIP1/NFE2L2/KDM1A/BAD/MDM2/P…	89
BP	GO:0072583	clathrin-dependent endocytosis	30/7033	45/18800	6.43440500377307e-05	0.0025094179514715	0.00213247442553202	ITSN2/PIK3CB/SCYL2/FCHO2/HIP1/FNBP1L/PICALM/AP2S1/WASL/BMP2K/CLTC/LMBRD1/SGIP1/AAK1/BTBD8/DNAJC6/ITSN1/GPR107/NEU3/DNM2/CLTB/CLTA/FCHSD2/CANX/INPP5F/UBQLN2/ITGA4/PIP5K1C/AP2M1/AP2A2	30
BP	GO:0061157	mRNA destabilization	52/7033	90/18800	6.69876605403308e-05	0.00259658876862734	0.00220655118031436	SAMD4B/YTHDF1/PATL1/CELF1/ROCK1/EXOSC7/EXOSC5/PAIP1/ROCK2/TNRC6B/MEX3D/PAN3/MOV10/EXOSC8/METTL14/DHX9/CNOT6/TNRC6A/POLR2G/CNOT7/GIGYF2/RC3H1/PNPT1/DND1/EXOSC2/CNOT8/DHX36/PABPC1/RC3H2/FTO/EIF4ENIF1/ZFP36/PDE12/PLEKHN1/POLR2D/PUM1/ZC3H12D/UPF1/YBX1/CNOT1/CNOT6L/DCP1A/DCP2/NANOS3/HNRNPU/ZC3H12A/ZFP36L1/TARDBP/PARN/BTG2/NANOS1/CNOT2	52
BP	GO:0042157	lipoprotein metabolic process	75/7033	140/18800	6.89106499144156e-05	0.0026549394030663	0.00225613687630482	DPM1/ZDHHC23/ZDHHC21/UGCG/DPM3/APOC1/ZDHHC17/PPM1B/RAB3GAP1/ITGB3/GPAA1/ZDHHC20/ATM/APOM/DPM2/ZDHHC13/RAB3GAP2/LYPLA2/APOA1/ATG7/PGAP1/PIGA/ABHD13/APOA2/ABHD10/PIGK/SAMD1/ITGAV/ZDHHC5/PIGB/ZDHHC7/ZDHHC12/APOE/PIGQ/PIGH/PGAP3/APOC3/PORCN/ZDHHC2/ATG16L1/ZDHHC15/ZDHHC6/WIPI1/PIGN/NOTUM/HHAT/PIGS/APOA5/MTTP/DBI/APOL6/NPC1L1/WIPI2/WDR45/PGAP2/PIGT/GOLGA7/PIGX/GLUL/PIGL/ZDHHC16/PIGC/PIGY/PIK3C3/MBOAT4/…	75
BP	GO:0048278	vesicle docking	36/7033	57/18800	6.99832067581313e-05	0.00268001955037012	0.00227744969614921	STX16/RAB10/STXBP3/STX5/USO1/STX2/STX8/STX7/RABEPK/RALB/RAB8B/RAB3A/STX3/STX12/RAB12/VTI1B/CAV2/STX6/SYTL2/BVES/STXBP1/STX17/NDRG4/CTBP2/UNC13A/RAB13/SYT1/PPFIA3/CFTR/CPLX2/SNAP25/SNPH/STX4/RAB3B/KCNB1/STX11	36
BP	GO:1901796	regulation of signal transduction by p53 class mediator	58/7033	103/18800	7.20694666791302e-05	0.00274338682442653	0.00233129847461264	RPS20/TAF1/EP300/ATR/RPL37/EIF5A/RPL11/RPS15/RPL26/SPRED2/RNF34/URB2/DYRK1A/ATM/ZMPSTE24/SIRT1/NUAK1/RPL23/RPL5/SPRED1/DYRK2/ATAD5/MTOR/RPS7/UBB/PSMD10/TRIAP1/RRN3/AURKA/DDX5/PLA2R1/RPF2/MYC/CDK5RAP3/HIPK2/BOP1/MIF/TAF9B/DYRK3/ING4/RFFL/RRS1/HNRNPK/PMAIP1/MLF1/COPS3/NOP2/KDM1A/MDM2/USP7/MAPKAPK5/PTTG1IP/HIPK4/BCL2/MAP2K6/ANKRD1/TP53/STK11	58
BP	GO:0045229	external encapsulating structure organization	149/7033	310/18800	7.25503370964353e-05	0.00274525293405976	0.00233288427305079	ADAM10/NF1/CLASP2/EXOC8/ITGB1/ATP7A/ERCC2/ATXN1L/ABL1/CLASP1/SERPINF2/DDR2/MPZL3/COL27A1/MYO1E/APP/DAG1/TCF15/ADAMTS6/SH3PXD2B/IMPG1/THSD4/SLC2A10/TMEM38B/NOTCH1/ADAMTS5/MMP14/COL12A1/LAMB1/ADAMTS15/RIC8A/RXFP1/HMCN1/KIF9/TGFBR1/SULF1/SERAC1/ADAMTS12/ZNF469/COL8A1/COL4A1/FOXF2/CAV2/NTN4/GREM1/SMOC1/PRDX4/GAS2/PAPLN/COL3A1/ANTXR1/SMAD3/CST3/CFLAR/POMT1/DDR1/CYP1B1/PXDN/COL6A6/COL24A1/COL8A2/COL5A1…	149
BP	GO:0044089	positive regulation of cellular component biogenesis	226/7033	494/18800	7.44179617653842e-05	0.00279926025409791	0.00237877907056962	NCKAP1/PIP4K2C/ADNP/SWAP70/STAM/ACTR2/NCK1/NEK7/CKAP5/PIK3CA/CEP135/CLASP2/PIH1D1/ATP7A/RPS3/FNIP2/ACTR3/RAB3GAP1/ATR/DLG1/RICTOR/TPR/DHX33/SLAIN2/PDCD6IP/GSK3B/BAG4/SNX4/FNBP1L/ROCK1/GPSM2/DDX3X/EPS8/CDK2/APC/SIN3A/WASL/MAPK9/RHOQ/ABL1/CLASP1/SH3GLB1/P2RX7/STUB1/ATM/CLIP1/LIMS1/CHMP2A/PSMC5/SERPINF2/CDC42EP2/MNS1/ROCK2/PRKCE/AKIRIN1/RAB3GAP2/STIL/DAG1/PTPRJ/FMN1/PAN3/PPHLN1/OCLN/APOA1/SNX9/CAND1…	226
BP	GO:0007059	chromosome segregation	165/7033	348/18800	7.56785458381209e-05	0.00282993244642903	0.00240484394576617	TOP1/SUN1/ACTR2/STAG1/PDS5A/NDE1/RPS3/USP9X/SMC3/ACTR3/ERCC2/TPR/LATS1/CTCF/ANAPC11/DDX3X/ARL8B/ECT2/SMC1A/APC/NIPBL/ATRX/SMC4/PMF1/ATM/CHMP2B/CHMP6/INO80/CHMP2A/NCAPD3/BANF1/SMARCAD1/STAG2/STAG3L2/UVRAG/ESCO1/SMC6/BRIP1/INCENP/FANCM/NCAPG2/TLK1/PHB2/KIF14/ZNF207/SMARCA5/PUM2/CENPK/ZWILCH/ANAPC1/SMC2/BAZ1B/CENPF/CDC27/STAG3L1/KIF23/TOP2B/POGZ/PRC1/VPS4B/NAA10/ESCO2/BUB1B/NUDC/NSMCE2/GEN1/RMI1/CEN…	165
BP	GO:0016311	dephosphorylation	196/7033	422/18800	7.70072357514948e-05	0.00286277776416522	0.00243275551786194	PTPN1/PTPN11/PPP1R12A/SWAP70/NCK1/MGAT5/ENOPH1/PHLPP2/PPTC7/INPP4A/YWHAB/PPP1CB/MASTL/PPM1B/DUSP18/CTDSPL2/PPP4R1L/NCEH1/SYNJ1/DLG1/SSH1/GSK3B/BAG4/PTPRA/FBXW11/ROCK1/SYNJ2/PTPN12/PFKFB2/MFHAS1/ARPP19/IQGAP1/PPP2R5E/PPP1R16A/NANP/CSNK2B/RPRD1B/ROCK2/SACM1L/PTPN9/OCRL/PPP4R2/NUAK1/CTTNBP2NL/PPM1H/DUSP7/PTPRJ/NT5C/JAK2/MTMR6/MTMR1/SYMPK/PTPRE/PPP1R7/SDHAF2/LRRC40/PDP2/MDP1/MTM1/TIMM50/PPP2R3A/PPP1R…	196
BP	GO:0043062	extracellular structure organization	148/7033	308/18800	7.77898194870627e-05	0.00287505745627475	0.00244319065855328	ADAM10/NF1/CLASP2/EXOC8/ITGB1/ATP7A/ERCC2/ATXN1L/ABL1/CLASP1/SERPINF2/DDR2/MPZL3/COL27A1/MYO1E/APP/DAG1/TCF15/ADAMTS6/SH3PXD2B/IMPG1/THSD4/SLC2A10/TMEM38B/NOTCH1/ADAMTS5/MMP14/COL12A1/LAMB1/ADAMTS15/RIC8A/RXFP1/HMCN1/KIF9/TGFBR1/SULF1/SERAC1/ADAMTS12/ZNF469/COL8A1/COL4A1/FOXF2/CAV2/NTN4/GREM1/SMOC1/PRDX4/GAS2/PAPLN/COL3A1/ANTXR1/SMAD3/CST3/CFLAR/POMT1/DDR1/CYP1B1/PXDN/COL6A6/COL24A1/COL8A2/COL5A1…	148
BP	GO:0010948	negative regulation of cell cycle process	145/7033	301/18800	7.86082383606027e-05	0.00288012071341352	0.00244749335605809	PTPN11/CRLF3/RBL1/FEM1B/MDM1/RBL2/ATR/DLG1/ATF2/AURKAIP1/TPR/CDC73/ETAA1/TOPBP1/RPL26/RFWD3/CDK2/CLOCK/TP53BP1/APC/ACVR1/E2F7/ATRX/ATM/CHMP2A/BRIP1/WAC/CRY1/TAOK1/ATRIP/ZNF207/BRCC3/PRPF19/CASP2/SMARCA5/NSUN2/ZWILCH/BAZ1B/TRIM37/TPRA1/CENPF/E2F8/DNA2/CLSPN/RAD17/HUS1/NAA10/BUB1B/CUL4A/TRIAP1/GEN1/DAB2IP/NAE1/PKD2/TIPRL/TAOK3/USP44/GIGYF2/ESPL1/BLM/USP28/MTBP/USP47/FBXO31/BRSK1/PRAP1/TNKS/ERCC6/KA…	145
BP	GO:0071900	regulation of protein serine/threonine kinase activity	175/7033	372/18800	7.91915953019863e-05	0.00288012071341352	0.00244749335605809	PTPN1/STK4/ADAM17/MAP2K1/PAQR3/BMPR2/CCNG2/HIPK3/NF1/PIK3CB/PIH1D1/RPS3/CCNT2/CCNI/RICTOR/CCNT1/LATS1/ETAA1/BMPR1A/CAB39/DDX3X/CDK12/AKAP13/HEXIM2/SOS1/HEG1/ALS2/APC/IQGAP1/ABL1/ZNF675/TRAF6/P2RX7/PRKAR2A/SIRT1/UVRAG/INCENP/TAOK1/NR2F2/DVL3/SPRY4/PDCD10/DUSP7/PTPRJ/DAZAP2/ERN1/MTCP1/MLST8/CAMK1/MAP3K5/MST1/MAP3K7/EGFR/RALB/ADAM9/TNFRSF11A/PSMD10/DAB2IP/PKD2/TAOK3/CDK5R1/BLM/MAP3K11/IPO7/FAM20A/MA…	175
BP	GO:1903311	regulation of mRNA metabolic process	142/7033	294/18800	7.92860035940486e-05	0.00288012071341352	0.00244749335605809	SAMD4B/YTHDF1/SRPK2/PATL1/BARD1/PUF60/REST/CELF1/CCNT1/CDC73/SLTM/ROCK1/EXOSC7/RBM42/EXOSC5/DYRK1A/PAIP1/NUP98/ROCK2/TNRC6B/MEX3D/SNRNP70/IWS1/PRPF19/CWC22/PAN3/PUM2/RBM39/LARP4B/MOV10/EXOSC8/METTL14/DHX9/HSF1/FASTKD5/MBNL1/YTHDC1/ANGEL2/CNOT6/CDK11A/CPSF6/RBMXL1/TNRC6A/QKI/CDK9/RBM10/POLR2G/CNOT7/TBRG4/NUDT21/SNRPA/SON/GIGYF2/SRRM1/PAF1/SLC39A5/RC3H1/PRDX6/DDX5/PNPT1/DND1/LARP1/RAVER2/EXOSC2/CNO…	142
BP	GO:0098813	nuclear chromosome segregation	139/7033	287/18800	7.98085901193091e-05	0.00288263186016164	0.00244962729959506	SUN1/ACTR2/STAG1/PDS5A/SMC3/ACTR3/TPR/LATS1/CTCF/ANAPC11/ECT2/SMC1A/APC/NIPBL/ATRX/SMC4/ATM/CHMP2B/CHMP6/INO80/CHMP2A/NCAPD3/STAG2/STAG3L2/ESCO1/BRIP1/INCENP/FANCM/NCAPG2/PHB2/KIF14/ZNF207/SMARCA5/CENPK/ZWILCH/ANAPC1/SMC2/BAZ1B/CENPF/CDC27/STAG3L1/KIF23/TOP2B/POGZ/PRC1/VPS4B/NAA10/ESCO2/BUB1B/NUDC/NSMCE2/GEN1/RMI1/CENPE/USP44/NUSAP1/ESPL1/TOP2A/ERCC4/PRAP1/TNKS/KIF18A/KPNB1/NCAPH2/PINX1/CHMP4A/KN…	139
BP	GO:0031570	DNA integrity checkpoint signaling	67/7033	123/18800	8.42794626675804e-05	0.0030156352244949	0.00256265202422656	PTPN11/FEM1B/ATR/ATF2/ETAA1/TOPBP1/RPL26/RFWD3/CDK2/CLOCK/TP53BP1/ATM/BRIP1/WAC/CRY1/TAOK1/ATRIP/BRCC3/PRPF19/CASP2/DNA2/CLSPN/RAD17/HUS1/CUL4A/TRIAP1/NAE1/TIPRL/TAOK3/GIGYF2/BLM/USP28/FBXO31/BRSK1/PRAP1/ERCC6/EME2/MSH2/GTSE1/UIMC1/CDK5RAP3/FANCD2/BRCA1/RINT1/DTL/EIF2AK4/CDC5L/TIMELESS/WDR76/CDK1/MDM2/SYF2/SETMAR/FOXO4/DONSON/RAD1/INTS7/XPC/THOC5/CDC6/TAOK2/PLK1/PRKDC/RPA4/E2F1/RPS27L/TP53	67
BP	GO:0051170	import into nucleus	85/7033	163/18800	8.44396838068417e-05	0.0030156352244949	0.00256265202422656	STK4/TNPO3/RGPD4/NF1/ATF2/RGPD3/HEATR3/TPR/APPL1/NUP107/DMAP1/ECT2/EFCAB7/NUP98/APPL2/SPRN/RPAIN/E2F3/RPL23/PHB2/MED1/JAK2/RANBP2/RANBP6/NOTCH1/KPNA6/TNPO1/IPO7/TRIM28/CBLB/KPNB1/RAB23/NUP155/LRRK2/NUP153/POM121L2/CDH1/FLNA/STAT3/HDAC3/SMAD3/RGPD5/CD36/EIF4ENIF1/PKIA/SEC13/RGPD6/IPO8/IPO9/POM121/RANGRF/UFM1/KPNA4/KPNA1/RBM22/LMNA/GLI3/KPNA3/HNRNPA1/CDK1/ANGPT1/NUTF2/FGF9/PRICKLE1/NUP133/PRKAG1/PT…	85
BP	GO:0034976	response to endoplasmic reticulum stress	126/7033	257/18800	8.59224918219772e-05	0.00305144849448218	0.00259308572790583	VAPB/PTPN1/APAF1/NCK1/UBXN4/SERINC3/EIF2AK3/EP300/RNFT1/GSK3B/DDX3X/ATP2A2/NR1H3/ABL1/STUB1/UBXN1/SIRT1/FICD/SEC61B/STT3B/OPA1/ERN1/TMEM33/FAF2/MAP3K5/PPP1R15B/DDRGK1/TMTC3/SDF2L1/DERL2/RNF5/USP25/ERMP1/DNAJB14/RHBDD1/DAB2IP/SGTB/ATF6B/BCL2L11/MAN1B1/PARK7/EIF2B5/EIF2AK2/CREB3L2/ERLIN2/RNF103/LRRK2/BOK/BCAP31/COPS5/TMUB1/CLGN/NCK2/USP14/DNAJC10/BAX/TMED2/MANF/FBXO27/MAN1A1/YOD1/CCDC47/CANX/TMTC4/…	126
BP	GO:0001522	pseudouridine synthesis	15/7033	18/18800	8.75169200686843e-05	0.00309080589375903	0.00262653119176893	TRUB1/TRUB2/NHP2/PUS7L/PUS1/GAR1/NOP10/RPUSD3/PUSL1/PUS3/RPUSD2/RPUSD1/RPUSD4/NAF1/PUS7	15
BP	GO:0006282	regulation of DNA repair	80/7033	152/18800	8.96717953110124e-05	0.00313210770764893	0.00266162899673867	ACTR2/EPC1/RUVBL2/RPS3/MGMT/RIF1/RNF169/RNF168/RBBP8/DMAP1/TP53BP1/TRRAP/SETD2/TMEM161A/ARID2/SIRT1/SMCHD1/ING3/EPC2/NUDT16L1/PPP4R2/ACTL6A/BRCC3/USP1/DHX9/WRAP53/HSF1/FAM168A/POGZ/EYA3/EGFR/PARG/RAD51AP1/CDK9/EP400/CUL4A/MORF4L2/TRIM28/POLQ/ERCC6/POT1/PPP4C/ZNF365/PARP3/HELB/UBE2N/ZCWPW1/UIMC1/FOXM1/FIGNL1/MBTD1/SPIRE2/BRCA1/NPAS2/SIRT6/OTUB1/UBQLN4/RECQL5/MEAF6/UBE2V2/TIMELESS/MORF4L1/FANCB/EYA…	80
BP	GO:0070507	regulation of microtubule cytoskeleton organization	80/7033	152/18800	8.96717953110124e-05	0.00313210770764893	0.00266162899673867	CKAP5/ATXN7/CEP97/CLASP2/RPS3/TPR/SLAIN2/GSK3B/ROCK1/GPSM2/APC/ABL1/CLASP1/DYRK1A/TTBK2/CLIP1/CHMP2B/CHMP6/CHMP2A/TAOK1/RNF4/CLTC/CYLD/OCLN/MAPRE1/SENP6/BICD1/MARK2/PRKAA1/RAE1/TRAF3IP1/VPS4B/ARHGEF7/DRG1/FKBP4/CAMSAP1/CDK5R1/SPAST/KIF15/TPPP/KIF18A/AKAP9/CHMP4A/PARP3/EPHA3/CHMP1B/CKAP2/NIN/MAP9/CEP70/NUMA1/CIB1/TPX2/RANGRF/PHLDB2/TRIM36/INPP5J/CDK5RAP2/SNCA/CHMP4B/NAV3/BICD2/ARL3/SPAG5/GAS2L1/CH…	80
BP	GO:1901988	negative regulation of cell cycle phase transition	125/7033	255/18800	9.22359032914521e-05	0.00320406359138667	0.00272277627662774	PTPN11/CRLF3/RBL1/FEM1B/RBL2/ATR/DLG1/ATF2/TPR/CDC73/ETAA1/TOPBP1/RPL26/RFWD3/CDK2/CLOCK/TP53BP1/APC/ACVR1/E2F7/ATM/BRIP1/WAC/CRY1/TAOK1/ATRIP/ZNF207/BRCC3/PRPF19/CASP2/NSUN2/ZWILCH/TPRA1/CENPF/DNA2/CLSPN/RAD17/HUS1/BUB1B/CUL4A/TRIAP1/GEN1/NAE1/PKD2/TIPRL/TAOK3/USP44/GIGYF2/BLM/USP28/USP47/FBXO31/BRSK1/PRAP1/ERCC6/KANK2/DACT1/PINX1/SUSD2/KNTC1/FBXO5/EME2/MSH2/GTSE1/BUB1/UIMC1/PROX1/RB1/CDK5RAP3/F…	125
BP	GO:0007020	microtubule nucleation	25/7033	36/18800	9.54164980944936e-05	0.00329653629557987	0.00280135851384978	NEDD1/CKAP5/HAUS2/CLASP2/NDE1/SLAIN2/CLASP1/CEP192/RANBP9/GOLGA2/ARHGEF7/TUBGCP5/TUBGCP3/TPPP/AKAP9/TUBGCP4/NIN/TPX2/TUBGCP2/CCDC57/RANGRF/CENPJ/CSNK1D/PAK1/MECP2	25
BP	GO:0006606	protein import into nucleus	83/7033	159/18800	9.70533550111834e-05	0.00333496312327618	0.00283401318871916	STK4/TNPO3/RGPD4/NF1/ATF2/RGPD3/HEATR3/TPR/APPL1/NUP107/DMAP1/ECT2/EFCAB7/NUP98/APPL2/SPRN/RPAIN/E2F3/RPL23/PHB2/MED1/JAK2/RANBP2/RANBP6/NOTCH1/KPNA6/TNPO1/IPO7/TRIM28/CBLB/KPNB1/RAB23/NUP155/LRRK2/NUP153/POM121L2/CDH1/FLNA/STAT3/HDAC3/SMAD3/RGPD5/CD36/EIF4ENIF1/PKIA/SEC13/RGPD6/IPO8/IPO9/POM121/RANGRF/UFM1/KPNA4/KPNA1/RBM22/LMNA/GLI3/KPNA3/CDK1/ANGPT1/NUTF2/FGF9/PRICKLE1/NUP133/PTTG1IP/NUP50/PPP…	83
BP	GO:0042147	retrograde transport, endosome to Golgi	52/7033	91/18800	9.9790144882346e-05	0.00341056962912405	0.00289826272516242	STX16/PIKFYVE/HEATR5A/PREPL/HEATR5B/RAB6A/TMEM87B/GCC2/STX5/VPS35/SNX12/RAB6C/SPAG9/TRAPPC10/SNX6/TBC1D23/ARL1/TMEM87A/TBC1D5/CLTC/RAB9A/RGP1/DENND5A/ERC1/VPS54/EHD3/ARFIP1/GOSR1/RAB41/VTI1B/LRRK2/RAB7A/TBC1D14/PLEKHJ1/STX6/RNF126/GBF1/WASH3P/TRIM27/EVI5/VPS26A/USP7/RAB9B/RAB6B/ATP9A/SNX2/SNX1/RHOBTB3/MAGEL2/GGA1/ANKFY1/VPS52	52
BP	GO:0031123	RNA 3'-end processing	64/7033	117/18800	0.000101954175847349	0.00346589676931336	0.00294527909061973	EXOSC4/PAPOLG/BARD1/INTS2/CCNT1/CDC73/EXOSC7/EXOSC5/CPSF1/RPRD1B/FBL/APP/SYMPK/EXOSC8/MTPAP/HSF1/RPRD2/YTHDC1/INTS5/TRNT1/CPSF6/CDK9/CPSF4/TUT1/RPRD1A/NUDT21/SNRPA/SUPV3L1/MBLAC1/ERI1/PAF1/SLBP/PNPT1/PCF11/CSTF2T/ERI3/EXOSC2/DHX36/RPS21/PABPC1/FIP1L1/LARP7/INTS6/SSU72/PAPOLA/LSM10/ELAC2/CPSF3/NCBP1/ELAC1/LEO1/POLR2D/CTR9/INTS7/HSD17B10/EXOSC6/CPEB1/CSTF1/CPSF7/INTS12/INTS1/ZFP36L1/PARN/TOE1	64
BP	GO:0007254	JNK cascade	90/7033	175/18800	0.000102706061915177	0.0034728852957169	0.00295121785973508	MAP4K3/HIPK3/MAPK8/ZMYND11/MAPKBP1/SH3RF1/ATF2/ZNF622/ITCH/NAIP/MFHAS1/MAPK9/ZNF675/TRAF6/RAP2A/SERPINF2/XIAP/AMBP/APP/TAOK1/PJA2/CYLD/MAP3K5/CRKL/MAP3K7/GPS1/EGFR/MBIP/GPS2/DAB2IP/TAOK3/WNT7B/MAP3K11/FKTN/MAP3K13/GADD45G/TLR3/IRAK4/ERCC6/TNIK/DACT1/NOD2/MAP3K10/LRRK2/SIRPA/COPS5/HDAC3/ADORA2B/NFKB1/SMAD3/IGF1R/TRAF5/MARVELD3/MECOM/PLCB1/NCOR1/HIPK2/ANKRD6/TRAF1/MAPK10/MEN1/ARHGEF6/F2RL1/FZD7/MYD…	90
BP	GO:0001841	neural tube formation	58/7033	104/18800	0.00010392362233138	0.00349546278920943	0.00297040395324222	STK4/APAF1/FZD1/NPHP3/MIB1/HIF1A/MED12/SETD2/ABL1/TRAF6/IFT52/STIL/IFT57/DVL3/LIAS/OPA1/KIF20B/RPS7/BCL10/PHACTR4/SKI/TULP3/PFN1/HECTD1/PTCH1/LUZP1/SEC24B/SHROOM3/CASP3/TMED2/SEMA4C/RARA/FZD6/CDK20/OVOL2/SPINT1/KAT2A/BRD2/SOX11/PLXNB2/WNT5A/PRICKLE1/DEAF1/BBS4/SALL4/DVL1/FZD3/MKS1/RARG/IFT172/SFRP1/SPINT2/TGFB2/SFRP2/KDM2B/GDF7/CC2D2A/CTHRC1	58
BP	GO:0070085	glycosylation	120/7033	244/18800	0.000105703821459614	0.00353662733167772	0.00300538510654149	B3GNT2/DPM1/GALNT11/MPDU1/MGAT5/B4GALT5/DPM3/GALNT10/DPY19L3/GFPT1/COG5/ST3GAL3/GXYLT1/TRAK1/TET3/COG6/DPM2/FUT11/STT3B/DPY19L1/GOLGA2/B3GALT6/NPC1/GORASP1/MAN1A2/ACER2/B3GNT5/TMTC3/KRTCAP2/NANS/MAN2A2/OST4/GCNT4/GALNT4/B4GALT4/FUT4/TMEM165/OGT/MAN2A1/MAN1B1/FKTN/ST6GALNAC6/GALNT7/B3GALT5/DAD1/RFT1/ST6GAL2/GCNT7/PIGB/ALG3/COG7/POFUT2/ALG5/ALG10B/RAMP1/C1GALT1/B3GALNT1/TMTC2/POMT1/PMM1/MAN1A1/B4GA…	120
BP	GO:0006900	vesicle budding from membrane	39/7033	64/18800	0.000111076819877354	0.00369693897361435	0.00314161609044135	VAPB/PRKCI/RAB1A/FNBP1L/PICALM/ARFGAP3/GOLPH3/WASL/P2RX7/CHMP6/ARFGAP2/MYO18A/SEC23B/KLHL12/AP3B1/SEC31A/SEC24D/SEC24A/SEC24B/PEF1/CHMP4A/RAB7A/GBF1/TMED2/PREB/SEC13/SCAP/TBC1D20/CUL3/AP3D1/RILP/CHMP4B/SEC23A/CSNK1D/GOLPH3L/CHMP5/AP2M1/TFG/SAR1B	39
BP	GO:0042255	ribosome assembly	38/7033	62/18800	0.00011380439659664	0.00376799244356687	0.00320199650950634	MRPS2/RPS14/RPL24/RPL38/RPL11/RPL23A/RPS15/RPS5/PPAN/RPLP0/DDX3X/RPS19/MRPS11/EIF6/RRP7A/MDN1/RPSA/RPL10/NLE1/RPL5/MRPL20/MRTO4/RPL6/MRPS7/RPL3/MRPL22/ERAL1/DDX28/DHX29/C1QBP/RPF2/BOP1/RRS1/NOP2/SBDS/RPS27/PRKDC/RPS27L	38
BP	GO:0006893	Golgi to plasma membrane transport	37/7033	60/18800	0.000116229984695316	0.00381104841082117	0.00323858497376853	ARFGEF2/EXOC6B/BLZF1/RAB10/COMMD1/PREPL/EXOC8/ATP2C1/GOLGA4/GOLPH3/VAMP5/EXOC1/CCDC93/EXOC2/EXOC5/MACF1/SPTBN1/KIF13A/BBS1/LLGL1/DNM2/GOPC/GGA2/CCDC22/ANK3/RSC1A1/KRT18/STXBP6/PKDCC/RAB26/ARL3/GOLPH3L/CNST/RAB31/GOLGA7/BBS2/GGA1	37
BP	GO:0061640	cytoskeleton-dependent cytokinesis	56/7033	100/18800	0.0001167951802287	0.00381104841082117	0.00323858497376853	RASA1/ACTR2/ACTR3/PDCD6IP/ROCK1/ECT2/APC/CHMP2B/CHMP6/CHMP2A/ROCK2/INCENP/ALKBH4/SNX9/KIF20B/ANLN/USP8/KIF23/POLDIP2/VPS4B/DCTN3/SPTBN1/SON/NUSAP1/ESPL1/JTB/SPAST/CHMP4A/CEP55/KIF4B/RAB35/KIF20A/MITD1/ANK3/CHMP1B/STAMBP/CKAP2/SNX18/CIT/SPIRE2/KLHDC8B/MAP9/ARF1/KIF4A/BIN3/TRIM36/CHMP4B/NOX5/ARL3/RACGAP1/BBS4/CHMP5/EFHC1/ZFYVE26/PLK1/CENPA	56
BP	GO:0006403	RNA localization	99/7033	196/18800	0.000116903325485312	0.00381104841082117	0.00323858497376853	CKAP5/ENY2/RUVBL2/PIH1D1/XPOT/ATR/EIF5A/TPR/NUP107/AGFG1/NUP205/NHP2/SETD2/TST/ATM/EIF5AL1/AHCTF1/THOC6/NUP98/SMG1/FYTTD1/THOC2/FBL/XPO1/MEX3D/IWS1/RANBP2/NSUN2/DHX9/WRAP53/HSF1/BICD1/YTHDC1/NOP10/RAE1/ZC3H11A/CPSF6/QKI/EIF5A2/CCT7/SENP2/UPF3B/SARNP/SMG7/SLBP/TNKS/PNPT1/KPNB1/NUP155/NUP153/POM121L2/UPF2/DHX36/AAAS/HNRNPA2B1/SHQ1/CCT3/NUP160/SEC13/ZFP36/CCT4/ATXN2/POM121/YY1/NCBP1/G3BP2/POLR2D/HNR…	99
BP	GO:0016575	histone deacetylation	55/7033	98/18800	0.000123723566593505	0.00399244016667469	0.0033927295952865	RRP8/MAPK8/RBBP4/SIRT3/REST/DR1/MIER1/SUDS3/MBD3/TADA2A/NIPBL/SIN3A/BAZ2A/SIRT1/SMARCAD1/GATAD2B/NCAPG2/UCN/SIN3B/BRMS1/YEATS2/MBIP/SAP30BP/SKI/RCOR3/MORF4L2/TBL1XR1/VEGFA/LRRK2/HDAC9/ELK4/BRMS1L/GATAD2A/ZZZ3/RCOR1/PRDM5/TADA3/SDR16C5/TRERF1/SIRT6/FOXP3/KAT2A/MORF4L1/KDM5A/ZBTB7B/PINK1/HDAC5/SUV39H1/SIRT7/AKAP8L/MTA1/RBBP7/SFPQ/TP53/MTA3	55
BP	GO:0034620	cellular response to unfolded protein	55/7033	98/18800	0.000123723566593505	0.00399244016667469	0.0033927295952865	VAPB/PTPN1/NCK1/EIF2AK3/EP300/STUB1/FICD/HSPA13/ABCB10/ERN1/TMEM33/HSF1/PPP1R15B/DDRGK1/HSPA14/DERL2/ERMP1/RHBDD1/DAB2IP/PACRG/ATF6B/BCL2L11/EIF2AK2/CREB3L2/BOK/COPS5/NCK2/DNAJC10/BAX/TMED2/YOD1/TMTC4/MBTPS1/BHLHA15/CDK5RAP3/MBTPS2/ERLEC1/BFAR/QRICH1/DERL1/ATF6/NFE2L2/BAK1/RHBDD2/OS9/HSPA1L/HERPUD2/SERP1/CREB3L1/STC2/PIK3R1/AMFR/HSPD1/HSPA9/PARP16	55
BP	GO:1902902	negative regulation of autophagosome assembly	13/7033	15/18800	0.000125149302619362	0.00401805109470346	0.00341449346646766	MTM1/SEC22B/SMCR8/TMEM39A/PHF23/LRRK2/CHMP4A/SCFD1/CHMP4B/PINK1/FEZ2/BECN1/EHMT2	13
BP	GO:0033674	positive regulation of kinase activity	217/7033	476/18800	0.000132188951621559	0.00422273952491584	0.00358843533309623	PTPN1/ABI1/STK4/ADNP/ADAM17/MAP2K1/BMPR2/PIK3CA/PIH1D1/RPS3/CCNT2/LMTK2/OSBPL8/RPLP1/PRRC1/DLG1/RICTOR/CCNT1/ZNF622/ZFP91/ETAA1/BMPR1A/CAB39/DDX3X/ITGB3/AKAP13/WNK1/ECT2/ALS2/PFKFB2/IQGAP1/ABL1/TRAF6/P2RX7/PIK3R4/DDR2/MOB2/SIRT1/DSTYK/INCENP/PAK2/TAOK1/PHB2/PDPK1/KIF14/DVL3/PDCD10/DAG1/JAK2/SNX9/DAZAP2/ERN1/MTCP1/RANBP2/MLST8/CAMK1/MAP3K5/MTOR/CSF1/UCN/BCL10/MARK2/RYK/ANG/CLSPN/MAP3K7/EGFR/RAD50/…	217
BP	GO:0048285	organelle fission	224/7033	493/18800	0.000132917496823052	0.00422478263652072	0.00359017154576792	SUN1/ACTR2/STAG1/DDHD2/CEP97/CLASP2/FIS1/PDS5A/RPL24/NDE1/MASTL/SMC3/ACTR3/AURKAIP1/TPR/VPS35/BRCA2/FOXJ3/ANAPC11/EPS8/CDK13/SMC1A/CCDC61/APC/TAF1L/KLHDC3/NIPBL/ATRX/USP16/CLASP1/SMC4/ATM/CHMP2B/CHMP6/INO80/KIF2A/CHMP2A/NCAPD3/BANF1/STAG2/SLC25A46/BRIP1/INCENP/FANCM/DNM1L/NCAPG2/PHB2/KIF14/ZNF207/CEP192/OPA1/SMARCA5/KIF20B/ANLN/GOLGA2/MYBL1/CENPK/ZWILCH/ANAPC1/MYO19/SMC2/BAZ1B/RALBP1/CENPF/PSMD13…	224
BP	GO:0033108	mitochondrial respiratory chain complex assembly	53/7033	94/18800	0.000138605148505167	0.00436194519330371	0.00370673070416112	NDUFB9/NDUFB11/NDUFA11/NDUFB10/NDUFC2/TACO1/SURF1/SCO2/SDHAF1/NDUFB1/NDUFB8/BCS1L/COX16/NDUFB2/ACAD9/NDUFAF2/NDUFS4/NDUFS8/TMEM186/NDUFA3/NDUFA13/NDUFS1/SDHAF2/NDUFA2/NDUFB7/NDUFA10/NDUFS3/FOXRED1/OXA1L/NDUFAF4/NDUFS7/NDUFAB1/NDUFA9/TMEM126A/NDUFS5/NDUFB6/SAMM50/NDUFAF3/NDUFA8/COX17/NDUFC1/SCO1/NDUFA6/UQCRFS1/FASTKD3/SLC25A33/CHCHD4/NDUFA1/C12orf73/IMMP2L/TMEM126B/NDUFB4/NDUFA12	53
BP	GO:0050779	RNA destabilization	53/7033	94/18800	0.000138605148505167	0.00436194519330371	0.00370673070416112	SAMD4B/YTHDF1/PATL1/CELF1/ROCK1/EXOSC7/EXOSC5/PAIP1/ROCK2/TNRC6B/MEX3D/PAN3/MOV10/EXOSC8/METTL14/DHX9/CNOT6/TNRC6A/POLR2G/CNOT7/GIGYF2/RC3H1/PNPT1/DND1/EXOSC2/CNOT8/DHX36/PABPC1/RC3H2/FTO/EIF4ENIF1/ZFP36/PDE12/PLEKHN1/POLR2D/PUM1/ZC3H12D/ZC3H18/UPF1/YBX1/CNOT1/CNOT6L/DCP1A/DCP2/NANOS3/HNRNPU/ZC3H12A/ZFP36L1/TARDBP/PARN/BTG2/NANOS1/CNOT2	53
BP	GO:0051656	establishment of organelle localization	187/7033	404/18800	0.00013952675742472	0.00436931821157115	0.00371299621002676	KIF3A/STAM/SUN1/ACTR2/ARHGAP21/SPG11/RHOT1/CLASP2/ITGB1/WDR11/NDE1/RAB6A/ACTR3/SYNJ1/SNAP23/DLG1/CBL/BLOC1S1/PDCD6IP/RPS15/KIF5B/RAB1A/SNX4/FNBP1L/PICALM/FBXW11/GPSM2/HIF1A/TRAK1/ARFGAP3/MYO5A/EIF6/WASL/CLASP1/HOOK3/TBC1D23/ATM/CHMP2B/CHMP6/CHMP2A/DOCK7/MYO6/INCENP/MYO1E/MYH9/XPO1/PDPK1/KIF14/PDCD10/ARFGAP2/MYO1D/ARL6/AP1AR/OPA1/UXT/SYNE2/MYO19/CENPF/MYO5C/KIF3C/BICD1/UBB/AGTPBP1/VPS4B/GAB2/CEP12…	187
BP	GO:0048511	rhythmic process	142/7033	297/18800	0.000143637450284358	0.0044710453311024	0.00379944274264052	ADNP/TOP1/MAPK8/PPP1CB/GNA11/USP9X/EP300/SP1/IMPDH2/RAI1/GFPT1/GSK3B/FBXW11/CLOCK/GPR176/NR1H3/SIN3A/MAPK9/DYRK1A/KDM5C/GPR157/SLIT2/SIRT1/CREB1/ROCK2/CRY1/DNM1L/JUND/CASP2/FBXL6/PLEKHA1/UBE3A/TNFAIP6/ATG7/MYCBP2/DHX9/MTOR/KDM5B/PRKAA1/NCOA2/SGPL1/KCND2/TNFRSF11A/CUL4A/PER3/FBXL3/NR1D2/FBXL8/BHLHE40/NDUFA9/OGT/CDK5R1/TOP2A/ARNTL2/DDX5/NCOR2/LGR4/SETX/PAM/NAGLU/CSNK2A1/NLGN1/GHRHR/CREBBP/RBM4/KDM2…	142
BP	GO:0061564	axon development	218/7033	479/18800	0.00014418189285449	0.0044710453311024	0.00379944274264052	NPTN/PTPN11/ADNP/YTHDF1/MAP2K1/BMPR2/B3GNT2/TRIO/RAB10/SPG11/PARD6B/RPL24/RAB21/ITGB1/B4GALT5/DIP2B/EIF4G2/ZDHHC17/USP9X/LMTK2/GOLGA4/SKIL/TMEFF1/PLXNC1/USP33/NOTCH2/KIF5B/GSK3B/PICALM/SIAH1/SOS1/RNF6/ALS2/SIN3A/ABL1/ENAH/SLC9A6/OPHN1/KLF7/NEO1/SLIT2/DOCK7/SLC25A46/CREB1/VCL/PAK2/APP/DAG1/LYPLA2/LAMC2/RTN4RL2/JAK2/ACTBL2/SEMA4B/CDH11/MYCBP2/CNTF/UNC5B/LRIG2/MARK2/RYK/TOP2B/CYFIP1/SEMA3C/CNTN4/SEM…	218
BP	GO:0042773	ATP synthesis coupled electron transport	52/7033	92/18800	0.000146570285201238	0.00450119470060033	0.00382506332902493	NDUFB9/NDUFB10/NDUFC2/NDUFV1/COX4I2/NDUFB1/UQCRB/NDUFB8/NDUFB2/NDUFV3/CYC1/UQCRQ/NDUFS4/NDUFS8/NDUFA7/UQCR10/COX5B/NDUFS6/NDUFA3/NDUFS1/SDHAF2/NDUFA2/NDUFB7/NDUFA10/NDUFS3/NDUFS7/NDUFV2/NDUFAB1/COX6A1/NDUFA9/NDUFS5/PARK7/COX4I1/CHCHD2/NDUFB6/NDUFA4/NDUFA8/COX7C/DGUOK/NDUFC1/NDUFA6/UQCRFS1/CDK1/SNCA/PINK1/COX7A1/COX5A/NDUFA1/SDHA/NDUFB4/NDUFA12/DLD	52
BP	GO:0042775	mitochondrial ATP synthesis coupled electron transport	52/7033	92/18800	0.000146570285201238	0.00450119470060033	0.00382506332902493	NDUFB9/NDUFB10/NDUFC2/NDUFV1/COX4I2/NDUFB1/UQCRB/NDUFB8/NDUFB2/NDUFV3/CYC1/UQCRQ/NDUFS4/NDUFS8/NDUFA7/UQCR10/COX5B/NDUFS6/NDUFA3/NDUFS1/SDHAF2/NDUFA2/NDUFB7/NDUFA10/NDUFS3/NDUFS7/NDUFV2/NDUFAB1/COX6A1/NDUFA9/NDUFS5/PARK7/COX4I1/CHCHD2/NDUFB6/NDUFA4/NDUFA8/COX7C/DGUOK/NDUFC1/NDUFA6/UQCRFS1/CDK1/SNCA/PINK1/COX7A1/COX5A/NDUFA1/SDHA/NDUFB4/NDUFA12/DLD	52
BP	GO:1901800	positive regulation of proteasomal protein catabolic process	63/7033	116/18800	0.000151500410226816	0.00463023128755706	0.00393471713200415	ANKIB1/SOCS5/PSMC1/TAF1/SH3RF1/RNFT1/GSK3B/SOCS4/MAPK9/GABARAP/STUB1/PSMC5/PSMC3/ZFAND2A/HSPBP1/RNF19A/DDRGK1/TMTC3/SMAD7/PSMD10/ARIH1/DAB2IP/HECTD1/AURKA/RCHY1/ECSCR/LRRK2/FBXO22/USP5/KCNE2/BCAP31/PIAS1/MKRN2/BBS7/RAD23A/DNAJB2/CDC20B/CLU/RNF19B/RBX1/SIRT6/KEAP1/RNF14/NFE2L2/ZYG11B/UBQLN2/RNF217/MDM2/PRICKLE1/CSNK1D/DVL1/CSNK1A1/CAV1/SH3RF2/UBQLN1/TRIB1/RNF180/PLK1/RNF144A/CEBPA/PSMC4/CSNK1E/RNF…	63
BP	GO:1904667	negative regulation of ubiquitin protein ligase activity	11/7033	12/18800	0.000157653623532551	0.0047952348554853	0.00407493526048377	RPS20/RPL37/RPL11/RPS15/RPL23/RPL5/RPS7/USP44/FBXO5/MAD2L1/MAD2L2	11
BP	GO:0008654	phospholipid biosynthetic process	125/7033	258/18800	0.000174008442685791	0.00526748414358844	0.00447624725746105	PIP4K2C/PIP5K1A/PIKFYVE/SOCS5/DPM1/PIK3CA/PIK3C2A/INPP4A/PIK3CB/DPM3/SYNJ1/SOCS4/SYNJ2/IPMK/GPAA1/PMVK/ATM/PIK3R4/SMG1/DPM2/SAMD8/UVRAG/SACM1L/OCRL/SPTLC2/APOA1/MTMR6/MTMR1/ETNK1/MTM1/PGAP1/ABHD3/MVD/PIGA/PITPNM1/CAPN2/APOA2/TMEM38B/MTMR2/PEMT/PIGK/PI4KAP2/SERINC5/SERINC1/PIP4K2A/FAM126B/PLD1/MBOAT1/PLSCR1/LPGAT1/PIK3C2B/PCYT2/SGMS2/PTDSS2/SERAC1/SGMS1/PIGB/FAR1/LIPH/INPP5K/PI4KA/FAM126A/FITM1/PD…	125
BP	GO:0016242	negative regulation of macroautophagy	24/7033	35/18800	0.000179578529757715	0.00541033513587579	0.00459764038272184	PIK3CA/SMG1/NPC1/RNF41/MTM1/SEC22B/MTOR/SMCR8/TMEM39A/POLDIP2/PHF23/LRRK2/CHMP4A/SCFD1/CLEC16A/UBQLN4/LZTS1/CHMP4B/PINK1/FEZ2/BECN1/USP36/TP53/EHMT2	24
BP	GO:0048284	organelle fusion	74/7033	141/18800	0.000181402450008994	0.00543101427142013	0.00461521327354481	STX16/PIKFYVE/TGFBRAP1/SPG11/FIS1/SNAP23/MFN1/STX5/STOML2/ARL8B/USO1/EEA1/VPS8/PRRT2/ANKRD27/CHMP2B/VPS41/UVRAG/STX2/OPA1/VAMP4/STX8/STX7/SEC22B/YIPF5/VPS39/RAB8B/RAB3A/GOSR1/STX3/BNIP1/PIP4K2A/ADCK1/STX12/VTI1B/PARL/RAB7A/CAV2/VAMP7/STX6/BAX/VAMP1/STXBP6/STXBP1/STX17/TFRC/THG1L/ZDHHC6/CHCHD3/HUWE1/MFN2/TMEM175/VPS16/SAMD9/RAB13/PLEKHM1/SYT13/CDK1/SYT1/GNAI3/BAK1/SNCA/CPLX2/SNAP25/AFG3L2/BNIP3/GD…	74
BP	GO:0019646	aerobic electron transport chain	48/7033	84/18800	0.000181973578702609	0.00543101427142013	0.00461521327354481	NDUFB9/NDUFB10/NDUFC2/NDUFV1/COX4I2/NDUFB1/UQCRB/NDUFB8/NDUFB2/NDUFV3/CYC1/UQCRQ/NDUFS4/NDUFS8/NDUFA7/UQCR10/COX5B/NDUFS6/NDUFA3/NDUFS1/SDHAF2/NDUFA2/NDUFB7/NDUFA10/NDUFS3/NDUFS7/NDUFV2/NDUFAB1/COX6A1/NDUFA9/NDUFS5/PARK7/COX4I1/NDUFB6/NDUFA4/NDUFA8/COX7C/NDUFC1/NDUFA6/UQCRFS1/SNCA/PINK1/COX7A1/COX5A/NDUFA1/SDHA/NDUFB4/DLD	48
BP	GO:0007041	lysosomal transport	65/7033	121/18800	0.000183278863049428	0.00544440996451035	0.00462659677899491	HMGXB4/SNX27/UEVLD/TGFBRAP1/CCDC91/SCYL2/GNPTAB/GCC2/VPS35/ARL8B/TRAK1/ALS2/HOOK3/CHMP2B/CHMP6/CHMP2A/VPS41/HGSNAT/USE1/TMEM106B/AP1G1/ZFYVE16/SCARB2/STX8/NPC1/MTM1/IGF2R/LYST/VPS4B/VPS54/VPS39/EHD3/AP3B1/LAMP2/SNX16/KIF13A/GPRASP1/RAB12/LRRK2/CHMP4A/RAB7A/VAMP7/AKTIP/CHMP1B/M6PR/WASH3P/NAGPA/AP3M1/CLU/CLEC16A/NEDD4/VPS16/PLEKHM1/AP3D1/RILP/MGRN1/CHMP4B/PINK1/CHMP5/C9orf72/ADRB2/ANKFY1/CACNG8/HOO…	65
BP	GO:0038179	neurotrophin signaling pathway	25/7033	37/18800	0.000189728747070329	0.00560979369826084	0.00476713796800454	PTPN11/KIDINS220/ZDHHC17/SOS1/CYFIP1/AKT1S1/TMEM108/RAF1/PPP2R5B/RAPGEF1/RAPGEF2/CASP3/SPRY1/BDNF/SPRY2/NTF4/BCAR1/NTRK2/RAP1A/DDIT4/GFRA1/MAGI2/HAP1/AGT/WASF1	25
BP	GO:0006839	mitochondrial transport	92/7033	182/18800	0.000192730820907833	0.00567217513199581	0.00482014899073586	TIMM8B/TIMM9/MAPK8/TOMM7/RHOT1/FIS1/LEPROT/ARHGAP11B/SLC25A24/ATF2/TIMM13/GSK3B/BAG4/VPS35/ALKBH7/BCS1L/SH3GLB1/DNLZ/PMPCA/SLC25A46/NPEPPS/BCL2L2/ABCB10/NDUFA13/ROMO1/MTX2/TIMM10/TIMM50/BNIP3L/HTRA2/UBL5/PRKAA1/AGK/OXA1L/SLC25A10/BCL2L11/TIMM8A/TOMM22/SAMM50/RHOT2/GRPEL1/LRRK2/PARL/SIRT4/BOK/BCAP31/TIMM22/BAX/TOMM5/LMAN1/PITRM1/CHCHD10/TIMM17B/TOMM40/NPTX1/SLC25A16/AIP/HPS4/HUWE1/MFN2/SLC9A1/PMAI…	92
BP	GO:0044380	protein localization to cytoskeleton	35/7033	57/18800	0.000199369418381809	0.0058405133301989	0.00496320084955346	C2CD3/GSK3B/APC/HOOK3/TTBK2/CCDC14/STIL/CEP192/KIF20B/MAPRE1/BICD1/CEP350/CEP250/CEP72/AURKA/PIBF1/NUMA1/GOLGB1/MID2/FAM83D/PPP1R9B/CSNK1D/BBS4/TTK/SNX10/DVL1/SPAG5/FAM83H/GAS2L1/NSFL1C/KIAA0753/MAPRE2/UBXN2B/MAP1A/HNRNPU	35
BP	GO:0090068	positive regulation of cell cycle process	120/7033	247/18800	0.000201240490990417	0.00586828349186276	0.00498679961256794	ADAM17/TPR/CENPV/CDC73/GPSM2/ANAPC11/DDX3X/ECT2/CDK10/E2F7/SIN3A/ATRX/MEPCE/PKN2/TMOD3/INO80/BRD4/ROCK2/PRKCE/SVIL/APP/OR2A4/PHB2/MED1/STIL/KIF14/KIF20B/ATAD5/E2F8/CDC27/DDRGK1/KIF23/TFDP1/POLDIP2/VPS4B/RDX/EGFR/CEP120/RAD51AP1/BTC/CUL4A/NSMCE2/GEN1/RANBP1/STXBP4/NUSAP1/CDC14A/KIF3B/AURKA/HYAL1/ESPL1/MBLAC1/SASS6/MTBP/PAF1/SPAST/PLSCR1/TGFA/ANKRD17/PRAP1/DBF4B/FBXO5/PHIP/PLK4/IGF1R/RB1/CIT/PLCB1/…	120
BP	GO:0072698	protein localization to microtubule cytoskeleton	33/7033	53/18800	0.000206926987006143	0.00600655185569886	0.00510429847303785	C2CD3/GSK3B/APC/HOOK3/TTBK2/CCDC14/STIL/CEP192/KIF20B/MAPRE1/BICD1/CEP350/CEP250/CEP72/AURKA/PIBF1/NUMA1/GOLGB1/MID2/FAM83D/CSNK1D/BBS4/TTK/SNX10/DVL1/SPAG5/GAS2L1/NSFL1C/KIAA0753/MAPRE2/UBXN2B/MAP1A/HNRNPU	33
BP	GO:0007006	mitochondrial membrane organization	63/7033	117/18800	0.000209304350336194	0.00604794434130538	0.00513947332978634	TIMM8B/TIMM9/MAPK8/RHOT1/ARHGAP11B/ATF2/TIMM13/MFN1/GSK3B/ALKBH7/BCS1L/BCL2L2/OPA1/NDUFA13/ROMO1/MTX2/APOOL/TIMM10/TIMM50/BNIP3L/AGK/MTX1/OXA1L/AP3B1/BCL2L11/TIMM8A/ADCK1/TOMM22/SAMM50/RHOT2/CALM3/BOK/MTX3/TIMM22/BAX/MYC/CHCHD6/TMEM11/CHCHD10/CHCHD3/MFN2/SLC9A1/PMAIP1/CLN8/HK2/EYA2/BAD/BAK1/GZMB/SNCA/PINK1/THEM4/PPIF/AFG3L2/BNIP3/DNAJC11/BCL2L1/PDCD5/BCL2/ZNF205/PEX5/HSPA9/TP53	63
BP	GO:0022411	cellular component disassembly	209/7033	460/18800	0.000219425408529256	0.00631170733945917	0.00536361608274418	TWF1/APAF1/SWAP70/ADAM10/CKAP5/VPS13C/PIK3CA/TOMM7/ATXN7/CLASP2/FIS1/EXOC8/GRWD1/SYNJ1/STX5/EIF5A/KIF5B/GSK3B/EPS8/HIF1A/ATP2A2/SHARPIN/APC/DNAJC17/GABARAP/CLASP1/TTBK2/ENDOG/TECPR1/TMOD3/EIF5AL1/PIK3R4/CHMP2B/CHMP6/ARID2/KIF2A/CHMP2A/TMOD2/ZMPSTE24/DDR2/SLC25A46/UVRAG/SVIL/DNM1L/DSTN/TAOK1/RPL23/PHB2/CAPZA1/LRBA/GOLGA2/ATG7/PLEKHH2/RNF41/DEDD2/SH3PXD2B/HSF1/SMCR8/BNIP3L/TMEM39A/HTRA2/DDRGK1/MARK…	209
BP	GO:0000077	DNA damage checkpoint signaling	62/7033	115/18800	0.000223622447977047	0.00640345901707247	0.00544158559989666	PTPN11/FEM1B/ATR/ATF2/ETAA1/TOPBP1/RPL26/RFWD3/CDK2/CLOCK/TP53BP1/ATM/BRIP1/WAC/CRY1/TAOK1/ATRIP/BRCC3/PRPF19/CASP2/CLSPN/RAD17/HUS1/CUL4A/TRIAP1/TIPRL/TAOK3/GIGYF2/BLM/USP28/FBXO31/BRSK1/PRAP1/ERCC6/EME2/MSH2/GTSE1/UIMC1/CDK5RAP3/FANCD2/BRCA1/RINT1/DTL/EIF2AK4/CDC5L/WDR76/CDK1/MDM2/SYF2/FOXO4/DONSON/RAD1/INTS7/XPC/THOC5/TAOK2/PLK1/PRKDC/RPA4/E2F1/RPS27L/TP53	62
BP	GO:0007030	Golgi organization	82/7033	160/18800	0.000236015228115427	0.00672802154766714	0.00571739509411552	STX16/MAP2K1/BLZF1/ARHGAP21/HACE1/SEC23IP/CLASP2/GCC2/STX5/TMED4/RAB1A/MAPK1/COG5/ATL2/GOLPH3/USO1/CLASP1/ARL1/COG6/LMAN2/PDCD10/VAMP4/MYO18A/GOLGA2/SEC22B/LYSMD3/GORASP1/ATP8B1/YIPF5/TMED1/UBXN2A/DYNC2H1/ARHGEF7/EHD3/SYNE1/TMED7/RAB43/ATP8B2/USP6NL/ZNF501/FHDC1/VTI1B/AKAP9/DNM2/LRRK2/COG7/STX6/GBF1/TMED2/MAP2K2/GOLGA8A/CIT/LMAN1/BHLHA15/STX17/GOLGB1/ZW10/GOLGA5/HUWE1/PDE4DIP/TBC1D20/TMED6/COG2/C…	82
BP	GO:0000280	nuclear division	203/7033	446/18800	0.000237996526890132	0.00673979271994026	0.00572739810051637	SUN1/ACTR2/STAG1/CEP97/CLASP2/PDS5A/RPL24/NDE1/MASTL/SMC3/ACTR3/AURKAIP1/TPR/BRCA2/FOXJ3/ANAPC11/EPS8/CDK13/SMC1A/CCDC61/APC/TAF1L/KLHDC3/NIPBL/ATRX/USP16/CLASP1/SMC4/ATM/CHMP2B/CHMP6/INO80/KIF2A/CHMP2A/NCAPD3/BANF1/STAG2/BRIP1/INCENP/FANCM/NCAPG2/PHB2/KIF14/ZNF207/CEP192/SMARCA5/KIF20B/ANLN/GOLGA2/MYBL1/CENPK/ZWILCH/ANAPC1/SMC2/BAZ1B/CENPF/PSMD13/CDC27/KIF23/TOP2B/UBB/POGZ/POLDIP2/PRC1/VPS4B/PIN…	203
BP	GO:0097581	lamellipodium organization	50/7033	89/18800	0.000238548586123416	0.00673979271994026	0.00572739810051637	TWF1/NCKAP1/ABI1/ACTR2/NCK1/PIK3CA/ITGB1/ATP7A/ACTR3/SPATA13/GOLPH3/RREB1/SLIT2/VCL/AKIRIN1/OCLN/MTOR/CORO1C/CYFIP1/ABI2/ARHGEF7/PLCE1/DNM2/SRGAP2/AUTS2/NCK2/WHAMM/CCDC88A/FER/ARPC5/ARHGEF6/PLEKHO1/BIN3/P2RY12/PARVB/PLXNB3/KIT/ABI3/SNX2/ARFIP2/PDPN/EPHA2/SNX1/RHOD/ENPP2/WASF2/PTPRO/PIK3R1/WASF1/CTTN	50
BP	GO:0010212	response to ionizing radiation	74/7033	142/18800	0.000241250266034698	0.00678596434151583	0.00576663421187737	EEF1D/BARD1/MGMT/ATR/CBL/RNF168/TOPBP1/RPL26/BRCA2/RFWD3/ECT2/CLOCK/TP53BP1/NIPBL/ATM/INO80/ZMPSTE24/PAXIP1/SIRT1/XRCC2/BRCC3/TANK/ERCC1/HSF1/PRKAA1/ELK1/GTF2H5/EYA3/HUS1/RAD51AP1/BLM/USP28/WRN/LIG4/PRAP1/ERCC6/DNM2/YAP1/MSH2/CASP3/BAX/MYC/UIMC1/FIGNL1/IKBIP/XRRA1/XRCC6/FANCD2/BRCA1/MEN1/ABCG5/ITGB6/DCUN1D3/HRAS/KDM1A/IFI16/GRB2/BAK1/MDM2/BCL2L1/PTPRC/RAD1/INTS7/INTS3/SFRP1/MTA1/BCL2/PRKDC/NHEJ1/…	74
BP	GO:0000470	maturation of LSU-rRNA	20/7033	28/18800	0.000267096379089082	0.0074220782006728	0.00630719643093032	RPL35/RPL10A/RPL7A/EIF6/NHP2/MRPL1/PES1/RPL7/DDX18/LAS1L/RPF2/GTPBP4/RSL1D1/FTSJ3/NSA2/BOP1/NOP2/ZNHIT3/ZNHIT6/NOL9	20
BP	GO:0010507	negative regulation of autophagy	48/7033	85/18800	0.000267307158258887	0.0074220782006728	0.00630719643093032	PIK3CA/EIF4G2/KDM4A/SMG1/SNRNP70/GOLGA2/ATG7/NPC1/RNF41/MTM1/SEC22B/HERC1/MTOR/SMCR8/TMEM39A/POLDIP2/RNF5/MTMR9/PHF23/TAB2/LRRK2/CHMP4A/STAT3/TBC1D14/SCFD1/RASIP1/TAB3/CLEC16A/MAGEA3/UBQLN4/LZTS1/MAGEA6/PTPN22/ZKSCAN3/SNCA/CHMP4B/PINK1/FOXK1/MTMR8/FEZ2/MCL1/CTSA/BECN1/BCL2/USP36/TP53/EHMT2/KLHL22	48
BP	GO:0072665	protein localization to vacuole	40/7033	68/18800	0.000267367611759332	0.0074220782006728	0.00630719643093032	STAM/VPS13C/VPS28/GNPTAB/GCC2/MON1A/SH3GLB1/PIK3R4/VPS41/ROCK2/LMBRD1/ZFYVE16/SCARB2/VPS37A/SNF8/AP3B1/LAMP2/VPS13D/SNX16/MFSD1/SMURF1/RAB7A/KPTN/VPS25/GPR137B/M6PR/VPS13A/WASH3P/NAGPA/VPS37D/AP3M1/CLU/RTN4/NEDD4/AP3D1/VPS37C/TNFAIP3/MON1B/CACNG8/VPS36	40
BP	GO:0045787	positive regulation of cell cycle	154/7033	329/18800	0.000274550655262782	0.0075610272339233	0.00642527371641611	PTPN11/ADAM17/SRPK2/YTHDC2/CCNT2/TPR/CENPV/CCNT1/CDC73/CCPG1/GPSM2/BRCA2/ANAPC11/DDX3X/ECT2/CDK10/RPS15A/E2F7/SIN3A/ATRX/MEPCE/ABL1/PKN2/TMOD3/INO80/BRD4/ROCK2/PRKCE/SVIL/APP/OR2A4/PHB2/MED1/STIL/KIF14/KIF20B/HSF1/ATAD5/E2F8/CDC27/DDRGK1/KIF23/TFDP1/POLDIP2/VPS4B/RDX/EGFR/CEP120/RAD51AP1/BTC/PSMD10/CUL4A/NSMCE2/GEN1/RANBP1/STXBP4/PKD2/BCL2L11/NUSAP1/CDC14A/KIF3B/CDK5R1/AURKA/HYAL1/ESPL1/MBLAC1/SA…	154
BP	GO:0007409	axonogenesis	196/7033	430/18800	0.000274751815484707	0.0075610272339233	0.00642527371641611	NPTN/PTPN11/ADNP/YTHDF1/MAP2K1/BMPR2/B3GNT2/TRIO/RAB10/SPG11/PARD6B/RPL24/RAB21/ITGB1/B4GALT5/DIP2B/EIF4G2/ZDHHC17/USP9X/LMTK2/GOLGA4/SKIL/TMEFF1/PLXNC1/USP33/NOTCH2/KIF5B/GSK3B/PICALM/SIAH1/SOS1/RNF6/ALS2/SIN3A/ABL1/ENAH/SLC9A6/OPHN1/KLF7/NEO1/SLIT2/DOCK7/SLC25A46/CREB1/VCL/PAK2/APP/DAG1/LYPLA2/LAMC2/ACTBL2/SEMA4B/CDH11/MYCBP2/UNC5B/MARK2/RYK/TOP2B/CYFIP1/SEMA3C/CNTN4/SEMA5A/CDKL5/NOTCH1/RAB3A/L…	196
BP	GO:0016032	viral process	191/7033	418/18800	0.00027883238608653	0.00764024775151755	0.00649259439834879	VAPB/PIKFYVE/SRPK2/VPS28/MGAT5/YTHDC2/ITGB1/REST/CCNT2/EP300/SP1/RAB5A/HTATSF1/CCNT1/EIF3G/PDCD6IP/GSK3B/RAB1A/ITCH/ST3GAL3/DDX3X/CD46/ITGB3/ARL8B/XPR1/EEA1/RNASEK/PKN2/CHMP2B/CHMP6/CHMP2A/BANF1/RSF1/UVRAG/ROCK2/RPSA/EIF3F/TRIM59/PSMC3/DAG1/ZNFX1/EIF3B/SCARB2/ZNF639/ATG7/IDE/NPC1/IGF2R/DHX9/VPS37A/TMEM39A/HCFC2/BICD1/TOP2B/PARP10/VPS4B/EGFR/EPS15/CDK9/NOTCH1/PPIB/LRSAM1/SNF8/KPNA6/CNOT7/RAB43/EIF…	191
BP	GO:0014020	primary neural tube formation	53/7033	96/18800	0.000285542135052888	0.00779052082631421	0.00662029472370193	APAF1/FZD1/NPHP3/HIF1A/MED12/SETD2/ABL1/TRAF6/STIL/IFT57/DVL3/LIAS/OPA1/KIF20B/RPS7/BCL10/PHACTR4/SKI/TULP3/PFN1/HECTD1/PTCH1/LUZP1/SEC24B/SHROOM3/CASP3/TMED2/SEMA4C/RARA/FZD6/CDK20/OVOL2/SPINT1/KAT2A/BRD2/PLXNB2/WNT5A/PRICKLE1/DEAF1/BBS4/SALL4/DVL1/FZD3/MKS1/RARG/IFT172/SFRP1/SPINT2/TGFB2/SFRP2/KDM2B/CC2D2A/CTHRC1	53
BP	GO:0051258	protein polymerization	132/7033	277/18800	0.000287570683186489	0.00781233689323296	0.00663883376569079	TWF1/NCKAP1/RASA1/NCK1/NEDD1/CKAP5/HAUS2/CLASP2/NDE1/RPS3/DLG1/RICTOR/SSH1/SLAIN2/LATS1/MSRB2/BAG4/EPS8/WASL/ABL1/CLASP1/DYRK1A/TMOD3/CLIP1/CHMP2A/TMOD2/SLIT2/CDC42EP2/PRKCE/SVIL/DNM1L/ZNF207/CEP192/CAPZA1/ARL6/FMN1/OCLN/RANBP9/JAK2/SNX9/GOLGA2/MLST8/MAPRE1/MTOR/TTC17/CYFIP1/ANG/ARHGEF7/RDX/SSH3/DRG1/TUBGCP5/FKBP4/PFN1/CAMSAP1/SPTBN1/FHOD3/CDK5R1/BAIAP2/TUBGCP3/SSH2/FHDC1/TPPP/GPX4/AKAP9/AMBRA1/C…	132
BP	GO:0110053	regulation of actin filament organization	129/7033	270/18800	0.000292282428835661	0.00790655063875871	0.0067188955197519	TWF1/NCKAP1/SWAP70/RASA1/NCK1/PIK3CA/CLASP2/PPFIA1/TJP1/DLG1/RICTOR/SSH1/LATS1/BAG4/ROCK1/EPS8/WASL/ABL1/CLASP1/TMOD3/SERPINF2/TMOD2/SLIT2/CDC42EP2/ROCK2/PRKCE/PAK2/SVIL/DSTN/CAPZA1/FMN1/AP1AR/APOA1/SNX9/PLEKHH2/ALMS1/MLST8/MTOR/GMFG/CYFIP1/ABI2/RDX/SSH3/SEMA5A/ARFIP1/ARHGEF18/PFN1/SPTBN1/FHOD3/BAIAP2/LIMK1/LIMA1/SSH2/TGFBR1/SCIN/FLNA/INPP5K/NCK2/SMAD3/FCHSD2/GMFB/SPTB/PPM1F/WHAMM/CD47/CIT/TRIM27…	129
BP	GO:0010847	regulation of chromatin assembly	21/7033	30/18800	0.00029378593197972	0.00791354732879271	0.00672484122622624	PIK3CA/TPR/CDK2/PHF2/SIN3A/SPTY2D1/PPHLN1/ZNF304/PARP10/DNMT1/SAMD1/MPHOSPH8/TRIM28/ATF7IP/L3MBTL3/KDM1A/ATF7IP2/CTR9/TET1/ZNF445/APOBEC1	21
BP	GO:0010508	positive regulation of autophagy	71/7033	136/18800	0.000297746097701824	0.00798637950671095	0.00678673317080063	PIP4K2C/TBK1/PIK3C2A/PIK3CB/RAB3GAP1/GSK3B/SNX4/ROCK1/HIF1A/NPRL2/PAFAH1B2/ENDOG/SH3GLB1/SIRT1/UVRAG/WAC/RAB3GAP2/SPTLC2/FLCN/SMCR8/BNIP3L/PRKAA1/MAP3K7/RALB/LRSAM1/DAPK1/VPS13D/BCL2L11/PIP4K2A/PARK7/NOD2/TP53INP2/LARP1/AMBRA1/LRRK2/TRIM68/FYCO1/TICAM1/SNX18/TRIM27/SNX30/ATG16L1/SPTLC1/DHRSX/MID2/FOXO3/WIPI1/ATF6/TRIM32/SCOC/BAD/TRIM34/GNAI3/PINK1/DCN/SESN3/BNIP3/WDR45/GPSM1/ORMDL3/C9orf72/TPCN1/…	71
BP	GO:0045739	positive regulation of DNA repair	52/7033	94/18800	0.000303698265211624	0.00811180618466509	0.00689331931475476	ACTR2/EPC1/RUVBL2/RPS3/MGMT/RIF1/RNF168/RBBP8/DMAP1/TRRAP/TMEM161A/ARID2/SIRT1/SMCHD1/ING3/EPC2/ACTL6A/BRCC3/DHX9/WRAP53/FAM168A/POGZ/EYA3/EGFR/RAD51AP1/EP400/MORF4L2/TRIM28/ERCC6/PARP3/UBE2N/ZCWPW1/UIMC1/FOXM1/MBTD1/SPIRE2/BRCA1/NPAS2/MEAF6/UBE2V2/TIMELESS/MORF4L1/FANCB/EYA2/PNKP/SETMAR/BRD8/YEATS4/MAD2L2/CEBPG/PRKDC/EYA4	52
BP	GO:0090311	regulation of protein deacetylation	36/7033	60/18800	0.000312237569167718	0.00830329997689066	0.00705604853024066	RRP8/MAPK8/DR1/EP300/SPRED2/TADA2A/NIPBL/DYRK1A/SIRT1/NCAPG2/SPRED1/UCN/PRKAA1/BRMS1/YEATS2/MBIP/SAP30BP/SKI/TPPP/VEGFA/LRRK2/ZZZ3/TADA3/SDR16C5/BEX4/FOXP3/KAT2A/KDM5A/ZBTB7B/PINK1/NEK3/FNTA/SUV39H1/FRY/AKAP8L/TP53	36
BP	GO:0070828	heterochromatin organization	45/7033	79/18800	0.000315375701121505	0.00830329997689066	0.00705604853024066	RRP8/PIK3CA/RIF1/TPR/CENPV/CTCF/CDK2/MBD3/PHF2/SIN3A/BAZ2A/SIRT1/SMCHD1/HP1BP3/ZDBF2/ZNFX1/PPHLN1/ZNF304/PPM1D/DNMT1/UBR2/SAMD1/MPHOSPH8/TRIM28/ATF7IP/BAHD1/SETD7/EZH1/MECOM/RB1/L3MBTL3/FAM172A/SIRT6/SCMH1/KDM1A/LOXL2/HDAC5/ATF7IP2/SUV39H1/CTR9/TET1/ZNF445/HELLS/APOBEC1/MECP2	45
BP	GO:0071539	protein localization to centrosome	22/7033	32/18800	0.000316092275351194	0.00830329997689066	0.00705604853024066	C2CD3/GSK3B/APC/HOOK3/CCDC14/STIL/CEP192/MAPRE1/BICD1/CEP350/CEP250/CEP72/AURKA/PIBF1/GOLGB1/CSNK1D/BBS4/SNX10/SPAG5/NSFL1C/KIAA0753/UBXN2B	22
BP	GO:0071711	basement membrane organization	22/7033	32/18800	0.000316092275351194	0.00830329997689066	0.00705604853024066	CLASP2/ITGB1/CLASP1/DAG1/LAMB1/RIC8A/HMCN1/COL4A1/CAV2/NTN4/GAS2/PXDN/NID2/HPN/PHLDB2/RAMP2/LAMB3/CAV1/CTSS/NID1/PHLDB1/SPINT2	22
BP	GO:0007156	homophilic cell adhesion via plasma membrane adhesion molecules	85/7033	168/18800	0.000318179088509265	0.00832372208087817	0.00707340299861186	NPTN/PIK3CB/ITGB1/PCDHGA11/PCDHAC2/PCDHGA12/PCDHGB7/DSG2/PCDHGB5/PCDHGA9/PCDHGA6/CDH11/PCDHGA5/PCDHB15/PCDHGB6/PCDHB4/CNTN4/PCDHGB4/FAT2/PCDHGA7/PCDHB10/PCDHA7/PCDHGB3/PCDHA11/HMCN1/PCDHB8/PCDHB6/PCDHA12/PCDHAC1/PCDH17/FAT4/FAT1/CDH1/PCDH18/PCDHGC5/PCDHGA2/AMIGO2/PTPRM/PCDHGA10/PCDHB11/PECAM1/PCDHGA1/CDH23/PCDHA13/PCDHA10/CELSR2/PCDHGB1/NEXN/CDH20/CNTN2/PCDHA8/PCDHA4/PCDHA3/PLXNB2/FAT3/PLXNB3/CD8…	85
BP	GO:0099111	microtubule-based transport	98/7033	198/18800	0.0003246278089907	0.00845761877767985	0.00718718686686917	KIF3A/SUN1/IFT81/ARHGAP21/SPG11/RHOT1/TTC30B/DYNC1I2/RAB21/NDE1/RAB6A/BLOC1S1/NPHP3/KIF5B/RAB1A/FBXW11/ARL8B/HIF1A/TRAK1/KLC2/SOD1/KIF27/RPGR/IFT52/APP/IFT57/LCA5/OPA1/UXT/SYNE2/CCDC39/KIF3C/IFT27/BICD1/WDR19/UBB/KIF1B/DYNC2H1/RFX3/AGTPBP1/TRAF3IP1/OFD1/PURA/AP3M2/AP3B1/KIF3B/RAB27B/TMEM108/KIF13A/SSNA1/TTC30A/SPAST/TTC21B/TTC26/RHOT2/TRAK2/SPEF2/DST/APBA1/FYCO1/HSPB1/STK36/AP3M1/WDR35/BBS12/IFT2…	98
BP	GO:0045732	positive regulation of protein catabolic process	113/7033	233/18800	0.000330192751438379	0.00856749110568887	0.00728055510368102	ANKIB1/SOCS5/PSMC1/HACE1/VPS28/BARD1/TAF1/SH3RF1/STX5/VGLL4/RNFT1/GSK3B/SOCS4/VPS35/ITCH/APC/MAPK9/GABARAP/STUB1/PSMC5/PSMC3/SNX9/ZFAND2A/HSPBP1/NDUFA13/ATG7/IDE/RNF41/RNF19A/SEC22B/DDRGK1/SMURF2/TMTC3/AGTPBP1/RDX/SMAD7/ADAM9/C4BPB/PSMD10/ARIH1/SNF8/RHBDD3/DAB2IP/HECTD1/AURKA/RCHY1/MYLIP/ECSCR/CBLB/DACT1/SMURF1/LRRK2/FBXO22/USP5/RAB7A/CSNK2A1/KCNE2/BCAP31/PIAS1/MKRN2/BBS7/CCDC22/RAD23A/RGN/APOE/P…	113
BP	GO:0051438	regulation of ubiquitin-protein transferase activity	34/7033	56/18800	0.000332690311199088	0.00859720450525449	0.00730580520784647	RPS20/FEM1B/BMI1/MASTL/DCUN1D1/RPL37/RPL11/RPS2/RPS15/ABL1/STUB1/DNM1L/RPL23/RPL5/TOPORS/RPS7/PIN1/SMAD7/BUB1B/USP44/LIMK1/PARK7/FBXO5/UBE2N/CDC20B/DCUN1D3/DCUN1D2/ARRDC3/MAD2L1/PINK1/MAGEA2/PLK1/MAD2L2/BTRC	34
BP	GO:1905508	protein localization to microtubule organizing center	23/7033	34/18800	0.00033406482517181	0.00859777365836921	0.00730628886759739	C2CD3/GSK3B/APC/HOOK3/CCDC14/STIL/CEP192/MAPRE1/BICD1/CEP350/CEP250/CEP72/AURKA/PIBF1/NUMA1/GOLGB1/CSNK1D/BBS4/SNX10/SPAG5/NSFL1C/KIAA0753/UBXN2B	23
BP	GO:0035020	regulation of Rac protein signal transduction	16/7033	21/18800	0.000343105576075063	0.00875993978307995	0.00744409576956464	NF1/PIK3CB/ALS2/GABARAP/KRAS/KBTBD7/OGT/DNM2/AUTS2/PIK3CG/ARHGAP17/ARHGAP24/CADM4/SSX2IP/KBTBD6/ARF6	16
BP	GO:0001843	neural tube closure	50/7033	90/18800	0.00034312175648685	0.00875993978307995	0.00744409576956464	APAF1/FZD1/NPHP3/MED12/SETD2/ABL1/TRAF6/STIL/IFT57/DVL3/LIAS/OPA1/KIF20B/RPS7/BCL10/PHACTR4/SKI/TULP3/PFN1/HECTD1/PTCH1/SEC24B/SHROOM3/CASP3/TMED2/SEMA4C/RARA/FZD6/CDK20/SPINT1/KAT2A/BRD2/PLXNB2/WNT5A/PRICKLE1/DEAF1/BBS4/SALL4/DVL1/FZD3/MKS1/RARG/IFT172/SFRP1/SPINT2/TGFB2/SFRP2/KDM2B/CC2D2A/CTHRC1	50
BP	GO:0051865	protein autoubiquitination	43/7033	75/18800	0.000350629395391539	0.00883853692779986	0.00751088671642017	TAF1/TRIM52/SH3RF1/RNF181/CBL/KLHL24/RNFT1/ITCH/RNF115/TRAF6/STUB1/RNF13/RNF4/UBE3A/RNF41/TRIM37/LRSAM1/RNF141/UHRF2/HECTD1/UBE2A/SASH1/RNF146/LRRK2/TRIM68/RNF133/RNF208/RNF11/BRCA1/RNF19B/RBX1/BFAR/UHRF1/RNF213/CUL3/MDM2/SH3RF2/RAD18/MTA1/AMFR/CNOT4/RNF185/ASB4	43
BP	GO:0071479	cellular response to ionizing radiation	43/7033	75/18800	0.000350629395391539	0.00883853692779986	0.00751088671642017	EEF1D/BARD1/MGMT/ATR/RPL26/BRCA2/ECT2/CLOCK/TP53BP1/NIPBL/ATM/INO80/ZMPSTE24/SIRT1/BRCC3/TANK/HSF1/ELK1/GTF2H5/HUS1/RAD51AP1/BLM/WRN/LIG4/PRAP1/DNM2/YAP1/FIGNL1/XRCC6/BRCA1/ITGB6/HRAS/KDM1A/IFI16/GRB2/MDM2/BCL2L1/RAD1/INTS7/SFRP1/CRYAB/SFRP2/TP53	43
BP	GO:0031589	cell-substrate adhesion	168/7033	364/18800	0.000351061552231081	0.00883853692779986	0.00751088671642017	STK4/RASA1/PIP5K1A/NF1/CLASP2/PPFIA1/PIK3CB/ITGB1/SLK/DOCK5/GSK3B/RAB1A/PTPRA/ROCK1/ITGB3/RREB1/ABL1/CLASP1/LIMS1/ROCK2/VCL/PRKCE/EDA/KIF14/SPRY4/ONECUT1/DAG1/PTPRJ/FMN1/AP1AR/DOCK1/JAK2/APOA1/EDIL3/LDB1/TRPM7/EPB41L5/RSU1/CSF1/ACER2/CRKL/CORO1C/OTOA/POLDIP2/ARHGEF7/NOTCH1/ADAM9/FAT2/MMP14/LAMB1/ITGB4/LAMA5/MACF1/BCL2L11/ITGAV/RIN2/ITGBL1/VEGFA/DNM2/ADAMTS12/SPOCK1/COL8A1/C1QBP/ATRNL1/NTN4/GREM1/…	168
BP	GO:0032956	regulation of actin cytoskeleton organization	163/7033	352/18800	0.000351761812605532	0.00883853692779986	0.00751088671642017	TWF1/NCKAP1/SWAP70/RASA1/NCK1/PIK3CA/CLASP2/PPFIA1/TJP1/DLG1/RICTOR/SSH1/NOTCH2/LATS1/BAG4/ROCK1/EPS8/AKAP13/ECT2/CDK10/WASL/RHOQ/IQGAP1/ABL1/CLASP1/TMOD3/SERPINF2/TMOD2/SLIT2/CDC42EP2/ROCK2/PRKCE/PAK2/SVIL/OR2A4/DSTN/TAOK1/CAPZA1/FMN1/AP1AR/APOA1/SNX9/PLEKHH2/ALMS1/MLST8/MTOR/GMFG/CYFIP1/ABI2/RDX/SSH3/IQGAP3/SEMA5A/ARFIP1/ARHGEF18/PHPT1/RHOBTB2/PFN1/SPTBN1/CD2AP/FHOD3/CDK5R1/BAIAP2/LIMK1/LIMA1/S…	163
BP	GO:0090503	RNA phosphodiester bond hydrolysis, exonucleolytic	27/7033	42/18800	0.000367765002797108	0.00920426032591029	0.00782167424100604	EXOSC4/EXOSC7/EXD2/EXOSC5/XRN2/XRN1/PAN3/ISG20L2/EXOSC8/ANGEL2/CNOT6/CNOT7/ERI1/PNPT1/ERI3/EXOSC2/CNOT8/DIS3L/CPSF3/PDE12/CNOT1/CNOT6L/DCP2/ZC3H12A/PARN/TOE1/CNOT2	27
BP	GO:0071902	positive regulation of protein serine/threonine kinase activity	102/7033	208/18800	0.000380983715946354	0.0094976999304744	0.0080710358317304	PTPN1/STK4/ADAM17/MAP2K1/BMPR2/PIH1D1/RPS3/CCNT2/RICTOR/CCNT1/ETAA1/BMPR1A/CAB39/DDX3X/AKAP13/ALS2/IQGAP1/TRAF6/P2RX7/SIRT1/INCENP/TAOK1/DVL3/PDCD10/DAZAP2/ERN1/MTCP1/MLST8/CAMK1/MAP3K5/MAP3K7/EGFR/RALB/ADAM9/TNFRSF11A/PSMD10/DAB2IP/PKD2/TAOK3/CDK5R1/MAP3K11/FAM20A/MAP3K13/TGFA/SASH1/DBF4B/CALM3/TLR6/NOD2/VEGFA/MAP3K10/TELO2/LRRK2/RAPGEF2/MST1R/PDE5A/PDGFA/PROX1/PIK3CG/MAP2K2/CALM2/KITLG/ERP29/MI…	102
BP	GO:0031507	heterochromatin assembly	41/7033	71/18800	0.000388218802283877	0.0096402614301508	0.0081921829495101	RRP8/PIK3CA/RIF1/TPR/CENPV/CTCF/CDK2/MBD3/PHF2/SIN3A/BAZ2A/SIRT1/SMCHD1/ZDBF2/ZNFX1/PPHLN1/ZNF304/PPM1D/DNMT1/UBR2/SAMD1/MPHOSPH8/TRIM28/ATF7IP/BAHD1/EZH1/RB1/L3MBTL3/FAM172A/SIRT6/SCMH1/KDM1A/HDAC5/ATF7IP2/SUV39H1/CTR9/TET1/ZNF445/HELLS/APOBEC1/MECP2	41
BP	GO:0044843	cell cycle G1/S phase transition	122/7033	255/18800	0.000392120081864391	0.00969925042961843	0.00824231112073748	ADAM17/CRLF3/RBL1/CDK17/ITGB1/TAF1/RBL2/DLG1/CDC73/APPL1/LATS1/RBBP8/RPL26/DDX3X/RFWD3/CDK2/PSME2/APC/ACVR1/CDK10/E2F7/MEPCE/NPAT/CUL2/ATM/INO80/APPL2/RPS6/BRD4/E2F3/WAC/PHB2/STIL/KIF14/CASP2/ACVR1B/DDRGK1/TFDP1/TAF10/RDX/EGFR/IQGAP3/CDC34/PSME1/CUL4A/TM4SF5/TRIAP1/STXBP4/PKD2/SENP2/GIGYF2/HYAL1/MBLAC1/MAP3K11/SASS6/MTBP/PAF1/FBXO31/ANKRD17/PRAP1/KANK2/DACT1/ECD/AMBRA1/USP37/SUSD2/CUL5/GTSE1/BACH…	122
BP	GO:0000724	double-strand break repair via homologous recombination	82/7033	162/18800	0.000394634636852086	0.00972361390104152	0.00826301491768628	ACTR2/PALB2/EPC1/RUVBL2/RIF1/RBBP8/DMAP1/BRCA2/RFWD3/NSMCE1/EXD2/REV3L/TP53BP1/TRRAP/NIPBL/SETD2/MCM8/ATM/ARID2/INO80/RECQL/SMCHD1/XRCC2/ING3/SMC6/FANCM/EPC2/PPP4R2/ACTL6A/POLL/WRAP53/POGZ/HUS1/RAD51AP1/EP400/NSMCE2/SAMHD1/GEN1/RMI1/MORF4L2/BLM/WRN/POLN/ERCC4/POLQ/ERCC6/MCM4/PPP4C/ZNF365/HELB/UBE2N/GINS4/FIGNL1/MBTD1/RPA3/ZSWIM7/BRCA1/SIRT6/YY1/UBQLN4/RECQL5/MCM9/MEAF6/TIMELESS/MORF4L1/FANCB/KDM1…	82
BP	GO:0022604	regulation of cell morphogenesis	143/7033	305/18800	0.000406597145183719	0.0099432824642957	0.00844968672855709	ITSN2/RASA1/ACTR2/FGD6/CDC42SE1/RAB21/ZMYM6/PDZD8/DLG1/PLXNC1/DOCK5/EPS8/SPAG9/GNA13/RREB1/RHOQ/ABL1/LIMS1/ANKRD27/BRWD3/ZMPSTE24/CDC42EP2/MYH9/CAPRIN2/DVL3/LIMD1/SPRY4/DAG1/AP1AR/DOCK1/APOA1/EPB41/MYO9A/MOV10/FGD4/ZMYM4/PRPF40A/CRKL/CORO1C/MARK2/CYFIP1/ARHGEF7/RDX/CDKL5/ARHGEF18/RHOBTB2/MACF1/CAMSAP1/BCL9L/GNA12/SS18L1/BAIAP2/MAP3K13/FBXO31/SS18L2/F2/BHLHB9/P2RY1/LST1/SMURF1/VEGFA/DNM2/C1QBP/CAP…	143
BP	GO:1903828	negative regulation of protein localization	98/7033	199/18800	0.000406678219398597	0.0099432824642957	0.00844968672855709	PTPN11/COMMD1/BARD1/NF1/PPFIA1/REST/LEPROT/LATS1/GSK3B/BAG4/VPS35/PICALM/SNX12/NR1H3/RAB11FIP1/SIN3A/MFHAS1/RHOQ/BMP8A/TTBK2/KLF7/BTF3/ROCK2/NDUFAF2/JAGN1/CLTC/FLCN/FRMD4A/DERL2/F2R/HECTD1/PARK7/TXN/RAB23/TP53INP2/LRRK2/GOPC/SIRT4/VSNL1/INPP5K/RAB11FIP5/ASTN2/ANKRD13A/PPM1F/CTNNA1/YOD1/APOE/CD36/RSC1A1/LMAN1/PKIA/ERP29/ERLEC1/HADH/RHBDF2/LATS2/CLDN18/RHBDF1/PSMD9/UFM1/MIDN/PKDCC/SERGEF/MTNR1B/CD2…	98
BP	GO:1902905	positive regulation of supramolecular fiber organization	88/7033	176/18800	0.000417893342653618	0.0101783447480806	0.00864943994554695	NCKAP1/SWAP70/NCK1/CKAP5/RPS3/DLG1/RICTOR/SLAIN2/BAG4/WASL/ABL1/CLASP1/CLIP1/SERPINF2/CDC42EP2/ROCK2/PRKCE/APP/DSTN/FMN1/OCLN/APOA1/SNX9/MLST8/MAPRE1/MTOR/CYFIP1/ABI2/DRG1/SEMA5A/PFN1/CDK5R1/BAIAP2/LIMK1/SPAST/TGFBR1/AKAP9/SCIN/NCK2/SMAD3/FCHSD2/PROX1/PPM1F/APOE/WHAMM/RB1/CD47/TRIM27/NIN/CLU/NUMA1/CCDC88A/FER/F2RL1/PPM1E/ARHGEF5/LIMCH1/SORBS3/PDXP/CCL11/FCHSD1/CDK5RAP2/GRB2/ARHGEF10/PFN3/NAV3/PFN…	88
BP	GO:0099504	synaptic vesicle cycle	91/7033	183/18800	0.000426212798896904	0.0103042708200392	0.0087564504687648	ITSN2/PREPL/RAB5A/RAB3GAP1/SYNJ1/FCHO2/SNAP23/GSK3B/PICALM/ROCK1/KIAA1109/SYNJ2/ATP2A2/P2RX7/PRRT2/OPHN1/STX2/DNAJC5/VAMP4/BTBD8/CYFIP1/DNAJC6/NLGN4X/CLCN3/PCLO/ITSN1/RAB3A/STX3/AP3B1/RAB27B/STXBP5/CDK5R1/PLD1/BRSK1/CALM3/P2RY1/RAPGEF4/PPP3CB/DNM2/LRRK2/PCDH17/NLGN1/ADORA2B/APBA1/CANX/CASK/STXBP1/CHRNA6/GRIPAP1/NOSTRIN/PLAA/CTBP2/CSPG5/NAPA/UNC13A/ERC2/CNR1/AP3D1/SYT1/PPFIA3/PRKAR1B/SNCA/STON1/CP…	91
BP	GO:0006898	receptor-mediated endocytosis	118/7033	246/18800	0.000426305368203602	0.0103042708200392	0.0087564504687648	ITSN2/AP4E1/DNAJC13/PIKFYVE/RAB21/PIK3CB/ITGB1/SCYL2/APOC1/RAB5A/SYNJ1/FCHO2/HIP1/CBL/FNBP1L/PICALM/AP2S1/ITGB3/WASL/RNASEK/HFE/OPHN1/LDLRAD3/BMP2K/TBC1D5/CLTC/AP1G1/ASGR1/SNX9/LMBRD1/SCARB2/IGF2R/SGIP1/AAK1/BTBD8/BICD1/APOC2/DNAJC6/TF/RABEPK/EPS15/ITSN1/MTMR2/CD2AP/ITGAV/TMEM108/GPR107/PLA2R1/NEU3/VEGFA/DNM2/CAV2/GREM1/RAMP1/CLTB/CLTA/FCHSD2/ANKRD13A/CAP1/CANX/APOE/M6PR/CD36/APOC3/CLU/MKLN1/INPP…	118
BP	GO:0045786	negative regulation of cell cycle	177/7033	387/18800	0.000431633556022215	0.010393539831944	0.00883231024523927	PTPN11/CRLF3/RBL1/FEM1B/RRP8/MDM1/YTHDC2/RBL2/ATR/DLG1/ATF2/AURKAIP1/TPR/CDC73/LATS1/ETAA1/TOPBP1/RPL26/RFWD3/HEXIM2/CDK2/CLOCK/TP53BP1/APC/ACVR1/E2F7/ATRX/ABL1/ATM/CHMP2A/SIRT1/NUDT6/BRIP1/WAC/CRY1/TAOK1/NLE1/NR2F2/ATRIP/ZNF207/BRCC3/PRPF19/CASP2/TP53BP2/SMARCA5/NSUN2/ZWILCH/BAZ1B/TRIM37/TPRA1/CENPF/HTRA2/E2F8/DNA2/CLSPN/ANGEL2/RAD17/HUS1/NAA10/BUB1B/CUL4A/TRIAP1/GEN1/DAB2IP/NAE1/PKD2/TIPRL/TAOK…	177
BP	GO:0099003	vesicle-mediated transport in synapse	97/7033	197/18800	0.000436878105478639	0.010447197121072	0.00887790759052871	ITSN2/PREPL/RAB5A/RAB3GAP1/SYNJ1/FCHO2/SNAP23/GSK3B/VPS35/PICALM/ROCK1/KIAA1109/ITGB3/SYNJ2/ATP2A2/P2RX7/PRRT2/OPHN1/STX2/DNAJC5/VAMP4/BTBD8/CYFIP1/DNAJC6/NLGN4X/CLCN3/PCLO/ITSN1/RAB3A/STX3/AP3B1/RAB27B/STXBP5/CDK5R1/PLD1/BRSK1/CALM3/P2RY1/RAPGEF4/PPP3CB/DNM2/LRRK2/PCDH17/NLGN1/ADORA2B/APBA1/CANX/CASK/STXBP1/CHRNA6/GRIPAP1/NOSTRIN/PLAA/CTBP2/CSPG5/NAPA/UNC13A/ERC2/CNR1/AP3D1/SYT1/PPFIA3/PRKAR1B/S…	97
BP	GO:0051127	positive regulation of actin nucleation	13/7033	16/18800	0.000437148723329424	0.010447197121072	0.00887790759052871	NCKAP1/WASL/FMN1/CYFIP1/ABI2/SCIN/FCHSD2/WHAMM/TRIM27/GSN/WASF2/MAGEL2/WASF1	13
BP	GO:0071559	response to transforming growth factor beta	123/7033	258/18800	0.000443766411488821	0.0105656295049979	0.00897855006410657	APAF1/ADAM17/ZMIZ1/TGFBRAP1/USP9X/LEMD3/SMAD5/EP300/SKIL/APPL1/LATS1/RNF111/BMPR1A/ROCK1/SPRED2/ACVR1/YES1/ABL1/SNX6/STUB1/LIMS1/TWSG1/APPL2/SIRT1/ROCK2/ITGB8/PAK2/PDPK1/ONECUT1/SPRED1/CLDN5/FLCN/EPB41L5/VEPH1/TRIM33/CRKL/SMURF2/MAP3K7/PIN1/SMAD7/SLC2A10/ADAM9/SKI/SMAD2/LTBP1/BCL9L/ZFYVE9/SNX25/NR3C1/TGFBR1/SMURF1/FBN2/USP15/DNM2/CLEC3B/CAV2/CREBBP/MAPK7/STAT3/PDE3A/COL3A1/PDGFA/SMAD3/CFLAR/IGF1R…	123
BP	GO:0045814	negative regulation of gene expression, epigenetic	45/7033	80/18800	0.000461480356355714	0.0109463829304227	0.00930210993251188	RRP8/EPC1/PIK3CA/BMI1/RIF1/TPR/CENPV/CTCF/CDK2/MBD3/PHF2/SIN3A/BAZ2A/SIRT1/SMCHD1/ZDBF2/ZNFX1/PPHLN1/ZNF304/CREBZF/PPM1D/DNMT1/UBR2/SAMD1/MPHOSPH8/TRIM28/ATF7IP/BAHD1/EZH1/RB1/TRIM27/L3MBTL3/FAM172A/SIRT6/SCMH1/KDM1A/HDAC5/ATF7IP2/SUV39H1/CTR9/TET1/ZNF445/HELLS/APOBEC1/MECP2	45
BP	GO:0007224	smoothened signaling pathway	72/7033	140/18800	0.000481455260628803	0.0113777364008078	0.00966866913538258	ARL13B/IFT81/HIPK1/GORAB/WDR11/C2CD3/IFT80/B9D1/TTBK2/IFT52/STIL/IFT57/UCHL5/CHSY1/DYRK2/RPGRIP1L/TCTN2/IFT27/WDR19/DYNC2H1/TULP3/DZIP1/PTCH1/NSDHL/GLIS2/SSNA1/TTC21B/TTC26/MAP3K10/PTCHD1/CREBBP/INTU/DZIP1L/BBS7/CTNNA1/HERC4/RB1/STK36/HIPK2/GLI1/SERPINE2/IFT20/FGFR2/CDK20/PDCL/KIAA0586/GLI2/IFT140/HHAT/GAS1/GLI3/CENPJ/IQUB/PRRX1/MGRN1/FGF9/ARL3/ROR2/FBXL17/TGFBR2/MKS1/TMEM231/IFT172/SFRP1/POR/PTC…	72
BP	GO:0060606	tube closure	50/7033	91/18800	0.000486998985563097	0.0114661205600911	0.00974377697430727	APAF1/FZD1/NPHP3/MED12/SETD2/ABL1/TRAF6/STIL/IFT57/DVL3/LIAS/OPA1/KIF20B/RPS7/BCL10/PHACTR4/SKI/TULP3/PFN1/HECTD1/PTCH1/SEC24B/SHROOM3/CASP3/TMED2/SEMA4C/RARA/FZD6/CDK20/SPINT1/KAT2A/BRD2/PLXNB2/WNT5A/PRICKLE1/DEAF1/BBS4/SALL4/DVL1/FZD3/MKS1/RARG/IFT172/SFRP1/SPINT2/TGFB2/SFRP2/KDM2B/CC2D2A/CTHRC1	50
BP	GO:0016579	protein deubiquitination	79/7033	156/18800	0.000489626378280174	0.0114854423864467	0.0097601964394401	TAF4/TAF5L/USP32/ATXN7/ENY2/USP9X/USP6/USP12/USP33/ITCH/USP42/USP34/SF3B5/TRRAP/USP16/SART3/UBXN1/OTUD4/EIF3F/ATXN7L3/OTUD1/BRCC3/CYLD/USP46/TANK/USP1/UCHL5/OTUD3/USP24/TAF2/USP8/MYSM1/USP49/TAF10/USP20/USP3/USP25/USP48/USP44/USP28/PARK7/TADA1/USP47/USP53/USP15/USP37/USP5/COPS5/SPATA2/USP14/UIMC1/USP31/YOD1/USP39/STAMBP/UCHL3/JOSD2/TADA3/OTUD5/JOSD1/OTUB1/SUPT7L/USP43/SHMT2/USP45/ASXL1/KAT2A/USP3…	79
BP	GO:0032970	regulation of actin filament-based process	179/7033	393/18800	0.000515473676556775	0.0119601788865741	0.0101636220405021	TWF1/NCKAP1/SWAP70/RASA1/NCK1/PIK3CA/CLASP2/PPFIA1/TJP1/DLG1/RICTOR/SSH1/NOTCH2/LATS1/BAG4/ROCK1/EPS8/AKAP13/ECT2/ATP2A2/CDK10/WASL/RHOQ/IQGAP1/ABL1/CLASP1/TMOD3/SERPINF2/TMOD2/SLIT2/CDC42EP2/ROCK2/PRKCE/PAK2/MYH9/SVIL/DSG2/OR2A4/DSTN/TAOK1/CAPZA1/FMN1/AP1AR/APOA1/SNX9/PLEKHH2/ALMS1/MLST8/MTOR/GMFG/CYFIP1/ABI2/RDX/SSH3/IQGAP3/SEMA5A/ARFIP1/ARHGEF18/PHPT1/RHOBTB2/PFN1/SPTBN1/HCN4/CD2AP/FHOD3/CDK5R…	179
BP	GO:0000027	ribosomal large subunit assembly	19/7033	27/18800	0.000517390151613636	0.0119601788865741	0.0101636220405021	RPL24/RPL38/RPL11/RPL23A/PPAN/RPLP0/MDN1/RPL10/NLE1/RPL5/MRPL20/MRTO4/RPL6/RPL3/DDX28/RPF2/BOP1/RRS1/NOP2	19
BP	GO:0031445	regulation of heterochromatin assembly	19/7033	27/18800	0.000517390151613636	0.0119601788865741	0.0101636220405021	PIK3CA/TPR/CDK2/PHF2/SIN3A/PPHLN1/ZNF304/DNMT1/SAMD1/MPHOSPH8/TRIM28/ATF7IP/L3MBTL3/KDM1A/ATF7IP2/CTR9/TET1/ZNF445/APOBEC1	19
BP	GO:0120261	regulation of heterochromatin organization	19/7033	27/18800	0.000517390151613636	0.0119601788865741	0.0101636220405021	PIK3CA/TPR/CDK2/PHF2/SIN3A/PPHLN1/ZNF304/DNMT1/SAMD1/MPHOSPH8/TRIM28/ATF7IP/L3MBTL3/KDM1A/ATF7IP2/CTR9/TET1/ZNF445/APOBEC1	19
BP	GO:0019080	viral gene expression	54/7033	100/18800	0.00052394872964566	0.0120679060665125	0.0102551673552308	MGAT5/REST/CCNT2/EP300/SP1/CCNT1/EIF3G/GSK3B/ST3GAL3/RSF1/EIF3F/PSMC3/EIF3B/ZNF639/DHX9/PARP10/CDK9/EIF3A/EIF3D/MAN2A1/MAN1B1/TARBP2/TRIM62/USF1/CHD1/MCTS1/INPP5K/LARP7/CANX/TRIM27/IFITM3/EIF3L/ZFP36/HPN/EIF2AK4/MID2/TRIM32/SPCS1/MGAT4A/MGAT1/CSNK1A1/MON1B/CCL3/FURIN/PRMT1/FUT8/MGAT2/UBP1/MGAT4C/ST6GALNAC2/GALNT1/TARDBP/GTF2B/PARP16	54
BP	GO:0048592	eye morphogenesis	78/7033	154/18800	0.000526165959440023	0.0120752238417337	0.010261385916193	HIPK1/NF1/SP3/CEP290/PRKCI/NOTCH2/FRS2/HIF1A/NIPBL/CNTF/TOPORS/RPGRIP1L/AGTPBP1/ABI2/PHACTR4/SKI/WNT9A/MAN2A1/ATP8A2/C12orf57/SLC1A1/FBN2/VEGFA/RING1/NAGLU/FAT1/COL8A1/FOXF2/NRL/STAT3/LCTL/BAX/PROX1/PTPRM/COL8A2/COL5A1/RBP4/TDRD7/FBN1/HIPK2/TUG1/FSCN2/VSX1/COL5A2/OLFM3/BCAR3/YY1/ALDH1A3/MFN2/JAG1/TBC1D20/ZEB1/GLI3/FZD5/SOX11/MEIS1/BAK1/WNT5A/STRA6/NTRK2/CALB1/WNT2/BBS4/WNT16/EPHA2/TTC8/RARG/IFT17…	78
BP	GO:0006650	glycerophospholipid metabolic process	144/7033	309/18800	0.000538071100556222	0.0123040215332227	0.0104558155549206	PIP4K2C/PIP5K1A/PIKFYVE/SERINC3/SOCS5/DPM1/PIK3CA/PIK3C2A/INPP4A/PIK3CB/DPM3/APOC1/OSBPL8/SYNJ1/STOML2/SOCS4/SYNJ2/IPMK/GPAA1/NR1H3/GDPD1/ATM/PIK3R4/PNPLA8/SMG1/DPM2/UVRAG/SACM1L/OCRL/PHB2/CETP/LIPC/APOA1/MTMR6/MTMR1/ETNK1/MTM1/PGAP1/ABHD3/PIGA/PITPNM1/CAPN2/APOA2/PGP/MTMR2/PEMT/PIGK/PI4KAP2/SERINC5/SERINC1/PIP4K2A/PLA2G4D/FAM126B/PLD1/MBOAT1/PRDX6/PLSCR1/MTMR9/LPGAT1/PIK3C2B/PCYT2/PTDSS2/SERAC1/…	144
BP	GO:0010390	histone monoubiquitination	20/7033	29/18800	0.000558048000733862	0.0127150936941404	0.010805139934979	BCOR/BMI1/RNF168/CDC73/WAC/ATXN7L3/TRIM37/RYBP/PAF1/PCGF5/RING1/RNF2/PCGF3/PCGF2/CUL4B/UHRF1/LEO1/CTR9/PCGF1/KDM2B	20
BP	GO:0032543	mitochondrial translation	41/7033	72/18800	0.000577996592199067	0.0131225869164624	0.0111514229743068	MRPS2/MRPL23/MTG1/MRPL2/MRPS24/MRPL51/TACO1/MRPS34/MRPS18A/MRPS18B/MRPS28/MRPS11/TRUB2/DARS2/NDUFA7/MRPS21/MRPS15/MRPL16/SARS2/MRPS7/RPUSD3/TUFM/MTIF3/MRPS12/MRPS6/IARS2/MRPS16/TSFM/LARS2/C1QBP/GFM1/RMND1/MRPS17/RPUSD4/MRPL44/SHMT2/FASTKD3/NSUN3/MRPL47/MRPS14/TARS2	41
BP	GO:0010810	regulation of cell-substrate adhesion	105/7033	217/18800	0.0005819392732655	0.0131650817087145	0.0111875345585261	STK4/RASA1/NF1/CLASP2/PIK3CB/SLK/DOCK5/GSK3B/PTPRA/ROCK1/RREB1/ABL1/CLASP1/LIMS1/ROCK2/VCL/PRKCE/SPRY4/ONECUT1/DAG1/PTPRJ/FMN1/AP1AR/DOCK1/JAK2/APOA1/EDIL3/LDB1/EPB41L5/RSU1/CSF1/ACER2/CRKL/CORO1C/POLDIP2/ARHGEF7/NOTCH1/MMP14/MACF1/RIN2/VEGFA/DNM2/SPOCK1/COL8A1/C1QBP/GREM1/FLNA/UTRN/SMAD3/EPHA3/RELL2/DDR1/PPM1F/PREX1/CD36/PLG/ITGA3/CASK/PLEKHA2/ABI3BP/HSD17B12/CIB1/MEN1/CSPG5/P4HB/FZD7/PHLDB2/JAG…	105
BP	GO:0006506	GPI anchor biosynthetic process	21/7033	31/18800	0.000589993159711119	0.0132529558879279	0.0112622090222707	DPM1/DPM3/GPAA1/DPM2/PGAP1/PIGA/PIGK/PIGB/PIGQ/PIGH/PGAP3/PIGN/PIGS/PGAP2/PIGT/PIGX/PIGL/PIGC/PIGY/PIGW/PIGO	21
BP	GO:0036257	multivesicular body organization	21/7033	31/18800	0.000589993159711119	0.0132529558879279	0.0112622090222707	STAM/VPS28/PDCD6IP/CHMP2B/CHMP6/CHMP2A/STAM2/VPS37A/VPS4B/SNF8/CHMP4A/VPS25/RAB27A/CHMP1B/VPS37D/VTA1/RAB11A/VPS37C/CHMP4B/CHMP5/VPS36	21
BP	GO:0016485	protein processing	116/7033	243/18800	0.000596212907959363	0.013342740793559	0.0113385071992821	APAF1/ADAM17/ADAM10/SLC30A6/FXN/C2CD3/STOML2/SNX12/YME1L1/P2RX7/PMPCA/SERPINF2/XIAP/CASP8/ZMPSTE24/BCL2L12/LDLRAD3/IFT52/MYH9/CASP2/SLC30A5/NCSTN/CAST/DDI2/HTRA2/YIPF5/APH1B/DYNC2H1/CAPN2/MMP14/RHBDD1/HPR/PTCH1/OGT/CD5L/CPE/PHEX/CASP7/LRRK2/CLEC3B/LONP2/PARL/SIRT4/ATP6AP2/ECE2/CASP3/TMEM208/PSENEN/KLKB1/PGK1/PSEN2/MMP16/PITRM1/F12/TYSND1/HGFAC/ADAMTS3/SERPINE2/GRIN2A/SEC11C/F3/MAGEA3/COMP/HPN/ECE…	116
BP	GO:1903321	negative regulation of protein modification by small protein conjugation or removal	52/7033	96/18800	0.000598188001598915	0.013342740793559	0.0113385071992821	RPS20/VPS28/SPOPL/TAF1/RPS3/RPL37/RPL11/PIAS3/RPS15/ABL1/UBXN1/PRKCE/CRY1/RPL23/RPL5/RPS7/PARP10/SMAD7/HMG20A/GPS2/BUB1B/PRMT3/TRIM44/SENP2/USP44/OGT/PPIA/LIMK1/PARK7/GNL3L/PINX1/FBXO5/GTPBP4/PLAA/OTUB1/SPRY2/DCUN1D3/ISG15/USP4/HMG20B/MAD2L1/N4BP1/TNFAIP3/MAGEA2/TRIP12/SIRT7/CAV1/SH3RF2/CAPN3/MAD2L2/ARRB1/IVNS1ABP	52
BP	GO:0010569	regulation of double-strand break repair via homologous recombination	40/7033	70/18800	0.000610140512821318	0.0135617595804375	0.011524626837685	ACTR2/EPC1/RUVBL2/RIF1/RBBP8/DMAP1/TP53BP1/TRRAP/SETD2/ARID2/SMCHD1/ING3/EPC2/PPP4R2/ACTL6A/WRAP53/POGZ/RAD51AP1/EP400/MORF4L2/POLQ/ERCC6/PPP4C/ZNF365/HELB/FIGNL1/MBTD1/SIRT6/UBQLN4/RECQL5/MEAF6/TIMELESS/MORF4L1/FANCB/KDM1A/USP51/BRD8/YEATS4/KLHL15/MAD2L2	40
BP	GO:0031346	positive regulation of cell projection organization	157/7033	341/18800	0.000614407560767686	0.0136090204313595	0.0115647885635788	TWF1/NCKAP1/NPTN/KIDINS220/ADNP/MAP2K1/ACTR2/BMPR2/NCK1/PIK3CA/CEP135/RAB21/EIF4G2/ATP7A/FZD1/CBFA2T2/EP300/ACTR3/GOLGA4/SKIL/PLXNC1/PRKCI/DDX56/GSK3B/FNBP1L/EPS8/APC/RREB1/WASL/RHOQ/ABL1/P2RX7/ANKRD27/SLIT2/CDC42EP2/MNS1/AKIRIN1/CAPRIN2/DVL3/TMEM106B/OCLN/SCARB2/FBXO38/ANLN/CNTF/CAMK1/MTOR/TMEM30A/CORO1C/MARK2/CYFIP1/STYXL1/ABI2/ARHGEF7/CEP120/ATF1/SEMA5A/CDKL5/RAB8B/MACF1/PFN1/DAB2IP/DZIP1/TIAM…	157
BP	GO:0046578	regulation of Ras protein signal transduction	92/7033	187/18800	0.00062533950823659	0.0138030668536806	0.0117296869746717	ARFGEF2/RASA1/NF1/CDC42SE1/PIK3CB/ITGB1/RASA2/CBL/NOTCH2/EPS8/AKAP13/HEG1/ALS2/GABARAP/ABL1/SHOC2/OPHN1/KIF14/SPRY4/KRAS/APOA1/KCTD10/KBTBD7/FLCN/RALBP1/CSF1/RDX/CYTH3/NOTCH1/ARHGEF18/DAB2IP/F2R/OGT/PLCE1/RAF1/KANK2/PSD3/DNM2/STK19/DENND4A/TNFAIP1/CDC42SE2/AUTS2/COL3A1/GBF1/FOXM1/RASIP1/GPR17/PIK3CG/APOE/STAMBP/KITLG/ITGA3/APOC3/SYNGAP1/ARHGAP17/DENND4B/F2RL2/SPRY1/RASGEF1A/PPP2CB/GPR174/SPRY2/F2…	92
BP	GO:0008631	intrinsic apoptotic signaling pathway in response to oxidative stress	28/7033	45/18800	0.000628507130501306	0.0138136197879876	0.011738654736503	ZNF622/TRAP1/HIF1A/SOD1/SIRT1/PDCD10/JAK2/MAP3K5/HTRA2/PPIA/PARK7/DIABLO/MAPK7/STK24/CYP1B1/HSPB1/P4HB/NFE2L2/MELK/PINK1/STK25/VNN1/UBQLN1/NME5/MCL1/PRKCD/SFPQ/BCL2	28
BP	GO:1905898	positive regulation of response to endoplasmic reticulum stress	23/7033	35/18800	0.000630163558048827	0.0138136197879876	0.011738654736503	PTPN1/NCK1/SERINC3/RNFT1/SIRT1/ERN1/TMEM33/DAB2IP/BCL2L11/BOK/BCAP31/NCK2/BAX/ATF6/PMAIP1/NFE2L2/UBQLN2/BAK1/FCGR2B/CAV1/UBQLN1/PIK3R1/RNF185	23
BP	GO:0031076	embryonic camera-type eye development	24/7033	37/18800	0.000639915847263535	0.0138296434463991	0.011752271456566	HIPK1/SP3/FRS2/WDR19/PHACTR4/TULP3/FOXF2/PROX1/HIPK2/RARA/CDK20/ALDH1A3/IFT140/ZEB1/FZD5/SOX11/WNT5A/STRA6/WNT16/RARG/IFT172/IHH/KDM2B/TFAP2A	24
BP	GO:1900046	regulation of hemostasis	39/7033	68/18800	0.000643412733478897	0.0138296434463991	0.011752271456566	ANO6/ENPP4/SERPINF2/PROC/PRKG1/PRDX2/F2R/F2/SH2B3/USF1/TPH1/VKORC1/PDGFA/SERPINC1/KLKB1/APOE/CD36/PLG/F12/SERPINE2/FAP/F3/COMP/APOH/F2RL1/CD9/NFE2L2/FGA/FGG/UBASH3B/VTN/NOS3/PLAU/SERPINE1/CAV1/CPB2/PRKCD/KNG1/PLAT	39
BP	GO:0032506	cytokinetic process	25/7033	39/18800	0.000643860496933189	0.0138296434463991	0.011752271456566	PDCD6IP/ECT2/CHMP2B/CHMP6/CHMP2A/MYH9/ALKBH4/SNX9/KIF20B/ANLN/VPS4B/SPAST/CHMP4A/CEP55/KIF20A/MITD1/CHMP1B/SNX18/SPIRE2/KLHDC8B/ARF1/BIN3/CHMP4B/RACGAP1/CHMP5	25
BP	GO:0042073	intraciliary transport	25/7033	39/18800	0.000643860496933189	0.0138296434463991	0.011752271456566	IFT81/TTC30B/RPGR/IFT52/IFT57/LCA5/IFT27/WDR19/DYNC2H1/TRAF3IP1/KIF3B/SSNA1/TTC30A/TTC21B/TTC26/WDR35/BBS12/IFT20/RABL2B/TUB/IFT140/ARL3/SSX2IP/IFT172/DYNC2LI1	25
BP	GO:0051567	histone H3-K9 methylation	25/7033	39/18800	0.000643860496933189	0.0138296434463991	0.011752271456566	ASH1L/PIH1D1/KDM4A/RIF1/ATRX/SIRT1/ARID4B/SETD5/KDM3A/ZNF304/DNMT1/DNMT3B/SETD7/MECOM/KDM4C/PRDM5/ZNF274/BRCA1/LMNA/KDM1A/ARID4A/SUV39H1/EHMT1/MECP2/EHMT2	25
BP	GO:0000725	recombinational repair	82/7033	164/18800	0.000643947531875749	0.0138296434463991	0.011752271456566	ACTR2/PALB2/EPC1/RUVBL2/RIF1/RBBP8/DMAP1/BRCA2/RFWD3/NSMCE1/EXD2/REV3L/TP53BP1/TRRAP/NIPBL/SETD2/MCM8/ATM/ARID2/INO80/RECQL/SMCHD1/XRCC2/ING3/SMC6/FANCM/EPC2/PPP4R2/ACTL6A/POLL/WRAP53/POGZ/HUS1/RAD51AP1/EP400/NSMCE2/SAMHD1/GEN1/RMI1/MORF4L2/BLM/WRN/POLN/ERCC4/POLQ/ERCC6/MCM4/PPP4C/ZNF365/HELB/UBE2N/GINS4/FIGNL1/MBTD1/RPA3/ZSWIM7/BRCA1/SIRT6/YY1/UBQLN4/RECQL5/MCM9/MEAF6/TIMELESS/MORF4L1/FANCB/KDM1…	82
BP	GO:1903076	regulation of protein localization to plasma membrane	55/7033	103/18800	0.000672224584719333	0.0143756313505185	0.0122162456787563	PPFIA1/ITGB1/ATP2C1/DLG1/PRKCI/APPL1/KIF5B/PICALM/RHOQ/PRKCE/PTPN9/PDPK1/CLTC/STX8/STX7/EGFR/MMP14/STX3/SPTBN1/HECTD1/PLS1/ZDHHC5/VTI1B/GOPC/ZDHHC7/EPHA3/RSC1A1/ITGA3/ZDHHC2/GRIPAP1/CIB1/RANGRF/PKDCC/PPP1R9B/WNK3/RAMP3/ABI3/LGALS3/PPP2R5A/CNST/STX4/BCL2L1/EPHA2/AP2M1/RER1/ATP2B4/LRRC15/STAC3/PIK3R1/EZR/AKAP5/TMBIM1/ARF6/SORBS1/MRAP	55
BP	GO:0006986	response to unfolded protein	71/7033	139/18800	0.000673893053713154	0.0143756313505185	0.0122162456787563	VAPB/PTPN1/NCK1/UBXN4/EIF2AK3/EP300/STUB1/FICD/HSPA13/STT3B/ABCB10/ERN1/TMEM33/FAF2/HSF1/PPP1R15B/DDRGK1/HSPA14/DERL2/ERMP1/RHBDD1/DAB2IP/PACRG/ATF6B/BCL2L11/EIF2AK2/CREB3L2/BOK/COPS5/NCK2/DNAJC10/BAX/TMED2/MANF/YOD1/TMTC4/MBTPS1/HSPB1/DNAJB2/BHLHA15/CDK5RAP3/MBTPS2/EDEM3/ERLEC1/BFAR/COMP/QRICH1/MFN2/DERL1/ATF6/NFE2L2/EDEM1/BAK1/RHBDD2/DNAJB5/DNAJC3/HSPE1/OS9/HSPA1L/HERPUD2/HSPB7/SERP1/CREB3L1/ST…	71
BP	GO:0031330	negative regulation of cellular catabolic process	125/7033	265/18800	0.000677479998370606	0.0144038138784012	0.0122401948658263	PIK3CA/TAF1/EIF4G2/APOC1/KDM4A/RPL11/VPS35/ROCK1/EIF3H/HFE/OPHN1/UBXN1/PAIP1/SMG1/WAC/RPL23/RPL5/SNRNP70/UCHL5/GOLGA2/LARP4B/ATG7/NSUN2/NPC1/RNF41/MTM1/LRIG2/RGP1/DHX9/SEC22B/HERC1/MTOR/SMCR8/TMEM39A/RPS7/DDRGK1/POLDIP2/ANGEL2/RNF5/RBM10/USP25/DAB2IP/MTMR2/OGT/PARK7/TRDMT1/RYBP/MTMR9/PHF23/FHIT/DND1/LARP1/TAB2/LRRK2/CHMP4A/CSNK2A1/DHX36/CIRBP/STAT3/PABPC1/TBC1D14/USP14/CST3/SCFD1/RASIP1/PIK3CG/TR…	125
BP	GO:0009132	nucleoside diphosphate metabolic process	67/7033	130/18800	0.000688301197652851	0.0145851023782639	0.0123942517415945	EP300/BPGM/DLG1/HIF1A/PFKFB2/EIF6/NME3/ENTPD4/P2RX7/APP/JMJD8/NME1/NME2/PRKAA1/MLXIPL/NME2P1/ENTPD7/ADPGK/OGT/HKDC1/ARNT/PGAM4/TPI1/STAT3/AK1/MYC/PGK1/CMPK1/ZBTB7A/CASK/ENTPD3/NCOR1/CMPK2/PRKAG2/SIRT6/GUK1/NME4/AK5/PKLR/RRM1/HK2/ENO2/BAD/NT5E/AK2/PRKAG1/FOXK1/MAGI3/PFKL/OGDH/PGM1/DTYMK/PFKP/PFKM/PGK2/DHODH/NME5/DDIT4/SLC4A4/GAPDH/ARL2/GALK1/AK7/RRM2/SLC2A6/NUDT16/NUDT18	67
BP	GO:0009411	response to UV	74/7033	146/18800	0.000702008661293773	0.0148261430559618	0.0125990853287625	MAP4K3/MAPK8/RUVBL2/TAF1/POLK/EP300/ZBTB1/ATR/ERCC2/RPL26/BRCA2/TMEM161A/INO80/SIRT1/USP1/XPA/ERCC1/PRKAA1/REV1/EGFR/HUS1/RHBDD1/TRIAP1/UBE2A/HYAL1/USP28/WRN/USP47/ERCC4/BRSK1/ERCC6/NOC2L/USF1/CASP7/DHX36/CREBBP/POLD3/CIRBP/MSH2/ERCC3/CASP3/BAX/MYC/UBE4B/YY1/DTL/EIF2AK4/MEN1/CUL4B/PBK/NEDD4/TRIM32/DCUN1D3/PTPRK/CARD16/KDM1A/IMPACT/MAPK13/BAK1/ZRANB3/N4BP1/GTF2H2/HYAL3/XPC/OPN1SW/OPN3/IL12B/PIK3R1…	74
BP	GO:0006607	NLS-bearing protein import into nucleus	15/7033	20/18800	0.000707896158827772	0.014900979740623	0.0126626806800423	RGPD4/RGPD3/RANBP2/KPNA6/CBLB/KPNB1/RGPD5/RGPD6/KPNA4/KPNA1/KPNA3/KPNA7/KPNA5/RGPD1/NUP54	15
BP	GO:1901991	negative regulation of mitotic cell cycle phase transition	90/7033	183/18800	0.000721976931039848	0.0151432484519626	0.0128685578360319	CRLF3/RBL1/RBL2/DLG1/TPR/CDC73/TOPBP1/RPL26/RFWD3/CDK2/APC/ACVR1/E2F7/ATM/WAC/TAOK1/ZNF207/BRCC3/CASP2/ZWILCH/TPRA1/CENPF/CLSPN/RAD17/HUS1/BUB1B/TRIAP1/GEN1/NAE1/PKD2/TAOK3/USP44/GIGYF2/BLM/USP47/FBXO31/BRSK1/PRAP1/KANK2/DACT1/PINX1/KNTC1/FBXO5/GTSE1/BUB1/UIMC1/RB1/CDK5RAP3/BRCA1/RINT1/TRIP13/CTDSP2/AVEN/BTN2A2/ZW10/DTL/MIIP/DCUN1D3/MYO16/CTDSP1/CDK1/SLFN11/CDK5RAP2/MDM2/SYF2/FOXO4/ZNF655/MAD2L1/…	90
BP	GO:0061008	hepaticobiliary system development	70/7033	137/18800	0.000724169817429074	0.0151432484519626	0.0128685578360319	PIK3CA/NF1/MPST/SP3/ATP7A/ATF2/NOTCH2/RPS15/NPHP3/PHF2/NIPBL/E2F7/ZMPSTE24/FPGS/MED1/GFER/ONECUT1/IGF2R/RPGRIP1L/CCDC39/E2F8/ELK1/TAF10/NOTCH1/RHBDD3/PKD2/PTCH1/MAN2A1/AURKA/TGFA/PNPT1/UPF2/SMAD3/MYC/CFLAR/PROX1/RGN/PTPN3/CIT/HNF1A/CDK5RAP3/GLI1/PRKCSH/RARA/ITGA2/HPN/UPB1/GLI3/CUL3/RPS6KA1/PCK2/MDK/MESP1/CDKN2B/HLX/IL6/TNFAIP3/HMGCS2/OTC/SERPINA10/MKS1/CPB2/PKD1/UGT1A1/ARID5B/CEBPG/IHH/CEBPA/BAAT…	70
BP	GO:2000779	regulation of double-strand break repair	58/7033	110/18800	0.000739759666755375	0.0154185318084063	0.0131024904565611	ACTR2/EPC1/RUVBL2/MGMT/RIF1/RNF169/RBBP8/DMAP1/TP53BP1/TRRAP/SETD2/ARID2/SMCHD1/ING3/EPC2/NUDT16L1/PPP4R2/ACTL6A/WRAP53/HSF1/POGZ/RAD51AP1/EP400/MORF4L2/POLQ/ERCC6/POT1/PPP4C/ZNF365/PARP3/HELB/UBE2N/ZCWPW1/FOXM1/FIGNL1/MBTD1/SPIRE2/SIRT6/OTUB1/UBQLN4/RECQL5/MEAF6/UBE2V2/TIMELESS/MORF4L1/FANCB/KDM1A/PNKP/SETMAR/USP51/TRIP12/SIRT7/BRD8/DEK/YEATS4/KLHL15/MAD2L2/PRKDC	58
BP	GO:0006304	DNA modification	62/7033	119/18800	0.000745401538353021	0.015485351566373	0.0131592731160224	EXOSC4/PIK3CA/RLF/NTHL1/USP9X/MGMT/DMAP1/CTCF/MBD3/EXOSC5/MPG/ALKBH2/ATRX/TET3/BAZ2A/ZMPSTE24/OTUD4/ZDBF2/ALKBH4/PPM1D/DNMT1/PRMT7/METTL4/DNMT3B/HEMK1/MPHOSPH8/TRIM28/ASCC3/TDG/PIWIL4/CTCFL/ATF7IP/PARP3/MYC/GATAD2A/FTO/CYP1B1/TET2/MTRR/BRCA1/TDRKH/MAEL/SMUG1/USP7/EHMT1/APEX1/PICK1/NEIL3/MUTYH/EXOSC6/KDM1B/TDRD9/TET1/DNMT3L/PIWIL2/PLD6/HELLS/APOBEC1/TDRD5/MECP2/EHMT2/UNG	62
BP	GO:0007091	metaphase/anaphase transition of mitotic cell cycle	36/7033	62/18800	0.000749117925513067	0.015494858198041	0.0131673517419416	TPR/ANAPC11/APC/ATM/ZNF207/ZWILCH/ANAPC1/CENPF/CDC27/BUB1B/NSMCE2/GEN1/CENPE/USP44/ESPL1/PRAP1/KNTC1/FBXO5/BUB1/RB1/TRIP13/CDC23/ZW10/CUL3/CDK5RAP2/MAD2L1/MAD1L1/TTK/DLGAP5/CDC6/RAD21/PLK1/MAD2L2/HECW2/KLHL22/PCID2	36
BP	GO:0032456	endocytic recycling	43/7033	77/18800	0.000750734045146551	0.015494858198041	0.0131673517419416	SNX27/ACAP2/LMTK2/VPS35/SNX4/SNX12/KIAA1109/CMTM6/ANKRD27/CCDC93/DENND1B/VPS39/EPS15/EHD3/SNF8/DENND1C/RAB7A/STX6/PLA2G4E/RAB35/CCDC22/WASH3P/ZDHHC2/ANKRD50/BVES/GRIPAP1/INPP5F/NDRG4/RAB13/RAB11A/VPS26A/GRIP1/ARHGAP1/ATP9A/GRIP2/RAB11B/AKAP5/EHD4/ARF6/SNX17/DENND1A/VPS52/RAB11FIP3	43
BP	GO:1902806	regulation of cell cycle G1/S phase transition	92/7033	188/18800	0.000779293003945007	0.0160322512170822	0.0136240221299464	ADAM17/CRLF3/RBL1/TAF1/RBL2/DLG1/CDC73/APPL1/RPL26/DDX3X/RFWD3/CDK2/PSME2/APC/ACVR1/CDK10/E2F7/MEPCE/ATM/INO80/APPL2/WAC/PHB2/STIL/KIF14/CASP2/DDRGK1/TFDP1/RDX/EGFR/PSME1/CUL4A/TM4SF5/TRIAP1/STXBP4/PKD2/SENP2/GIGYF2/HYAL1/MBLAC1/SASS6/MTBP/PAF1/FBXO31/ANKRD17/PRAP1/KANK2/DACT1/ECD/AMBRA1/SUSD2/GTSE1/RB1/PLCB1/GLI1/LSM10/CTDSP2/BTN2A2/MNAT1/MEN1/CUL4B/CPSF3/DCUN1D3/FAM83D/MLF1/MYO16/CTDSP1/RRM1/CE…	92
BP	GO:0030071	regulation of mitotic metaphase/anaphase transition	35/7033	60/18800	0.000785868974257959	0.0161153840947027	0.0136946674902949	TPR/ANAPC11/APC/ATM/ZNF207/ZWILCH/CENPF/CDC27/BUB1B/NSMCE2/GEN1/CENPE/USP44/ESPL1/PRAP1/KNTC1/FBXO5/BUB1/RB1/TRIP13/CDC23/ZW10/CUL3/CDK5RAP2/MAD2L1/MAD1L1/TTK/DLGAP5/CDC6/RAD21/PLK1/MAD2L2/HECW2/KLHL22/PCID2	35
BP	GO:0051444	negative regulation of ubiquitin-protein transferase activity	16/7033	22/18800	0.000820252979246412	0.0167512775880566	0.0142350424450306	RPS20/RPL37/RPL11/RPS15/ABL1/RPL23/RPL5/RPS7/SMAD7/BUB1B/USP44/LIMK1/PARK7/FBXO5/MAD2L1/MAD2L2	16
BP	GO:0046474	glycerophospholipid biosynthetic process	103/7033	214/18800	0.00082214859327885	0.0167512775880566	0.0142350424450306	PIP4K2C/PIP5K1A/PIKFYVE/SOCS5/DPM1/PIK3CA/PIK3C2A/INPP4A/PIK3CB/DPM3/SYNJ1/SOCS4/SYNJ2/IPMK/GPAA1/ATM/PIK3R4/SMG1/DPM2/UVRAG/SACM1L/OCRL/APOA1/MTMR6/MTMR1/ETNK1/MTM1/PGAP1/ABHD3/PIGA/PITPNM1/CAPN2/APOA2/MTMR2/PEMT/PIGK/PI4KAP2/PIP4K2A/FAM126B/PLD1/PLSCR1/PIK3C2B/PCYT2/PTDSS2/PIGB/FAR1/LIPH/INPP5K/PI4KA/FAM126A/PDGFA/PGS1/SOCS7/PIK3CG/PIGQ/PIGH/PGAP3/MTMR3/INPP5F/SOCS6/PLA2G4A/PTDSS1/PIGN/PTPMT1/L…	103
BP	GO:0090150	establishment of protein localization to membrane	122/7033	259/18800	0.000832431469033611	0.0169066033503088	0.0143670364858937	PIKFYVE/TIMM8B/BLZF1/RAB10/ZDHHC23/TIMM9/ZDHHC21/MAPK8/PREPL/FIS1/ATP2C1/ZFAND2B/SIL1/GOLGA4/RAB3GAP1/TIMM13/PRKCI/VPS35/RAB3IP/GOLPH3/VAMP5/ZDHHC20/BCS1L/NACA2/ARL6IP1/SEC61B/RAB3GAP2/CHM/ARL6/NDUFA13/ROMO1/NPC1/TIMM10/VPS37A/GORASP1/SEC61G/AGK/EGFR/OXA1L/PEX26/RAB8B/MACF1/STX3/AP3B1/SGTB/SPTBN1/TIMM8A/CDK5R1/KIF13A/FRMPD1/SEC61A2/TOMM22/SAMM50/BBS1/CALM3/SLC1A1/CHMP4A/GOPC/RAB7A/INPP5K/TIMM22/S…	122
BP	GO:0036465	synaptic vesicle recycling	41/7033	73/18800	0.000845578411960951	0.017118923454891	0.0145474636613597	ITSN2/RAB5A/SYNJ1/FCHO2/PICALM/ROCK1/KIAA1109/SYNJ2/OPHN1/VAMP4/BTBD8/CYFIP1/DNAJC6/NLGN4X/ITSN1/RAB3A/AP3B1/RAB27B/CALM3/PPP3CB/DNM2/LRRK2/NLGN1/CANX/GRIPAP1/NOSTRIN/PLAA/AP3D1/SYT1/SNCA/STON1/AMPH/DGKQ/PIP5K1C/AP2M1/NLGN3/SNCG/SLC17A7/SYT2/ARF6/DNM3	41
BP	GO:0043414	macromolecule methylation	152/7033	331/18800	0.000851804642862527	0.0171478809722343	0.0145720714255328	FBXO11/FAM98B/RRP8/RBBP5/PIK3CA/PHF20/BCOR/TRMT2B/RLF/ASH1L/PIH1D1/RAB6A/PCMTD2/MGMT/KDM4A/RIF1/PRDM4/DMAP1/WDR82/CTCF/MBD3/SUZ12/SETD2/ATRX/MEPCE/TET3/BAZ2A/SNRPD3/PRDM2/ZMPSTE24/PAXIP1/SIRT1/BRD4/FBL/ARID4B/SETD5/ZCCHC4/TRMT2A/ZDBF2/IWS1/RNMT/RTF1/KDM3A/KDM6A/ZNF304/TRMT11/NSUN2/TRMT112/TRMT61A/METTL14/NSD1/NSUN5/EMG1/PPM1D/DNMT1/PRMT7/THADA/METTL4/PRMT3/DNMT3B/HEMK1/OGT/MPHOSPH8/TRMT12/TRDMT1/…	152
BP	GO:0071560	cellular response to transforming growth factor beta stimulus	119/7033	252/18800	0.000852403710433545	0.0171478809722343	0.0145720714255328	APAF1/ADAM17/ZMIZ1/TGFBRAP1/USP9X/LEMD3/SMAD5/EP300/SKIL/APPL1/LATS1/RNF111/BMPR1A/SPRED2/ACVR1/YES1/ABL1/SNX6/STUB1/LIMS1/TWSG1/APPL2/SIRT1/ITGB8/PAK2/PDPK1/ONECUT1/SPRED1/CLDN5/FLCN/EPB41L5/VEPH1/TRIM33/CRKL/SMURF2/MAP3K7/PIN1/SMAD7/SLC2A10/ADAM9/SKI/SMAD2/LTBP1/BCL9L/ZFYVE9/SNX25/NR3C1/TGFBR1/SMURF1/FBN2/USP15/DNM2/CLEC3B/CAV2/CREBBP/MAPK7/STAT3/PDE3A/COL3A1/PDGFA/SMAD3/CFLAR/IGF1R/PMEPA1/C20o…	119
BP	GO:0051168	nuclear export	78/7033	156/18800	0.000859875198784539	0.0172436171566982	0.0146534269306401	PTPN11/BARD1/ENY2/CTDSPL2/XPOT/TPR/DNAJC27/RPS15/GSK3B/NUP107/AKAP13/UHMK1/AGFG1/EIF6/SETD2/THOC6/SMG1/FYTTD1/THOC2/XPO1/IWS1/NSUN2/DHX9/CAMK1/YTHDC1/RAE1/XPO4/ZC3H11A/CPSF6/ANP32B/PARK7/SARNP/SMG7/SDAD1/TXN/NUP155/SMURF1/NUP153/POM121L2/UPF2/CCHCR1/XPO7/HNRNPA2B1/EIF4ENIF1/NUP160/YWHAE/ATXN1/MALT1/POM121/NCBP1/PTPN14/RRS1/RBM22/POLR2D/HNRNPA1/CALR/NUTF2/NUP133/UPF1/PABPN1/SIRT7/RAPGEF3/NXF2/PKD1…	78
BP	GO:0000086	G2/M transition of mitotic cell cycle	71/7033	140/18800	0.000871908753843427	0.017429949522587	0.0148117700255692	FBXL15/MASTL/LATS1/TOPBP1/CDK2/SIN3A/ARPP19/ATM/BRD4/APP/TAOK1/KIF14/BRCC3/FBXL6/TAF2/CENPF/PPM1D/CLSPN/VPS4B/RAD17/HUS1/FBXL3/FBXL8/NAE1/TAOK3/AURKA/BLM/USP47/BRSK1/DBF4B/CALM3/DNM2/PINX1/FBXO5/BACH1/UIMC1/FOXM1/CALM2/CIT/PKIA/PLCB1/CDK5RAP3/BRCA1/RINT1/STOX1/AVEN/DTL/CCDC57/MIIP/RRM1/MELK/RAB11A/CDK1/SYF2/CDC7/FOXO4/CCNA2/DONSON/FBXL17/KCNH5/ZFYVE19/CDC6/FBXL12/INTS3/RAD21/TAOK2/PLK1/FBXL22/WEE…	71
BP	GO:0031397	negative regulation of protein ubiquitination	46/7033	84/18800	0.000885295761512999	0.0175869536123067	0.0149451902897523	RPS20/VPS28/SPOPL/TAF1/RPS3/RPL37/RPL11/RPS15/ABL1/UBXN1/PRKCE/CRY1/RPL23/RPL5/RPS7/PARP10/SMAD7/GPS2/BUB1B/PRMT3/TRIM44/SENP2/USP44/OGT/PPIA/LIMK1/PARK7/GNL3L/PINX1/FBXO5/GTPBP4/PLAA/OTUB1/SPRY2/ISG15/USP4/MAD2L1/N4BP1/TNFAIP3/TRIP12/SIRT7/CAV1/SH3RF2/MAD2L2/ARRB1/IVNS1ABP	46
BP	GO:0046785	microtubule polymerization	46/7033	84/18800	0.000885295761512999	0.0175869536123067	0.0149451902897523	NEDD1/CKAP5/HAUS2/CLASP2/NDE1/RPS3/SLAIN2/ABL1/CLASP1/DYRK1A/CLIP1/ZNF207/CEP192/OCLN/RANBP9/GOLGA2/MAPRE1/ARHGEF7/DRG1/TUBGCP5/FKBP4/CAMSAP1/CDK5R1/TUBGCP3/TPPP/AKAP9/FBXO5/TUBGCP4/NIN/NUMA1/TPX2/TUBGCP2/CCDC57/RANGRF/INPP5J/CENPJ/CDK5RAP2/SNCA/NAV3/CSNK1D/ARL3/MAP1B/STMN2/PAK1/ARL2/MECP2	46
BP	GO:0043487	regulation of RNA stability	84/7033	170/18800	0.000888331403509275	0.0175922826545435	0.0149497188483673	SAMD4B/YTHDF1/PATL1/CELF1/ROCK1/EXOSC7/EXOSC5/PAIP1/ROCK2/TNRC6B/MEX3D/PAN3/PUM2/LARP4B/NSUN2/MOV10/EXOSC8/METTL14/DHX9/FASTKD5/ANGEL2/CNOT6/TNRC6A/RBM10/POLR2G/CNOT7/TBRG4/GIGYF2/TRDMT1/RC3H1/PNPT1/DND1/LARP1/EXOSC2/CNOT8/DHX36/CIRBP/PABPC1/RC3H2/FTO/TRAF5/THRAP3/EIF4ENIF1/FASTKD1/ZFP36/SERBP1/FASTK/PDE12/MYD88/PLEKHN1/TIRAP/FASTKD3/POLR2D/DDX49/PUM1/ZC3H12D/ZC3H18/MAPKAPK2/NAF1/PRKCA/UPF1/GDNF/…	84
BP	GO:2001233	regulation of apoptotic signaling pathway	168/7033	370/18800	0.00089255377718621	0.0176210073340768	0.0149741287496555	PTPN1/STK4/APAF1/NCK1/FEM1B/SERINC3/EIF2AK3/NF1/FIS1/ZMYND11/PIK3CB/PIH1D1/RPS3/FXN/SH3RF1/SKIL/EIF5A/GSK3B/RPL26/TRAP1/DDX3X/BIRC6/SIAH1/RNF34/HIF1A/ACVR1/MAPK9/TMEM161A/SOD1/SIRT1/BCL2L12/PAK2/DNM1L/NLE1/CYLD/CASP2/BCL2L2/JAK2/OPA1/NDUFA13/DEDD2/UNC5B/FLCN/ATAD5/HTRA2/RPS7/BCL10/UBB/NDUFS3/EYA3/STYXL1/TPT1/PSMD10/TRIAP1/DAB2IP/PRDX2/BCL2L11/PRELID1/ITGAV/RRN3/PPIA/PARK7/PLAGL2/USP47/RAF1/TGFBR1…	168
BP	GO:0022904	respiratory electron transport chain	59/7033	113/18800	0.000922124486555144	0.0181484376502509	0.0154223329476976	ETFB/NDUFB9/NDUFB10/NDUFC2/NDUFV1/COX4I2/SCO2/NDUFB1/UQCRB/NDUFB8/NDUFB2/NDUFV3/CYC1/UQCRQ/NDUFS4/NDUFS8/NDUFA7/UQCR10/COX5B/NDUFS6/NDUFA3/NDUFS1/SDHAF2/NDUFA2/NDUFB7/NDUFA10/NDUFS3/NDUFS7/NDUFV2/NDUFAB1/COX6A1/NDUFA9/NDUFS5/PARK7/COX4I1/CHCHD2/NDUFB6/NDUFA4/NDUFA8/COX7C/DGUOK/NDUFC1/GPD2/NDUFA6/UQCRFS1/CDK1/SNCA/PINK1/COX7A1/COX5A/PPARGC1A/NDUFA1/IMMP2L/SDHA/NDUFB4/AIFM2/NDUFA12/SDHB/DLD	59
BP	GO:0065002	intracellular protein transmembrane transport	31/7033	52/18800	0.000934314911626513	0.018331604608672	0.0155779861158781	TOMM7/ZFAND2B/DNLZ/SEC61B/ROMO1/TIMM50/SEC61G/PEX1/PEX26/PEX6/PEX13/SEC61A2/GRPEL1/LONP2/PEX16/TIMM17B/TOMM40/SRP54/PEX5L/TRAM2/PEX14/TOMM40L/CHCHD4/TRAM1L1/TOMM20L/SEC62/HSPD1/PEX5/GRPEL2/TIMM17A/PEX10	31
BP	GO:1901983	regulation of protein acetylation	45/7033	82/18800	0.000944118649917386	0.0183511590010311	0.0155946032129176	HINT2/RUVBL2/PIH1D1/DIP2B/GSK3B/CTCF/DDX3X/THAP7/TADA2A/SIN3A/DIP2A/FAM161A/ZMPSTE24/PAXIP1/SIRT1/TAOK1/SETD5/IWS1/FLCN/CAMK1/PRKAA1/RPS6KA5/PARK7/NOC2L/AUTS2/GLYR1/ARNTL/SDR16C5/BRCA1/FOXP3/EID1/NFYB/KAT2A/NFYA/SNCA/MAGEA2/TADA2B/RAPGEF3/PPARGC1A/LIF/ARRB1/ISL1/PIWIL2/NAP1L2/MYOCD	45
BP	GO:0045185	maintenance of protein location	50/7033	93/18800	0.000944372693886748	0.0183511590010311	0.0155946032129176	TWF1/SUN1/VPS13C/BARD1/YWHAB/LATS1/GPAA1/GOLPH3/MORC3/ARL2BP/TOPORS/ANKRD13C/SYNE1/PSMD10/LTBP1/TAF3/PKD2/VPS13D/DZIP1/PARK7/TXN/FBN2/GOPC/SCIN/FLNA/CCDC22/ANK3/VPS13A/CHCHD10/FBN1/CCDC88A/SUPT7L/KEAP1/G3BP2/HK2/PINK1/BBS4/KDELR1/IGSF11/CAV1/OS9/PKD1/GET4/GSN/RER1/ARL2/HNRNPU/KDELR3/NFKBIB/TMSB10	50
BP	GO:0032535	regulation of cellular component size	160/7033	351/18800	0.000945822826739846	0.0183511590010311	0.0155946032129176	RAB22A/TWF1/NCKAP1/ADNP/SWAP70/RASA1/BMPR2/NCK1/PIK3CA/ANO6/RAB21/DIP2B/EIF4G2/ATP7A/SLC12A6/RAB5A/GOLGA4/DLG1/RICTOR/SSH1/LATS1/GSK3B/BAG4/PICALM/EPS8/RNF6/ALS2/SIN3A/ABL1/TMOD3/P2RX7/TMOD2/SLIT2/CDC42EP2/CREB1/PRKCE/SVIL/DSTN/HP1BP3/CAPZA1/FMN1/SNX9/SEMA4B/PLEKHH2/MLST8/MTOR/UCN/RYK/CYFIP1/PRR16/AKT1S1/RDX/SEMA3C/SSH3/IQGAP3/CLCN3/SEMA5A/CDKL5/MACF1/PFN1/SPTBN1/FHOD3/PLS1/WNT7B/CDK5R1/BAIAP2/LI…	160
BP	GO:0030953	astral microtubule organization	9/7033	10/18800	0.000949179609446176	0.0183511590010311	0.0155946032129176	DLG1/CLASP1/CEP120/TPPP/KPNB1/NUMA1/RAB11A/CENPJ/EZR	9
BP	GO:0034394	protein localization to cell surface	39/7033	69/18800	0.000949745369095364	0.0183511590010311	0.0155946032129176	COMMD1/TM9SF4/LEPROT/PICALM/HFE/VCL/LRIG2/GPIHBP1/STX3/AP3B1/PIGK/SMURF1/GOPC/FLNA/PTPRU/UNC50/KCNAB2/RAB11FIP5/ASTN2/GBF1/GGA2/BDNF/FGF7/RANGRF/PTPRK/RAB11A/EMP2/ANGPT1/USP4/FCN1/STX4/RAB11B/ABCA2/MAP1A/GGA1/GPM6B/ARF6/ABCA12/TYROBP	39
BP	GO:0032873	negative regulation of stress-activated MAPK cascade	30/7033	50/18800	0.000969981654880175	0.0185728113857629	0.015782960852394	HIPK3/ZMYND11/DLG1/ITCH/ZNF675/AMBP/CYLD/GPS2/TAOK3/PPIA/FKTN/DACT1/SIRPA/HDAC3/MYC/FOXM1/MARVELD3/MECOM/NCOR1/MEN1/F2RL1/PBK/PTPN22/DUSP3/DUSP19/PINK1/SH3RF2/SFRP1/EZR/SFRP2	30
BP	GO:0042149	cellular response to glucose starvation	30/7033	50/18800	0.000969981654880175	0.0185728113857629	0.015782960852394	RRP8/EIF2AK3/SH3GLB1/PIK3R4/SIRT1/NUAK1/ITFG2/CPEB4/PRKAA1/BRSK1/KPTN/MTMR3/BHLHA15/PRKAG2/FOXO3/PMAIP1/NFE2L2/NUAK2/HNRNPA1/IMPACT/IFI16/PRKAG1/SESN3/SUV39H1/PICK1/PIK3C3/BECN1/ZC3H12A/BCL2/TP53	30
BP	GO:0070303	negative regulation of stress-activated protein kinase signaling cascade	30/7033	50/18800	0.000969981654880175	0.0185728113857629	0.015782960852394	HIPK3/ZMYND11/DLG1/ITCH/ZNF675/AMBP/CYLD/GPS2/TAOK3/PPIA/FKTN/DACT1/SIRPA/HDAC3/MYC/FOXM1/MARVELD3/MECOM/NCOR1/MEN1/F2RL1/PBK/PTPN22/DUSP3/DUSP19/PINK1/SH3RF2/SFRP1/EZR/SFRP2	30
BP	GO:0006631	fatty acid metabolic process	178/7033	395/18800	0.000987457903840315	0.0188186752263118	0.0159918931077109	ETFB/MCAT/APOC1/ALKBH7/NR1H3/EIF6/PNPLA8/ACADVL/APPL2/ECHS1/SIRT1/ACOT1/ACAD9/HSD17B8/LYPLA2/LIAS/LIPC/APOA1/ASAH1/PTGES2/DECR2/AKR1C4/ACBD5/ABHD3/ECH1/ACSF2/PRKAA1/LPIN3/MLXIPL/APOC2/NUDT8/ILVBL/ACOT11/QKI/SGPL1/MECR/DEGS1/ABCD4/AKR1C1/ELOVL7/FABP1/ALDH1L2/ADIPOR1/ACAA1/NDUFAB1/CYP4F12/PLA2G4D/PEX13/LPGAT1/WDTC1/SLC27A5/ACBD7/ERLIN2/GPX4/SCD5/ADH5/OXSM/MGLL/LONP2/PAM/DECR1/SIRT4/LIPH/CRAT/PCCB/A…	178
BP	GO:0048596	embryonic camera-type eye morphogenesis	18/7033	26/18800	0.000988742728580799	0.0188186752263118	0.0159918931077109	HIPK1/SP3/FRS2/PHACTR4/FOXF2/PROX1/HIPK2/ALDH1A3/ZEB1/FZD5/SOX11/WNT5A/STRA6/WNT16/IFT172/IHH/KDM2B/TFAP2A	18
BP	GO:0061028	establishment of endothelial barrier	29/7033	48/18800	0.00100407760151631	0.0189659949060099	0.0161170836719808	ZDHHC21/TJP1/ROCK1/ROCK2/VCL/PROC/CLDN5/RDX/VEGFA/RAPGEF1/RAP2C/RAPGEF2/PECAM1/PLCB1/ADD1/SOX18/S1PR3/IKBKB/F2RL1/FOXP3/MYD88/EDNRA/F11R/RAP1A/TNFRSF1A/RAPGEF3/MYADM/EZR/ROBO4	29
BP	GO:1904377	positive regulation of protein localization to cell periphery	38/7033	67/18800	0.00100532394718412	0.0189659949060099	0.0161170836719808	ITGB1/ATP2C1/DLG1/PRKCI/KIF5B/GPSM2/EFCAB7/PRKCE/PTPN9/EPB41L2/PDPK1/EPB41/EGFR/STX3/SPTBN1/PLS1/ZDHHC5/EPHA3/ITGA3/ZDHHC2/NUMA1/CIB1/RANGRF/PPP1R9B/WNK3/RAMP3/LGALS3/CNST/STX4/EPHA2/RER1/ATP2B4/STAC3/PIK3R1/EZR/AKAP5/ARF6/SORBS1	38
BP	GO:0006367	transcription initiation from RNA polymerase II promoter	44/7033	80/18800	0.00100649548018768	0.0189659949060099	0.0161170836719808	TAF4/MED14/TAF13/TAF1/DR1/MED12/TAF1L/GTF2A1/PAXIP1/POLR2I/E2F3/MED1/CAND1/TAF2/ERCC1/PPM1D/MED17/GTF2H5/TAF10/CDK9/POLR2G/TAF3/MED27/MED23/ERCC6/MED16/DHX36/ATF7IP/ERCC3/GTF2E1/MED30/HNF1A/THRA/MED13/POLR2D/MED24/GTF2F2/GTF2H2/TAF4B/PPARGC1A/E2F2/CTNNBIP1/TP53/GTF2B	44
BP	GO:0043547	positive regulation of GTPase activity	127/7033	272/18800	0.00100841690706801	0.0189659949060099	0.0161170836719808	RALGAPB/RASA1/PIP5K1A/RALGAPA2/SNX13/TBC1D12/NF1/ITGB1/SIPA1L3/USP6/RAPGEF5/RAB3GAP1/RAPGEF6/GSK3B/PICALM/ECT2/SOS1/ALS2/TBC1D8B/LIMS1/DOCK7/DOCK9/SOS2/TBC1D5/DVL3/DENND1B/SNX9/ARHGAP29/RAB11FIP2/MYO9A/RUNDC1/TBC1D8/FLCN/RGP1/RALBP1/RSU1/SMCR8/ZC3H15/CRKL/CORO1C/ARHGAP11A/CCL14/ARHGEF7/PIN1/CDKL5/CCL15/F2R/TIAM2/ARAP2/USP6NL/TBC1D2B/TBC1D3/RALGDS/DOCK10/SYDE2/GNB5/RAPGEF4/ASAP2/RAPGEF1/TBC1D9B/TB…	127
BP	GO:0044270	cellular nitrogen compound catabolic process	200/7033	449/18800	0.00102170296820986	0.0191591910587319	0.0162812595337774	APAF1/SAMD4B/YTHDF1/EXOSC4/TTC37/PATL1/MPST/DNASE1L1/NTHL1/CELF1/RNASEH2C/ENPP4/ROCK1/EXOSC7/HINT1/LSM2/GALT/EXOSC5/TST/ENTPD4/TET3/ENDOG/ATM/XRN2/PAIP1/ZCCHC8/SMG1/AMBP/ROCK2/TNRC6B/MEX3D/REXO4/XRN1/PAN3/NT5C/EIF3E/PUM2/ERN1/LARP4B/MRTO4/NSUN2/MOV10/EXOSC8/DEDD2/METTL14/DHX9/MTPAP/HSF1/FASTKD5/ALDH1L1/DNA2/LSM7/ANG/ANGEL2/CNOT6/NUDT8/HAAO/ENTPD7/TNRC6A/RBM10/AFMID/POLR2G/SAMHD1/ALDH1L2/CNOT7/TBR…	200
BP	GO:0032801	receptor catabolic process	19/7033	28/18800	0.00104578811583214	0.0194864809355675	0.0165593866953681	PTPN1/ITCH/SH3GLB1/PIK3R4/KIF16B/UVRAG/CAPN1/MTMR2/SNX25/MYLIP/GPRASP1/SMURF1/APOE/NEDD4/LGMN/FURIN/RNF43/ABCA2/BECN1	19
BP	GO:1901798	positive regulation of signal transduction by p53 class mediator	19/7033	28/18800	0.00104578811583214	0.0194864809355675	0.0165593866953681	RPS20/ATR/RPL37/EIF5A/RPS15/RPL26/SPRED2/ATM/RPL23/SPRED1/RPS7/UBB/DDX5/PLA2R1/MYC/CDK5RAP3/ING4/PMAIP1/ANKRD1	19
BP	GO:0046939	nucleotide phosphorylation	53/7033	100/18800	0.0010483524429706	0.0194864809355675	0.0165593866953681	EP300/BPGM/HIF1A/PFKFB2/EIF6/NME3/P2RX7/APP/JMJD8/NME1/NME2/PRKAA1/MLXIPL/NME2P1/ADPGK/OGT/HKDC1/ARNT/PGAM4/TPI1/STAT3/AK1/MYC/PGK1/CMPK1/ZBTB7A/NCOR1/CMPK2/PRKAG2/SIRT6/NME4/AK5/PKLR/HK2/ENO2/PNKP/PRKAG1/FOXK1/PFKL/OGDH/PGM1/DTYMK/PFKP/PFKM/PGK2/NME5/DDIT4/SLC4A4/GAPDH/ARL2/GALK1/AK7/SLC2A6	53
BP	GO:0032984	protein-containing complex disassembly	113/7033	239/18800	0.00107263852946384	0.0198797758944655	0.0168936042142349	TWF1/SWAP70/CKAP5/PIK3CA/ATXN7/CLASP2/GRWD1/SYNJ1/EIF5A/KIF5B/GSK3B/EPS8/ATP2A2/APC/DNAJC17/CLASP1/TTBK2/TECPR1/TMOD3/EIF5AL1/PIK3R4/CHMP2B/CHMP6/ARID2/KIF2A/CHMP2A/TMOD2/ZMPSTE24/UVRAG/SVIL/DSTN/TAOK1/RPL23/CAPZA1/PLEKHH2/SMCR8/TMEM39A/DNAJC6/VPS4B/ARID1A/RDX/SEMA5A/EIF5A2/CAMSAP1/LAMP2/SPTBN1/KIF24/SPAST/PHF23/LIMA1/KIF18A/JMJD4/APEH/SETX/CHMP4A/MICAL2/SCIN/MYC/IGF1R/FYCO1/OGFOD1/SPTB/CHMP1B/SM…	113
BP	GO:0001889	liver development	68/7033	134/18800	0.00108343330074709	0.0199058763193237	0.0169157840541747	PIK3CA/NF1/MPST/SP3/ATP7A/ATF2/NOTCH2/RPS15/NPHP3/PHF2/E2F7/ZMPSTE24/FPGS/MED1/GFER/ONECUT1/IGF2R/RPGRIP1L/CCDC39/E2F8/ELK1/TAF10/NOTCH1/RHBDD3/PKD2/PTCH1/MAN2A1/AURKA/TGFA/PNPT1/UPF2/SMAD3/MYC/CFLAR/PROX1/RGN/PTPN3/CIT/HNF1A/CDK5RAP3/GLI1/PRKCSH/RARA/ITGA2/HPN/UPB1/GLI3/CUL3/RPS6KA1/PCK2/MDK/MESP1/CDKN2B/HLX/IL6/TNFAIP3/HMGCS2/OTC/SERPINA10/CPB2/PKD1/UGT1A1/ARID5B/CEBPG/IHH/CEBPA/BAAT/ARF6	68
BP	GO:0006352	DNA-templated transcription, initiation	68/7033	134/18800	0.00108343330074709	0.0199058763193237	0.0169157840541747	TAF4/NCOA6/MED14/BDP1/TAF13/PIH1D1/TAF1/DR1/MED12/TAF1B/TAF1L/BAZ2A/GTF2A1/GTF3C5/PAXIP1/RSF1/POLR2I/E2F3/MED1/MITF/SMARCA5/CAND1/TAF2/ERCC1/PPM1D/MED17/GTF2H5/TAF10/POLR1E/CDK9/POLR2G/GTF3C4/TAF3/MED27/NAT14/RRN3/CRCP/MED23/ERCC6/MED16/SETX/BCLAF1/DHX36/ATF7IP/ERCC3/GTF2E1/SNAPC5/MYC/MED30/HNF1A/THRA/TAF9B/MED13/POLR3H/POLR2D/MED24/GTF2F2/GTF2H2/TAF4B/RRN3P1/PPARGC1A/E2F2/TFB1M/BRF1/GTF3C1/CTNNB…	68
BP	GO:0021591	ventricular system development	20/7033	30/18800	0.00108657213824214	0.0199058763193237	0.0169157840541747	KIF27/UCHL5/RPGRIP1L/CENPF/ANP32B/C12orf57/TTC21B/RAPGEF2/NUMBL/MNAT1/CELSR2/CCDC134/SEMA6D/DPCD/BBS4/MBOAT7/NME5/HYDIN/KDM2B/MECP2	20
BP	GO:0036258	multivesicular body assembly	20/7033	30/18800	0.00108657213824214	0.0199058763193237	0.0169157840541747	STAM/VPS28/PDCD6IP/CHMP2B/CHMP6/CHMP2A/STAM2/VPS37A/VPS4B/SNF8/CHMP4A/VPS25/CHMP1B/VPS37D/VTA1/RAB11A/VPS37C/CHMP4B/CHMP5/VPS36	20
BP	GO:0007007	inner mitochondrial membrane organization	25/7033	40/18800	0.00110963428469977	0.020057370981771	0.0170445224706207	TIMM8B/TIMM9/TIMM13/OPA1/NDUFA13/ROMO1/MTX2/APOOL/TIMM10/AGK/MTX1/TIMM8A/ADCK1/SAMM50/MTX3/TIMM22/MYC/CHCHD6/TMEM11/CHCHD10/CHCHD3/PINK1/AFG3L2/DNAJC11/HSPA9	25
BP	GO:0030866	cortical actin cytoskeleton organization	25/7033	40/18800	0.00110963428469977	0.020057370981771	0.0170445224706207	NCKAP1/DLG1/PDCD6IP/ROCK1/ECT2/RHOQ/ROCK2/EPB41L2/EPB41/ANLN/TLN1/AKAP11/FHOD3/PLS1/LLGL1/EPB41L1/IKBKB/RAB13/CALR/FMNL2/FMNL3/RACGAP1/EZR/ARF6/FMNL1	25
BP	GO:0045740	positive regulation of DNA replication	25/7033	40/18800	0.00110963428469977	0.020057370981771	0.0170445224706207	STOML2/CDK2/E2F7/ATRX/ENDOG/INO80/BAZ1A/SMARCA5/DHX9/ATAD5/E2F8/UCN/DNA2/EGFR/ATF1/DBF4B/TNFAIP1/GLI1/BRPF3/BCAR3/GLI2/DBF4/CDK1/CDC7/SSBP1	25
BP	GO:0006505	GPI anchor metabolic process	21/7033	32/18800	0.00111289484803462	0.020057370981771	0.0170445224706207	DPM1/DPM3/GPAA1/DPM2/PGAP1/PIGA/PIGK/PIGB/PIGQ/PIGH/PGAP3/PIGN/PIGS/PGAP2/PIGT/PIGX/PIGL/PIGC/PIGY/PIGW/PIGO	21
BP	GO:0000082	G1/S transition of mitotic cell cycle	107/7033	225/18800	0.00111772011044796	0.020057370981771	0.0170445224706207	ADAM17/CRLF3/RBL1/CDK17/ITGB1/RBL2/DLG1/CDC73/APPL1/LATS1/RBBP8/RPL26/DDX3X/RFWD3/CDK2/PSME2/APC/ACVR1/CDK10/E2F7/MEPCE/NPAT/CUL2/ATM/INO80/APPL2/RPS6/BRD4/E2F3/WAC/STIL/KIF14/CASP2/ACVR1B/TFDP1/TAF10/RDX/EGFR/IQGAP3/CDC34/PSME1/CUL4A/TM4SF5/TRIAP1/PKD2/SENP2/GIGYF2/HYAL1/MBLAC1/SASS6/MTBP/FBXO31/ANKRD17/PRAP1/KANK2/DACT1/ECD/AMBRA1/USP37/CUL5/GTSE1/BACH1/MYC/RB1/PLCB1/CCNE2/LSM10/CTDSP2/BTN2A2/L…	107
BP	GO:0071806	protein transmembrane transport	36/7033	63/18800	0.00112323434883969	0.020057370981771	0.0170445224706207	TOMM7/ZFAND2B/DNLZ/SEC61B/ROMO1/TIMM50/SEC61G/PEX1/PEX26/PEX6/PEX13/SEC61A2/TOMM22/AZGP1/GRPEL1/LONP2/TIMM22/PEX16/TIMM17B/TOMM40/SRP54/PEX5L/TRAM2/PEX14/EDNRA/TOMM40L/CHCHD4/TRAM1L1/TOMM20L/MCL1/SEC62/HSPD1/PEX5/GRPEL2/TIMM17A/PEX10	36
BP	GO:0046329	negative regulation of JNK cascade	24/7033	38/18800	0.0011233748593622	0.020057370981771	0.0170445224706207	HIPK3/ZMYND11/ITCH/ZNF675/AMBP/CYLD/GPS2/TAOK3/FKTN/DACT1/SIRPA/HDAC3/MARVELD3/MECOM/NCOR1/MEN1/F2RL1/PTPN22/DUSP3/DUSP19/PINK1/SH3RF2/SFRP1/SFRP2	24
BP	GO:0006301	postreplication repair	22/7033	34/18800	0.00112661778782623	0.020057370981771	0.0170445224706207	POLK/ZBTB1/NSMCE1/REV3L/POLI/POLD2/PARP10/POLDIP2/REV1/UBE2A/RCHY1/POLN/POLD3/MSH2/UBE2N/BRCA1/DTL/USP43/UBE2V2/RAD18/USP10/MAD2L2	22
BP	GO:0006891	intra-Golgi vesicle-mediated transport	22/7033	34/18800	0.00112661778782623	0.020057370981771	0.0170445224706207	COPB1/RAB6A/COG5/RAB6C/TRAPPC10/COPB2/COG6/COPA/NAPG/GOSR1/RAB41/VTI1B/COG7/GOLGA5/NAPA/COG2/COPE/TRAPPC3/RAB6B/COPZ1/COG4/COPG2	22
BP	GO:0035520	monoubiquitinated protein deubiquitination	22/7033	34/18800	0.00112661778782623	0.020057370981771	0.0170445224706207	TAF4/TAF5L/ATXN7/ENY2/SF3B5/TRRAP/USP16/ATXN7L3/USP1/TAF2/MYSM1/TAF10/TADA1/USP47/USP15/TADA3/SUPT7L/ASXL1/KAT2A/USP7/TADA2B/BAP1	22
BP	GO:0044743	protein transmembrane import into intracellular organelle	23/7033	36/18800	0.00112954834221709	0.020057370981771	0.0170445224706207	TOMM7/DNLZ/ROMO1/TIMM50/PEX1/PEX26/PEX6/PEX13/GRPEL1/LONP2/PEX16/TIMM17B/TOMM40/PEX5L/PEX14/TOMM40L/CHCHD4/TOMM20L/HSPD1/PEX5/GRPEL2/TIMM17A/PEX10	23
BP	GO:0006401	RNA catabolic process	130/7033	280/18800	0.00116049967126405	0.0205495721733303	0.017462789364982	SAMD4B/YTHDF1/EXOSC4/TTC37/PATL1/CELF1/RNASEH2C/ROCK1/EXOSC7/LSM2/EXOSC5/ATM/XRN2/PAIP1/ZCCHC8/SMG1/ROCK2/TNRC6B/MEX3D/XRN1/PAN3/EIF3E/PUM2/ERN1/LARP4B/MRTO4/NSUN2/MOV10/EXOSC8/DEDD2/METTL14/DHX9/MTPAP/FASTKD5/DNA2/LSM7/ANG/ANGEL2/CNOT6/TNRC6A/RBM10/POLR2G/CNOT7/TBRG4/LSM5/GIGYF2/UPF3B/SUPV3L1/TRDMT1/SMG7/RC3H1/DDX5/PNPT1/PNRC2/DND1/LARP1/EXOSC2/CNOT8/UPF2/DHX36/CIRBP/PABPC1/RC3H2/PPP1R8/SKIV2L/T…	130
BP	GO:0044839	cell cycle G2/M phase transition	77/7033	155/18800	0.00117096191980779	0.0206772359006059	0.0175712765276421	FBXL15/MASTL/LATS1/TOPBP1/CDK2/SIN3A/ARPP19/ATM/PAXIP1/BRD4/APP/TAOK1/KIF14/BRCC3/FBXL6/TAF2/ATAD5/CENPF/PPM1D/CLSPN/VPS4B/RAD17/HUS1/FBXL3/FBXL8/NAE1/TAOK3/AURKA/BLM/USP47/BRSK1/DBF4B/CALM3/DNM2/PINX1/FBXO5/BACH1/UIMC1/FOXM1/CALM2/CIT/PKIA/PLCB1/CDK5RAP3/BRCA1/RINT1/STOX1/AVEN/DTL/DYRK3/ING4/CCDC57/MIIP/RRM1/MELK/RAB11A/CDK1/SYF2/CDC7/FOXO4/CCNA2/DONSON/FBXL17/KCNH5/ZFYVE19/CDC6/FBXL12/INTS3/RAD…	77
BP	GO:2001244	positive regulation of intrinsic apoptotic signaling pathway	35/7033	61/18800	0.00118536059758514	0.0208735105785284	0.017738068484639	NCK1/SERINC3/FIS1/RPS3/SKIL/EIF5A/RPL26/SIAH1/SOD1/SIRT1/DNM1L/FLCN/RPS7/UBB/STYXL1/BCL2L11/PARK7/PLAGL2/BCLAF1/BOK/BCAP31/NCK2/BAX/MYC/PIAS4/PMAIP1/BAD/PRKRA/CAV1/NACC2/MCL1/PLEKHF1/BECN1/SFPQ/TP53	35
BP	GO:0035518	histone H2A monoubiquitination	13/7033	17/18800	0.00121874182069594	0.0212844553685827	0.0180872846264071	BCOR/BMI1/RNF168/TRIM37/RYBP/PCGF5/RING1/RNF2/PCGF3/PCGF2/CUL4B/PCGF1/KDM2B	13
BP	GO:1901550	regulation of endothelial cell development	13/7033	17/18800	0.00121874182069594	0.0212844553685827	0.0180872846264071	ZDHHC21/ROCK1/ROCK2/VCL/PROC/CLDN5/VEGFA/PLCB1/ADD1/S1PR3/IKBKB/F11R/TNFRSF1A	13
BP	GO:1903140	regulation of establishment of endothelial barrier	13/7033	17/18800	0.00121874182069594	0.0212844553685827	0.0180872846264071	ZDHHC21/ROCK1/ROCK2/VCL/PROC/CLDN5/VEGFA/PLCB1/ADD1/S1PR3/IKBKB/F11R/TNFRSF1A	13
BP	GO:0051495	positive regulation of cytoskeleton organization	94/7033	195/18800	0.0012707017152487	0.0221310980927013	0.018806751846161	NCKAP1/SWAP70/NCK1/CKAP5/RPS3/DLG1/RICTOR/SLAIN2/BAG4/GPSM2/WASL/ABL1/CLASP1/P2RX7/CLIP1/SERPINF2/CDC42EP2/ROCK2/PRKCE/DSTN/STIL/FMN1/OCLN/APOA1/SNX9/MLST8/MAPRE1/MTOR/CYFIP1/ABI2/VPS4B/CEP120/DRG1/SEMA5A/PFN1/CDK5R1/BAIAP2/LIMK1/SASS6/SPAST/TGFBR1/AKAP9/SCIN/NCK2/PLK4/SMAD3/FCHSD2/PROX1/PPM1F/WHAMM/CD47/TRIM27/NIN/NUMA1/CCDC88A/FER/F2RL1/PPM1E/ARHGEF5/LIMCH1/HRAS/SORBS3/PDXP/CCL11/CENPJ/FCHSD1/C…	94
BP	GO:2000045	regulation of G1/S transition of mitotic cell cycle	79/7033	160/18800	0.00127522401875921	0.0221491778340226	0.0188221158017609	ADAM17/CRLF3/RBL1/RBL2/DLG1/CDC73/APPL1/RPL26/DDX3X/RFWD3/CDK2/PSME2/APC/ACVR1/CDK10/E2F7/MEPCE/ATM/INO80/APPL2/WAC/STIL/KIF14/CASP2/TFDP1/RDX/EGFR/PSME1/CUL4A/TM4SF5/TRIAP1/PKD2/SENP2/GIGYF2/HYAL1/MBLAC1/SASS6/MTBP/FBXO31/ANKRD17/PRAP1/KANK2/DACT1/ECD/AMBRA1/GTSE1/RB1/PLCB1/LSM10/CTDSP2/BTN2A2/MNAT1/CUL4B/CPSF3/DCUN1D3/MYO16/CTDSP1/RRM1/CENPJ/SLFN11/AIF1/MDM2/ZNF655/PSME3/CDKN2B/PLRG1/APEX1/NACC…	79
BP	GO:0034250	positive regulation of cellular amide metabolic process	82/7033	167/18800	0.0012848397502605	0.0222210444884206	0.0188831872555864	YTHDF1/NCK1/RPS9/SIRT3/EIF4G2/SP1/EIF5A/RPL26/PICALM/SLC2A13/DDX3X/UHMK1/EIF3C/EIF6/TRUB2/USP16/EIF5AL1/PAIP1/ROCK2/RPL5/ZCCHC4/EIF3E/LARP4B/METTL14/DHX9/MTOR/NSUN5/UCN/RPUSD3/PRR16/LARP6/POLR2G/EIF5A2/EIF3D/RPS4X/UPF3B/TARBP2/EIF2B5/PLD1/DHX29/JMJD4/NOD2/LARP1/C1QBP/DHX36/PCIF1/CIRBP/PABPC1/NCK2/CASP3/RMND1/CYP1B1/CHRNA7/LARP1B/CLU/PASK/ITGA2/PTAFR/CNBP/EIF2AK4/RPUSD4/NFE2L2/FASTKD3/POLR2D/HABP4…	82
BP	GO:0000956	nuclear-transcribed mRNA catabolic process	62/7033	121/18800	0.00128984826431134	0.0222210444884206	0.0188831872555864	SAMD4B/EXOSC4/TTC37/PATL1/EXOSC7/EXOSC5/ATM/XRN2/PAIP1/SMG1/TNRC6B/XRN1/PAN3/EIF3E/MRTO4/EXOSC8/DHX9/MTPAP/LSM7/CNOT6/TNRC6A/POLR2G/CNOT7/UPF3B/SMG7/RC3H1/DDX5/PNRC2/EXOSC2/CNOT8/UPF2/DHX36/PABPC1/RC3H2/SKIV2L/THRAP3/EIF4ENIF1/LSM4/ZFP36/PDE12/NCBP1/POLR2D/UPF1/YBX1/EXOSC6/CNOT1/GSPT1/CNOT6L/DCP1A/DCP2/NANOS3/HNRNPU/ZC3H12A/EIF4A3/ETF1/ZFP36L1/APOBEC1/PARN/BTG2/NANOS1/PCID2/CNOT2	62
BP	GO:0048675	axon extension	62/7033	121/18800	0.00128984826431134	0.0222210444884206	0.0188831872555864	ADNP/BMPR2/SPG11/RAB21/ITGB1/DIP2B/EIF4G2/USP9X/GOLGA4/GSK3B/RNF6/SIN3A/ABL1/SLC9A6/SLIT2/VCL/SEMA4B/RYK/CYFIP1/SEMA3C/SEMA5A/CDKL5/MACF1/CDK5R1/LIMK1/MAP3K13/VEGFA/PPP3CB/DNM2/SEMA6A/DPYSL2/AUTS2/SEMA4C/APOE/ISLR2/SEMA4F/ANAPC2/RTN4/DBNL/RAPH1/WNT3/EDNRA/RAB11A/WNT5A/PLXNA4/SEMA6D/KIAA0319/DCLK1/DVL1/POU4F3/SEMA3A/TRIM46/MAP1B/CDKL3/C9orf72/NLGN3/SEMA3E/RUFY3/SEMA3D/RTN4R/ULK1/CTTN	62
BP	GO:0006402	mRNA catabolic process	110/7033	233/18800	0.00132001774994572	0.0226793319902836	0.0192726346876854	SAMD4B/YTHDF1/EXOSC4/TTC37/PATL1/CELF1/ROCK1/EXOSC7/LSM2/EXOSC5/ATM/XRN2/PAIP1/SMG1/ROCK2/TNRC6B/MEX3D/XRN1/PAN3/EIF3E/PUM2/ERN1/LARP4B/MRTO4/MOV10/EXOSC8/METTL14/DHX9/MTPAP/FASTKD5/LSM7/ANGEL2/CNOT6/TNRC6A/RBM10/POLR2G/CNOT7/TBRG4/LSM5/GIGYF2/UPF3B/SUPV3L1/SMG7/RC3H1/DDX5/PNPT1/PNRC2/DND1/LARP1/EXOSC2/CNOT8/UPF2/DHX36/CIRBP/PABPC1/RC3H2/SKIV2L/TTC5/FTO/TRAF5/THRAP3/EIF4ENIF1/FASTKD1/LSM4/ZFP36/S…	110
BP	GO:0043488	regulation of mRNA stability	78/7033	158/18800	0.00137105708500713	0.0233627015023578	0.0198533542154277	SAMD4B/YTHDF1/PATL1/CELF1/ROCK1/EXOSC7/EXOSC5/PAIP1/ROCK2/TNRC6B/MEX3D/PAN3/PUM2/LARP4B/MOV10/EXOSC8/METTL14/DHX9/FASTKD5/ANGEL2/CNOT6/TNRC6A/RBM10/POLR2G/CNOT7/TBRG4/GIGYF2/RC3H1/PNPT1/DND1/LARP1/EXOSC2/CNOT8/DHX36/CIRBP/PABPC1/RC3H2/FTO/TRAF5/THRAP3/EIF4ENIF1/FASTKD1/ZFP36/SERBP1/FASTK/PDE12/MYD88/PLEKHN1/TIRAP/FASTKD3/POLR2D/PUM1/ZC3H12D/MAPKAPK2/PRKCA/UPF1/GDNF/APEX1/SCGB1A1/MYEF2/YBX1/CNOT1/…	78
BP	GO:0019439	aromatic compound catabolic process	206/7033	466/18800	0.00137110308280106	0.0233627015023578	0.0198533542154277	APAF1/SAMD4B/YTHDF1/EXOSC4/TTC37/PATL1/DNASE1L1/NTHL1/CELF1/RNASEH2C/ENPP4/ROCK1/EXOSC7/HINT1/LSM2/GALT/EXOSC5/ENTPD4/TET3/ENDOG/ATM/XRN2/PAIP1/ZCCHC8/SMG1/AMBP/ROCK2/TNRC6B/MEX3D/REXO4/XRN1/PAN3/NT5C/EIF3E/PUM2/ERN1/LARP4B/MRTO4/NSUN2/MOV10/GSTZ1/EXOSC8/DEDD2/METTL14/DHX9/MTPAP/HSF1/FASTKD5/ALDH1L1/DNA2/LSM7/ANG/ANGEL2/CNOT6/NUDT8/HAAO/ENTPD7/TNRC6A/FAH/RBM10/AFMID/POLR2G/SAMHD1/ALDH1L2/CNOT7/AC…	206
BP	GO:0051302	regulation of cell division	90/7033	186/18800	0.0013757839144298	0.0233627015023578	0.0198533542154277	RBL1/DR1/RBL2/CENPV/BRCA2/BIRC6/ECT2/TADA2A/E2F7/SETD2/PKN2/SH3GLB1/AHCTF1/PIK3R4/UVRAG/PRKCE/SVIL/OR2A4/KIF14/KIF20B/NCOA3/FLCN/MYO19/PRPF40A/KLHL9/E2F8/KIF23/POLDIP2/PRC1/YEATS2/PIN1/MBIP/BTC/PTCH1/CDC14A/KIF3B/AURKA/KIF13A/BLM/SPAST/TGFA/CALM3/VEGFA/SUSD2/INTU/PLK4/PDGFA/MYC/IGF1R/KIF20A/ZZZ3/CALM2/CIT/TADA3/MAP9/MACC1/FGFR2/CIB1/FGF7/KAT2A/KIF18B/ASPM/PKP4/PDXP/CUL3/RAB11A/CDC14C/MDK/FGF9/RAC…	90
BP	GO:0045911	positive regulation of DNA recombination	39/7033	70/18800	0.00137699018827886	0.0233627015023578	0.0198533542154277	ACTR2/EPC1/RUVBL2/RIF1/ERCC2/RBBP8/DMAP1/TP53BP1/TRRAP/ARID2/PAXIP1/ING3/EPC2/ACTL6A/WRAP53/ATAD5/POGZ/RAD51AP1/EP400/TNFSF13/MORF4L2/ERCC6/MSH2/ZCWPW1/MBTD1/CLCF1/TFRC/TNFSF4/MEAF6/TIMELESS/CD40/MORF4L1/FANCB/TBX21/PTPRC/BRD8/YEATS4/EXOSC6/MAD2L2	39
BP	GO:0007163	establishment or maintenance of cell polarity	104/7033	219/18800	0.00137816785643923	0.0233627015023578	0.0198533542154277	SNX27/ACTR2/CKAP5/RAB10/CLASP2/PARD6B/ITGB1/SIPA1L3/NDE1/KRIT1/ACTR3/DLG1/ARHGEF11/RICTOR/PRKCI/PDCD6IP/GSK3B/FBXW11/ROCK1/GPSM2/GOLPH3/CLASP1/OPHN1/DOCK7/ROCK2/MYH9/TCF15/KIF20B/MYO18A/RAB11FIP2/MYO9A/AMOTL2/FRMD4A/RPGRIP1L/FRMD4B/CRKL/MARK2/CLIC4/PDLIM1/CYTH3/KIF26B/RHOBTB2/DLG3/FBF1/WNT7B/BRSK1/LLGL1/LIN7A/ARF4/FAT1/DST/KIAA1614/CAP1/GBF1/IGF1R/CTNNA1/CDC42BPB/MAP4/LAMA1/SPRY1/FSCN2/NUMA1/RHOF…	104
BP	GO:0006626	protein targeting to mitochondrion	53/7033	101/18800	0.00141125196454915	0.0237888112976382	0.0202154574036875	TIMM8B/TIMM9/TOMM7/FIS1/LEPROT/TIMM13/BAG4/SH3GLB1/DNLZ/PMPCA/NPEPPS/NDUFA13/ROMO1/TIMM10/TIMM50/BNIP3L/HTRA2/UBL5/PRKAA1/AGK/TIMM8A/TOMM22/SAMM50/GRPEL1/LRRK2/PARL/SIRT4/BCAP31/TIMM22/TOMM5/LMAN1/PITRM1/TIMM17B/TOMM40/AIP/HPS4/HUWE1/MFN2/FZD5/TOMM40L/PINK1/CHCHD4/TOMM20L/GDAP1/PDCD5/HSPA1L/BAP1/TOMM34/IMMP2L/USP36/HSPD1/GRPEL2/TIMM17A	53
BP	GO:0008630	intrinsic apoptotic signaling pathway in response to DNA damage	53/7033	101/18800	0.00141125196454915	0.0237888112976382	0.0202154574036875	HIPK1/RPS3/FNIP2/EP300/SKIL/RPL26/BRCA2/ABL1/TMEM161A/ATM/SIRT1/CASP2/BCL2L2/DYRK2/TOPORS/ATAD5/HTRA2/TPT1/TRIAP1/BCL2L11/USP28/USP47/ERCC6/SHISA5/BOK/BAX/CLU/HIPK2/BRCA1/MIF/TAF9B/HNRNPK/PIAS4/TRIM32/KDM1A/MAEL/BAD/IFI16/BAK1/BCL2L1/TNFRSF1A/CIDEB/EPHA2/NACC2/MCL1/DDIT4/PIK3R1/BCL2/PRKDC/SFRP2/E2F1/RPS27L/TP53	53
BP	GO:0016358	dendrite development	109/7033	231/18800	0.00141453054436169	0.0237888112976382	0.0202154574036875	ABI1/KIDINS220/ACTR2/MEF2A/RAB21/ITGB1/STRN/EIF4G2/TMEFF1/BTBD3/GSK3B/PICALM/WASL/ABL1/DIP2A/RAP2A/ANKRD27/KLF7/SLC25A46/PAK2/MAPK6/APP/CAPRIN2/TMEM106B/LAMC2/UBE3A/PQBP1/SLC11A2/CAMK1/GORASP1/CRKL/CYFIP1/ABI2/PRKG1/CDKL5/PRMT3/DAB2IP/SS18L1/CDK5R1/BAIAP2/FBXO31/DOCK10/SS18L2/BHLHB9/TNIK/LST1/GPR37/UBA6/LRRK2/RTN4IP1/ARF4/NLGN1/CAPRIN1/DHX36/SRGAP2/RAPGEF2/TANC2/NCK2/ZNF365/APOE/CHRNA7/RERE/SYNGA…	109
BP	GO:0006491	N-glycan processing	14/7033	19/18800	0.00143992000240547	0.0238996643741294	0.0203096590692452	GNPTAB/MAN1A2/MAN2A2/MAN2A1/MAN1B1/GANC/MAN1A1/PRKCSH/MGAT4A/MAN1C1/FUT8/ST8SIA6/GANAB/ST8SIA4	14
BP	GO:0007076	mitotic chromosome condensation	14/7033	19/18800	0.00143992000240547	0.0238996643741294	0.0203096590692452	SMC4/NCAPD3/SMARCA5/SMC2/BAZ1B/NUSAP1/NCAPH2/TTN/NCAPH/NCAPD2/PHF13/PLK1/AKAP8L/NCAPG	14
BP	GO:0090043	regulation of tubulin deacetylation	14/7033	19/18800	0.00143992000240547	0.0238996643741294	0.0203096590692452	DR1/EP300/TADA2A/PRKAA1/YEATS2/MBIP/TPPP/ZZZ3/TADA3/BEX4/KAT2A/NEK3/FNTA/FRY	14
BP	GO:1902774	late endosome to lysosome transport	14/7033	19/18800	0.00143992000240547	0.0238996643741294	0.0203096590692452	VPS35/ARL8B/CHMP2B/CHMP6/CHMP2A/VPS41/VPS39/LRRK2/CHMP4A/CHMP1B/PLEKHM1/CHMP4B/CHMP5/C9orf72	14
BP	GO:2000786	positive regulation of autophagosome assembly	14/7033	19/18800	0.00143992000240547	0.0238996643741294	0.0203096590692452	PIP4K2C/RAB3GAP1/SNX4/SH3GLB1/RAB3GAP2/RALB/LRSAM1/PIP4K2A/SNX18/SNX30/WIPI1/WDR45/BECN1/ULK1	14
BP	GO:0051306	mitotic sister chromatid separation	38/7033	68/18800	0.00146374481787742	0.024231838039705	0.0205919364181658	TPR/ANAPC11/APC/ATM/ZNF207/ZWILCH/ANAPC1/CENPF/CDC27/BUB1B/NSMCE2/GEN1/CENPE/USP44/ESPL1/PRAP1/NCAPH2/KNTC1/FBXO5/BUB1/RB1/TRIP13/CDC23/PPP2R1A/ZW10/CUL3/CDK5RAP2/MAD2L1/MAD1L1/TTK/DLGAP5/CDC6/RAD21/PLK1/MAD2L2/HECW2/KLHL22/PCID2	38
BP	GO:0032259	methylation	169/7033	376/18800	0.0014963460060456	0.0247071988582647	0.0209958925578292	FBXO11/FAM98B/RRP8/RBBP5/PIK3CA/PHF20/BCOR/TRMT2B/RLF/ASH1L/PIH1D1/GAMT/RAB6A/PCMTD2/MGMT/KDM4A/RIF1/PRDM4/DMAP1/WDR82/CTCF/MBD3/SUZ12/SETD2/ATRX/MEPCE/TET3/BAZ2A/SNRPD3/PRDM2/ZMPSTE24/PAXIP1/SIRT1/BRD4/FBL/ARID4B/SETD5/ZCCHC4/TRMT2A/ZDBF2/IWS1/RNMT/RTF1/KDM3A/DPH5/KDM6A/ZNF304/TRMT11/NSUN2/TRMT112/PRDM10/TRMT61A/METTL14/NSD1/COMTD1/NSUN5/EMG1/PPM1D/COQ5/DNMT1/PRMT7/THADA/METTL4/PRMT3/DNMT3B/HEMK…	169
BP	GO:0016055	Wnt signaling pathway	200/7033	452/18800	0.001510171461446	0.0248222241124879	0.0210936396918918	STK4/SPIN1/HMGXB4/RUVBL2/STRN/SCYL2/PPM1B/FZD1/ETV2/RAB5A/PFDN5/CDC73/VGLL4/LATS1/NPHP3/TMEM88/IFT80/GSK3B/VPS35/FBXW11/RPS12/TNKS2/DDX3X/USP34/WNK1/LYPD6/MED12/APC/ABL1/VANGL1/XIAP/CSNK2B/CTNND1/APP/NLE1/EDA/CAPRIN2/MITF/DVL3/LIMD1/CYLD/ARL6/RTF1/SDHAF2/LDB1/USP8/AMOTL2/MCC/MARK2/RYK/PRKAA1/SMURF2/WWTR1/PIN1/EGFR/IGFBP2/SEMA5A/NOTCH1/BICC1/SKI/KLHL12/MACF1/DAB2IP/PKD2/WNT9A/BCL9L/SENP2/BCL9/WNT7…	200
BP	GO:0006165	nucleoside diphosphate phosphorylation	52/7033	99/18800	0.00151495982095213	0.0248222241124879	0.0210936396918918	EP300/BPGM/HIF1A/PFKFB2/EIF6/NME3/P2RX7/APP/JMJD8/NME1/NME2/PRKAA1/MLXIPL/NME2P1/ADPGK/OGT/HKDC1/ARNT/PGAM4/TPI1/STAT3/AK1/MYC/PGK1/CMPK1/ZBTB7A/NCOR1/CMPK2/PRKAG2/SIRT6/NME4/AK5/PKLR/HK2/ENO2/PRKAG1/FOXK1/PFKL/OGDH/PGM1/DTYMK/PFKP/PFKM/PGK2/NME5/DDIT4/SLC4A4/GAPDH/ARL2/GALK1/AK7/SLC2A6	52
BP	GO:2000060	positive regulation of ubiquitin-dependent protein catabolic process	56/7033	108/18800	0.00151502642058287	0.0248222241124879	0.0210936396918918	ANKIB1/SOCS5/TAF1/SH3RF1/GSK3B/SOCS4/MAPK9/GABARAP/STUB1/ZFAND2A/HSPBP1/RNF19A/DDRGK1/AGTPBP1/SMAD7/PSMD10/ARIH1/HECTD1/AURKA/RCHY1/SMURF1/LRRK2/FBXO22/USP5/BCAP31/PIAS1/MKRN2/BBS7/CCDC22/RAD23A/DNAJB2/CDC20B/CLU/RNF19B/RBX1/SIRT6/KEAP1/RNF14/NFE2L2/ZYG11B/UBQLN2/RNF217/MDM2/PRICKLE1/CSNK1D/DVL1/CSNK1A1/CAV1/SH3RF2/UBQLN1/TRIB1/RNF180/PLK1/RNF144A/CEBPA/CSNK1E	56
BP	GO:0030193	regulation of blood coagulation	37/7033	66/18800	0.00155495133580048	0.0254108628320916	0.0215938580850441	ANO6/ENPP4/SERPINF2/PROC/PRKG1/PRDX2/F2R/F2/SH2B3/USF1/VKORC1/PDGFA/SERPINC1/KLKB1/APOE/CD36/PLG/F12/SERPINE2/FAP/F3/APOH/F2RL1/CD9/NFE2L2/FGA/FGG/UBASH3B/VTN/NOS3/PLAU/SERPINE1/CAV1/CPB2/PRKCD/KNG1/PLAT	37
BP	GO:0045930	negative regulation of mitotic cell cycle	110/7033	234/18800	0.00158409051191771	0.0257546378114089	0.0218859940965451	CRLF3/RBL1/YTHDC2/RBL2/DLG1/ATF2/AURKAIP1/TPR/CDC73/TOPBP1/RPL26/RFWD3/CDK2/APC/ACVR1/E2F7/ABL1/ATM/WAC/TAOK1/NLE1/ZNF207/BRCC3/CASP2/ZWILCH/TPRA1/CENPF/CLSPN/ANGEL2/RAD17/HUS1/BUB1B/TRIAP1/GEN1/NAE1/PKD2/TAOK3/USP44/GIGYF2/BLM/MTBP/USP47/FBXO31/BRSK1/PRAP1/KANK2/DACT1/PINX1/KNTC1/FBXO5/EME2/MSH2/GTSE1/BUB1/BTG3/UIMC1/RB1/PTPN3/CDK5RAP3/FANCD2/BRCA1/RINT1/TRIP13/CTDSP2/AVEN/BTN2A2/ZW10/DTL/MIIP/D…	110
BP	GO:0060560	developmental growth involved in morphogenesis	110/7033	234/18800	0.00158409051191771	0.0257546378114089	0.0218859940965451	ITSN2/ADNP/BMPR2/SPG11/RAB21/ITGB1/DIP2B/EIF4G2/USP9X/GOLGA4/GSK3B/MED12/RNF6/SPAG9/SIN3A/IQGAP1/ABL1/SLC9A6/SLIT2/VCL/APP/MED1/FMN1/SEMA4B/EPB41L5/CSF1/KDM5B/RYK/CYFIP1/SEMA3C/SEMA5A/CDKL5/NOTCH1/KIF26B/MACF1/WNT7B/TMEM108/CDK5R1/AURKA/LIMK1/TRIM28/MAP3K13/PAK6/SMURF1/VEGFA/PPP3CB/DNM2/SEMA6A/YAP1/DPYSL2/AUTS2/DDR1/SEMA4C/APOE/ISLR2/SEMA4F/NIN/ANAPC2/RTN4/SPRY1/PLAA/BDNF/SYT3/SYT17/FGFR2/DBNL/PL…	110
BP	GO:0033962	P-body assembly	15/7033	21/18800	0.00161987261570955	0.026202366967088	0.0222664691678623	PATL1/LIMD1/PAN3/CNOT6/LSM14A/CNOT7/DDX6/RC3H1/LSM3/EIF4ENIF1/LSM4/ATXN2/CNOT1/CNOT6L/CNOT2	15
BP	GO:0036092	phosphatidylinositol-3-phosphate biosynthetic process	15/7033	21/18800	0.00161987261570955	0.026202366967088	0.0222664691678623	PIKFYVE/PIK3CA/PIK3C2A/INPP4A/PIK3CB/SYNJ1/SYNJ2/ATM/PIK3R4/UVRAG/OCRL/PIK3C2B/PIK3CG/PIK3C3/BECN1	15
BP	GO:0051304	chromosome separation	51/7033	97/18800	0.00162627294075917	0.026239129655853	0.022297709676666	TPR/ANAPC11/APC/ATM/SMARCAD1/FANCM/ZNF207/ZWILCH/ANAPC1/CENPF/CDC27/TOP2B/BUB1B/NSMCE2/GEN1/RMI1/CENPE/USP44/ESPL1/TOP2A/ERCC4/PLSCR1/PRAP1/NCAPH2/KNTC1/CSNK2A1/FBXO5/EME2/CORT/BUB1/NCAPH/RB1/NUMA1/TRIP13/CDC23/PPP2R1A/ZW10/RECQL5/CUL3/CDK5RAP2/MAD2L1/MAD1L1/TTK/DLGAP5/CDC6/RAD21/PLK1/MAD2L2/HECW2/KLHL22/PCID2	51
BP	GO:0001885	endothelial cell development	36/7033	64/18800	0.0016506552445099	0.0264167837119858	0.0224486780440809	ZDHHC21/TJP1/ROCK1/HEG1/ROCK2/VCL/PROC/CLDN5/CLIC4/RDX/VEZF1/CCM2/VEGFA/RAPGEF1/RAP2C/RAPGEF2/PECAM1/PLCB1/ADD1/SOX18/S1PR3/IKBKB/F2RL1/FOXP3/MYD88/EDNRA/F11R/RAP1A/TNFRSF1A/RAPGEF3/MYADM/EZR/STC1/ROBO4/COL18A1/HAPLN2	36
BP	GO:2000781	positive regulation of double-strand break repair	36/7033	64/18800	0.0016506552445099	0.0264167837119858	0.0224486780440809	ACTR2/EPC1/RUVBL2/MGMT/RIF1/RBBP8/DMAP1/TRRAP/ARID2/SMCHD1/ING3/EPC2/ACTL6A/WRAP53/POGZ/RAD51AP1/EP400/MORF4L2/ERCC6/PARP3/UBE2N/ZCWPW1/FOXM1/MBTD1/SPIRE2/MEAF6/UBE2V2/TIMELESS/MORF4L1/FANCB/PNKP/SETMAR/BRD8/YEATS4/MAD2L2/PRKDC	36
BP	GO:0010824	regulation of centrosome duplication	28/7033	47/18800	0.00165390591747213	0.0264167837119858	0.0224486780440809	MDM1/PDCD6IP/RAB6C/CHMP2B/CHMP2A/SIRT1/ROCK2/XPO1/STIL/ALMS1/TRIM37/VPS4B/CEP120/GEN1/SASS6/CEP76/PLK4/CHMP1B/BRCA1/KAT2A/CENPJ/CDK5RAP2/KAT2B/CHMP4B/CHMP5/CHORDC1/FBXW5/C10orf90	28
BP	GO:0120163	negative regulation of cold-induced thermogenesis	28/7033	47/18800	0.00165390591747213	0.0264167837119858	0.0224486780440809	ADAM17/NR1H3/DOCK7/TFE3/FLCN/ACOT11/NOTCH1/ADAMTS5/ACOT13/RBPJ/ALDH1A1/LGR4/RHEB/PLCL1/ARNTL/RB1/LNPEP/ARRDC3/FOXC2/TLR4/IL18R1/PLCL2/NPR3/PGAM5/TLE3/MAP2K6/NOVA2/STK11	28
BP	GO:0048593	camera-type eye morphogenesis	62/7033	122/18800	0.00167553142276041	0.0266951209385662	0.0226852058082216	HIPK1/NF1/SP3/NOTCH2/FRS2/HIF1A/TOPORS/RPGRIP1L/ABI2/PHACTR4/SKI/WNT9A/MAN2A1/ATP8A2/C12orf57/SLC1A1/VEGFA/RING1/NAGLU/FAT1/COL8A1/FOXF2/NRL/LCTL/BAX/PROX1/PTPRM/COL8A2/RBP4/TDRD7/HIPK2/VSX1/BCAR3/YY1/ALDH1A3/MFN2/JAG1/TBC1D20/ZEB1/GLI3/FZD5/SOX11/MEIS1/BAK1/WNT5A/STRA6/NTRK2/CALB1/WNT2/BBS4/WNT16/EPHA2/TTC8/IFT172/FOXN4/IHH/PROM1/MFSD2A/ZHX2/IMPG2/KDM2B/TFAP2A	62
BP	GO:0051650	establishment of vesicle localization	84/7033	173/18800	0.00171515563758673	0.0272018708213207	0.0231158360125213	KIF3A/STAM/SPG11/CLASP2/WDR11/NDE1/SYNJ1/SNAP23/BLOC1S1/PDCD6IP/KIF5B/RAB1A/FNBP1L/PICALM/FBXW11/TRAK1/ARFGAP3/MYO5A/WASL/CLASP1/TBC1D23/CHMP2A/MYO6/MYO1E/ARFGAP2/MYO1D/ARL6/AP1AR/MYO19/MYO5C/VPS4B/SNF8/KLHL12/RAB3A/AP3M2/AP3B1/KIF3B/RAB27B/KIF13A/LIN7A/PEF1/DNM2/LRRK2/TRAK2/RAB7A/NLGN1/COPS5/TANC2/C17orf75/RAB27A/GBF1/TMED2/FYCO1/BBS7/PREB/AP3M1/WIPI1/STARD3NL/FAM91A1/MYO5B/CUL3/RAB11A/AP3D1/ITG…	84
BP	GO:0006261	DNA-templated DNA replication	78/7033	159/18800	0.00171589589418745	0.0272018708213207	0.0231158360125213	SRPK2/ATR/STOML2/ETAA1/TOPBP1/BRCA2/RFWD3/CDK2/EXD2/REV3L/DDX21/E2F7/ATRX/ENDOG/INO80/ZMPSTE24/RECQL/POLE4/FANCM/RPAIN/BAZ1A/WDR18/POLD2/ATAD5/E2F8/DNA2/METTL4/CDC34/CDK9/PURA/SAMHD1/GEN1/SENP2/POLA1/BLM/WRN/POLN/POLQ/DBF4B/MCM4/FBXO5/POLD3/EME2/ZNF365/CORT/HELB/GINS4/GINS1/WDHD1/RFC3/GINS3/CCNE2/RFC5/RECQL5/MCM9/DBF4/TIMELESS/DACH1/MCM10/RRM1/POLG/SLFN11/PNKP/CDC7/SETMAR/ZRANB3/SSBP1/POLD4/DONSO…	78
BP	GO:0071496	cellular response to external stimulus	141/7033	309/18800	0.00173915091675313	0.027501946213432	0.0233708366189502	RRAGC/ADNP/GSDMD/BMPR2/RRP8/EIF2AK3/MAPK8/MAP3K2/TXN2/CASP8AP2/ATF2/CBL/USP33/MAPK1/NCOA1/XPR1/NPRL2/GABARAP/SH3GLB1/P2RX7/PIK3R4/CASP8/SIRT1/VPS41/BRIP1/NUAK1/TLR5/MED1/DAG1/ASGR1/CASP2/TNFSF14/FNIP1/ATG7/FLCN/BGLAP/MAP3K5/MTOR/ITFG2/MAP3K1/PPM1D/BCL10/CPEB4/PRKAA1/MIOS/RALB/TNRC6A/TNFRSF10A/LAMP2/WRN/RRAGB/EIF2AK2/FOXA3/SLC39A5/TLR3/BRSK1/ERCC6/KANK2/PHEX/USF1/LRRK2/FBXO22/KPTN/ADORA2B/NFKB1/ST…	141
BP	GO:0015931	nucleobase-containing compound transport	103/7033	218/18800	0.00178244574100338	0.0280979956766198	0.0238773525765071	CKAP5/ENY2/ABCC4/XPOT/SLC25A24/EIF5A/TPR/NUP107/AGFG1/NUP205/SETD2/TST/SLC35E3/P2RX7/EIF5AL1/AHCTF1/THOC6/NUP98/SMG1/FYTTD1/SLC35A5/THOC2/XPO1/IWS1/RANBP2/NSUN2/DHX9/HSF1/YTHDC1/RAE1/ZC3H11A/CPSF6/QKI/SLC35A3/EIF5A2/SENP2/SLC19A1/UPF3B/SARNP/SMG7/LRRC8A/SLBP/TNKS/PNPT1/KPNB1/SLC35D2/NUP155/SLC35A2/NUP153/POM121L2/UPF2/SLC28A3/AAAS/HNRNPA2B1/RSC1A1/CD47/NUP160/SEC13/ZFP36/SLC17A9/ATXN2/POM121/NCBP…	103
BP	GO:0032886	regulation of microtubule-based process	116/7033	249/18800	0.00178568353835998	0.0280979956766198	0.0238773525765071	CKAP5/ATXN7/CEP97/CLASP2/MDM1/RPS3/TPR/SLAIN2/PDCD6IP/GSK3B/ROCK1/GPSM2/RAB6C/APC/ABL1/CLASP1/DYRK1A/TTBK2/CLIP1/CHMP2B/CHMP6/CHMP2A/SIRT1/ROCK2/XPO1/TAOK1/STIL/RNF4/CLTC/CYLD/OCLN/ALMS1/TRIM37/MAPRE1/CCDC39/SENP6/BICD1/MARK2/PRKAA1/RAE1/TRAF3IP1/VPS4B/ARHGEF7/CEP120/DRG1/FKBP4/GEN1/MACF1/CAMSAP1/CDK5R1/AURKA/SASS6/SPAST/TTC21B/KIF15/KIF9/TPPP/KIF18A/AKAP9/PGAM4/CHMP4A/CEP76/PARP3/PLK4/EPHA3/RGN/…	116
BP	GO:0072655	establishment of protein localization to mitochondrion	61/7033	120/18800	0.00180222900688041	0.0282883204857747	0.0240390884036654	TIMM8B/TIMM9/MAPK8/TOMM7/FIS1/LEPROT/TIMM13/BAG4/BCS1L/SH3GLB1/DNLZ/PMPCA/NPEPPS/NDUFA13/ROMO1/TIMM10/TIMM50/BNIP3L/HTRA2/UBL5/PRKAA1/AGK/OXA1L/AP3B1/TIMM8A/TOMM22/SAMM50/CALM3/GRPEL1/LRRK2/PARL/SIRT4/BCAP31/TIMM22/BAX/TOMM5/LMAN1/PITRM1/TIMM17B/TOMM40/AIP/HPS4/HUWE1/MFN2/FZD5/HK2/GZMB/TOMM40L/PINK1/CHCHD4/TOMM20L/GDAP1/PDCD5/HSPA1L/BAP1/TOMM34/IMMP2L/USP36/HSPD1/GRPEL2/TIMM17A	61
BP	GO:0016239	positive regulation of macroautophagy	40/7033	73/18800	0.00183888905510675	0.0287926544909202	0.0244676656230434	PIP4K2C/TBK1/RAB3GAP1/SNX4/HIF1A/PAFAH1B2/SH3GLB1/SIRT1/UVRAG/WAC/RAB3GAP2/SPTLC2/SMCR8/BNIP3L/MAP3K7/RALB/LRSAM1/VPS13D/PIP4K2A/NOD2/LARP1/AMBRA1/FYCO1/SNX18/SNX30/SPTLC1/WIPI1/SCOC/GNAI3/PINK1/DCN/SESN3/BNIP3/WDR45/GPSM1/C9orf72/ADRB2/IKBKG/BECN1/ULK1	40
BP	GO:0051570	regulation of histone H3-K9 methylation	17/7033	25/18800	0.00186193981129102	0.0290819444235307	0.0247135008704138	PIH1D1/KDM4A/RIF1/ATRX/SIRT1/KDM3A/ZNF304/DNMT1/DNMT3B/SETD7/KDM4C/ZNF274/BRCA1/LMNA/KDM1A/MECP2/EHMT2	17
BP	GO:1903052	positive regulation of proteolysis involved in cellular protein catabolic process	67/7033	134/18800	0.00191345744624273	0.0298133553572673	0.0253350454440601	ANKIB1/SOCS5/PSMC1/TAF1/SH3RF1/RNFT1/GSK3B/SOCS4/MAPK9/GABARAP/STUB1/PSMC5/PSMC3/ZFAND2A/HSPBP1/RNF19A/DDRGK1/TMTC3/AGTPBP1/SMAD7/PSMD10/ARIH1/DAB2IP/HECTD1/AURKA/RCHY1/ECSCR/SMURF1/LRRK2/FBXO22/USP5/KCNE2/BCAP31/PIAS1/MKRN2/BBS7/CCDC22/RAD23A/RGN/DNAJB2/CDC20B/CLU/RNF19B/RBX1/SIRT6/KEAP1/RNF14/NFE2L2/ZYG11B/UBQLN2/RNF217/MDM2/PRICKLE1/CSNK1D/DVL1/CSNK1A1/CAV1/SH3RF2/UBQLN1/TRIB1/RNF180/PLK1/RNF1…	67
BP	GO:0034453	microtubule anchoring	18/7033	27/18800	0.00193144788251512	0.0299126173236513	0.0254193971179683	KIF3A/CLASP2/GCC2/GSK3B/CLASP1/HOOK3/DAG1/BICD1/CEP350/NINL/NIN/CEP57/CCDC120/PEX14/CCDC68/BCCIP/BICD2/BBS4	18
BP	GO:0035459	vesicle cargo loading	18/7033	27/18800	0.00193144788251512	0.0299126173236513	0.0254193971179683	RAB1A/PICALM/CTAGE6/SEC23B/CTAGE9/MIA2/SEC31A/KIF13A/SEC24D/SEC24A/SEC24B/CTAGE1/TMED2/SEC13/CTAGE4/SCAP/TBC1D20/SEC23A	18
BP	GO:1905168	positive regulation of double-strand break repair via homologous recombination	23/7033	37/18800	0.00193394458392649	0.0299126173236513	0.0254193971179683	ACTR2/EPC1/RUVBL2/RBBP8/DMAP1/TRRAP/ARID2/ING3/EPC2/ACTL6A/WRAP53/POGZ/RAD51AP1/EP400/MORF4L2/ERCC6/MBTD1/MEAF6/TIMELESS/MORF4L1/FANCB/BRD8/YEATS4	23
BP	GO:0198738	cell-cell signaling by wnt	200/7033	454/18800	0.00194301602202053	0.0299799826504478	0.0254766433955272	STK4/SPIN1/HMGXB4/RUVBL2/STRN/SCYL2/PPM1B/FZD1/ETV2/RAB5A/PFDN5/CDC73/VGLL4/LATS1/NPHP3/TMEM88/IFT80/GSK3B/VPS35/FBXW11/RPS12/TNKS2/DDX3X/USP34/WNK1/LYPD6/MED12/APC/ABL1/VANGL1/XIAP/CSNK2B/CTNND1/APP/NLE1/EDA/CAPRIN2/MITF/DVL3/LIMD1/CYLD/ARL6/RTF1/SDHAF2/LDB1/USP8/AMOTL2/MCC/MARK2/RYK/PRKAA1/SMURF2/WWTR1/PIN1/EGFR/IGFBP2/SEMA5A/NOTCH1/BICC1/SKI/KLHL12/MACF1/DAB2IP/PKD2/WNT9A/BCL9L/SENP2/BCL9/WNT7…	200
BP	GO:0030032	lamellipodium assembly	39/7033	71/18800	0.00196259844351046	0.0301421790493665	0.0256144760241671	TWF1/NCKAP1/ACTR2/NCK1/PIK3CA/ITGB1/ATP7A/ACTR3/SPATA13/GOLPH3/SLIT2/VCL/AKIRIN1/OCLN/MTOR/CYFIP1/ABI2/ARHGEF7/PLCE1/DNM2/SRGAP2/AUTS2/NCK2/WHAMM/CCDC88A/FER/ARHGEF6/BIN3/P2RY12/PARVB/PLXNB3/KIT/ABI3/ARFIP2/EPHA2/RHOD/WASF2/PTPRO/PIK3R1	39
BP	GO:0034260	negative regulation of GTPase activity	22/7033	35/18800	0.0019667710997572	0.0301421790493665	0.0256144760241671	WNK1/FICD/CPEB2/RDX/DAB2IP/LRRK2/TMED2/RGN/LRCH1/SPRY1/SPRY2/HRAS/PLXNB3/F11R/BBS4/GPSM1/GMIP/FZD10/TTC8/AMOT/ARL2/ARFGEF1	22
BP	GO:0006359	regulation of transcription by RNA polymerase III	19/7033	29/18800	0.00197249433451887	0.0301421790493665	0.0256144760241671	DDX21/SF3B1/PRDX5/ZNF143/SMARCA5/MAF1/BAZ1B/MTOR/ERCC6/DHX36/CHD8/ZNF345/ELL/DEK/ZNF76/CEBPA/POLR3F/BRF1/NAB2	19
BP	GO:0090169	regulation of spindle assembly	19/7033	29/18800	0.00197249433451887	0.0301421790493665	0.0256144760241671	CEP97/TPR/GPSM2/CHMP2B/CHMP6/CHMP2A/RNF4/SENP6/VPS4B/DRG1/KIF15/CHMP4A/CHMP1B/NUMA1/CHMP4B/SPAG5/CHMP5/PLK1/HNRNPU	19
BP	GO:0051236	establishment of RNA localization	79/7033	162/18800	0.00198619781620817	0.0302083633479941	0.0256707186776129	CKAP5/ENY2/XPOT/ATR/EIF5A/TPR/NUP107/AGFG1/NUP205/SETD2/TST/ATM/EIF5AL1/AHCTF1/THOC6/NUP98/SMG1/FYTTD1/THOC2/XPO1/IWS1/RANBP2/NSUN2/DHX9/HSF1/YTHDC1/RAE1/ZC3H11A/CPSF6/QKI/EIF5A2/SENP2/UPF3B/SARNP/SMG7/SLBP/TNKS/PNPT1/KPNB1/NUP155/NUP153/POM121L2/UPF2/AAAS/HNRNPA2B1/NUP160/SEC13/ZFP36/ATXN2/POM121/NCBP1/G3BP2/POLR2D/HNRNPA1/NUTF2/NUP133/BICD2/UPF1/TOMM20L/PABPN1/TGFBR2/RFTN1/NUP50/NXF2/SNUPN/THOC…	79
BP	GO:0061842	microtubule organizing center localization	21/7033	33/18800	0.00198632938169916	0.0302083633479941	0.0256707186776129	SUN1/NDE1/DLG1/KIF5B/GPSM2/RANBP2/SYNE2/DYNC1LI2/AURKA/AKAP9/CCDC141/NIN/IFT20/ARPC5/TBCCD1/ASPM/PARD3B/MAD2L1/BICD2/DLGAP5/EZR	21
BP	GO:0008033	tRNA processing	63/7033	125/18800	0.00200662602112872	0.0303717181340839	0.0258095356903072	QTRT1/TRMT2B/TRUB1/THUMPD1/FARS2/CTU1/RPP40/TRMT11/PUS1/NSUN2/ADAT1/TRMT112/TRMT61A/URM1/POP5/TRNT1/DUS1L/THADA/TRMU/RPP21/POP7/PUSL1/TRMT12/DUS3L/TRDMT1/OSGEP/LCMT2/DTWD2/TSEN15/CTU2/TSEN34/ADAT3/METTL1/TRMT6/C9orf64/DUS4L/PUS3/TRMT5/ZBTB8OS/TRMT1/LAGE3/RPPH1/THG1L/ELAC2/TRMT61B/RPUSD4/ELAC1/MOCS3/WDR4/LSM6/NSUN3/TYW1/METTL2B/POP4/TRPT1/PUS7/THUMPD3/BCDIN3D/HSD17B10/ALKBH8/TARBP1/ELP3/KTI12	63
BP	GO:0070585	protein localization to mitochondrion	63/7033	125/18800	0.00200662602112872	0.0303717181340839	0.0258095356903072	TIMM8B/TIMM9/MAPK8/TOMM7/FIS1/LEPROT/TIMM13/BAG4/BCS1L/SH3GLB1/DNLZ/PMPCA/DNM1L/NPEPPS/NDUFA13/ROMO1/TIMM10/TIMM50/BNIP3L/HTRA2/UBL5/PRKAA1/AGK/OXA1L/AP3B1/TIMM8A/TOMM22/SAMM50/CALM3/GRPEL1/LRRK2/PARL/SIRT4/BCAP31/TIMM22/BAX/TOMM5/LMAN1/PITRM1/TIMM17B/TOMM40/AIP/HPS4/HUWE1/MFN2/ISG15/FZD5/HK2/GZMB/TOMM40L/PINK1/CHCHD4/TOMM20L/GDAP1/PDCD5/HSPA1L/BAP1/TOMM34/IMMP2L/USP36/HSPD1/GRPEL2/TIMM17A	63
BP	GO:0051983	regulation of chromosome segregation	48/7033	91/18800	0.00201155522170084	0.030374006043592	0.025811479929413	TPR/ANAPC11/APC/ATM/SMC6/ZNF207/PUM2/ZWILCH/ANAPC1/CENPF/CDC27/BUB1B/NSMCE2/GEN1/CENPE/USP44/ESPL1/PLSCR1/PRAP1/KNTC1/CSNK2A1/FBXO5/BUB1/RB1/NUMA1/TRIP13/CDC23/ZW10/CUL3/CDK5RAP2/PUM1/MAD2L1/MAD1L1/MKI67/TTK/RAD18/DLGAP5/CDC6/RAD21/PLK1/MAD2L2/HORMAD1/HNRNPU/BECN1/SMC5/HECW2/KLHL22/PCID2	48
BP	GO:0032386	regulation of intracellular transport	150/7033	332/18800	0.00207192730709895	0.0310196513884002	0.0263601418950134	PTPN1/PTPN11/PPP1R12A/MAP2K1/DNAJC13/MAPK8/BARD1/TOMM7/NF1/TM9SF4/FIS1/RAB21/CEP290/LEPROT/GCC2/CTDSPL2/TPR/DNAJC27/GSK3B/BAG4/MAPK1/VPS35/DMAP1/SNX12/UHMK1/ECT2/SETD2/SH3GLB1/EFCAB7/XPO1/NPEPPS/PDCD10/IWS1/JAK2/KIF20B/NSUN2/PGAP1/DHX9/CAMK1/BNIP3L/HTRA2/TMEM30A/UBL5/YIPF5/PRKAA1/XPO4/CPSF6/RDX/DERL2/ARFIP1/MTMR2/ANP32B/CDK5R1/PARK7/TRIM28/TXN/TTC21B/SEC24B/RAB23/SLC1A1/ARV1/LRRK2/NUP153/PARL/CDH…	150
BP	GO:0010332	response to gamma radiation	32/7033	56/18800	0.0020776511599056	0.0310196513884002	0.0263601418950134	ATR/CBL/RPL26/BRCA2/ATM/ZMPSTE24/XRCC2/HSF1/PRKAA1/ELK1/GTF2H5/WRN/LIG4/ERCC6/YAP1/BAX/MYC/XRCC6/FANCD2/MEN1/DCUN1D3/HRAS/KDM1A/BAK1/MDM2/BCL2L1/PTPRC/BCL2/PRKDC/CRYAB/APOBEC1/TP53	32
BP	GO:0032486	Rap protein signal transduction	11/7033	14/18800	0.00207871189105844	0.0310196513884002	0.0263601418950134	CBL/RAP2A/KIF14/RDX/RAP2B/RAPGEF1/RAP2C/RAPGEF2/SGSM3/RAP1A/RAPGEF3	11
BP	GO:1903729	regulation of plasma membrane organization	11/7033	14/18800	0.00207871189105844	0.0310196513884002	0.0263601418950134	WASL/SH3GLB1/MYH9/ATP8B1/RAB3A/DNM2/ASAP1/NOX5/GSN/PRKCD/PLEKHM2	11
BP	GO:2000105	positive regulation of DNA-templated DNA replication	11/7033	14/18800	0.00207871189105844	0.0310196513884002	0.0263601418950134	STOML2/CDK2/E2F7/ATRX/ENDOG/INO80/E2F8/DBF4B/DBF4/CDC7/SSBP1	11
BP	GO:0048813	dendrite morphogenesis	69/7033	139/18800	0.00209601738215058	0.0311317348091851	0.0264553890929581	ABI1/KIDINS220/ACTR2/MEF2A/RAB21/ITGB1/BTBD3/GSK3B/PICALM/WASL/DIP2A/RAP2A/ANKRD27/KLF7/CAPRIN2/TMEM106B/UBE3A/PQBP1/SLC11A2/GORASP1/ABI2/CDKL5/PRMT3/SS18L1/CDK5R1/BAIAP2/FBXO31/DOCK10/SS18L2/BHLHB9/TNIK/LRRK2/NLGN1/CAPRIN1/DHX36/RAPGEF2/TANC2/ZNF365/CHRNA7/RERE/SDC2/ANAPC2/ZDHHC15/YWHAH/DBNL/CELSR2/SARM1/NEDD4/EEF2K/MINK1/LZTS1/TPBG/EPHA4/PDLIM5/ABI3/DCLK1/DVL1/SEMA3A/PPP3CA/CDKL3/PREX2/TAOK2/RE…	69
BP	GO:0050684	regulation of mRNA processing	69/7033	139/18800	0.00209601738215058	0.0311317348091851	0.0264553890929581	SRPK2/BARD1/PUF60/REST/CELF1/CCNT1/CDC73/SLTM/RBM42/DYRK1A/NUP98/SNRNP70/IWS1/PRPF19/CWC22/RBM39/DHX9/HSF1/MBNL1/YTHDC1/CDK11A/CPSF6/RBMXL1/QKI/CDK9/RBM10/NUDT21/SNRPA/SON/SRRM1/PAF1/SLC39A5/PRDX6/DDX5/RAVER2/TRA2A/C1QBP/DHX36/CIRBP/RBM4/TIA1/LARP7/MBNL2/THRAP3/ZBTB7A/HNRNPA2B1/RBM15/PAPOLA/FAM172A/DAZAP1/RBM25/NCBP1/HNRNPK/LEO1/HNRNPA1/RBM11/KHDRBS3/SAP18/CTR9/SAFB/CPEB1/CPSF7/WTAP/RBM7/SUPT6H/H…	69
BP	GO:0022900	electron transport chain	81/7033	167/18800	0.00212815379396765	0.0315353698560661	0.0267983934993056	ETFB/NDUFB9/NDUFB10/NDUFC2/NDUFV1/SURF1/COX4I2/SCO2/NDUFB1/UQCRB/NDUFB8/NDUFB2/NDUFV3/CYC1/UQCRQ/NDUFS4/NDUFS8/NDUFA7/UQCR10/ME2/COX5B/NDUFS6/NDUFA3/NDUFA13/NDUFS1/SDHAF2/NDUFA2/AKR1C4/NDUFB7/NDUFA10/NDUFS3/HAAO/NDUFS7/DEGS1/GSR/NDUFV2/NDUFAB1/COX6A1/NDUFA9/NDUFS5/DHRS3/PARK7/COX4I1/CHCHD2/AKR7A2/NDUFB6/NDUFA4/NDUFA8/ADH5/COX7C/DGUOK/NDUFC1/GPD2/CYB5A/NDUFA6/ENOX2/DHRS2/UQCRFS1/GPX2/CDK1/NCF2/QDP…	81
BP	GO:0009267	cellular response to starvation	78/7033	160/18800	0.00213507158057045	0.031564302413224	0.0268229800526011	RRAGC/BMPR2/RRP8/EIF2AK3/MAPK8/ATF2/USP33/MAPK1/XPR1/NPRL2/GABARAP/SH3GLB1/PIK3R4/SIRT1/VPS41/NUAK1/FNIP1/ATG7/FLCN/MAP3K5/MTOR/ITFG2/PPM1D/CPEB4/PRKAA1/MIOS/RALB/TNRC6A/LAMP2/WRN/RRAGB/EIF2AK2/FOXA3/SLC39A5/BRSK1/LRRK2/FBXO22/KPTN/STK24/TTC5/COMT/MTMR3/BHLHA15/CLEC16A/PRKAG2/EIF2AK4/FOXO3/WIPI1/PMAIP1/NFE2L2/NUAK2/HNRNPA1/IMPACT/IFI16/AKR1C3/PRKAG1/SESN3/MAP1LC3C/WIPI2/SUV39H1/WDR45/GAS2L1/WDR59…	78
BP	GO:0031109	microtubule polymerization or depolymerization	62/7033	123/18800	0.00215900853336784	0.0316998920221256	0.0269382025380308	NEDD1/CKAP5/HAUS2/ATXN7/CLASP2/NDE1/RPS3/SLAIN2/APC/ABL1/CLASP1/DYRK1A/TTBK2/CLIP1/KIF2A/TAOK1/ZNF207/CEP192/OCLN/RANBP9/GOLGA2/MAPRE1/ARHGEF7/DRG1/TUBGCP5/FKBP4/CAMSAP1/CDK5R1/KIF24/SPAST/TUBGCP3/TPPP/KIF18A/AKAP9/FBXO5/TUBGCP4/CKAP2/NIN/NUMA1/CIB1/TPX2/TUBGCP2/CCDC57/RANGRF/KIF18B/INPP5J/CENPJ/CDK5RAP2/SNCA/NAV3/CSNK1D/ARL3/GAS2L1/MAP1B/MAPRE2/STMN2/PAK1/MAP1A/MAP1S/ARL2/CRYAB/MECP2	62
BP	GO:0106027	neuron projection organization	47/7033	89/18800	0.00215920296453994	0.0316998920221256	0.0269382025380308	ACTR2/GSK3B/VPS35/WASL/DIP2A/APP/CAPRIN2/UBE3A/TANC1/ABI2/PRMT3/MTMR2/PLS1/CDK5R1/BAIAP2/DOCK10/BHLHB9/LRRK2/NLGN1/CAPRIN1/DHX36/TANC2/ZNF365/IGF1R/APOE/CHRNA7/ITGA3/ZDHHC15/ZNF804A/HOMER1/DBNL/ARF1/EEF2K/EPHA4/PDLIM5/ABI3/FCGR2B/DVL1/LGMN/PICK1/MAP1A/RELN/ABCD2/SHANK1/NGEF/DNM3/CTTN	47
BP	GO:2001252	positive regulation of chromosome organization	47/7033	89/18800	0.00215920296453994	0.0316998920221256	0.0269382025380308	NEK7/ATR/TPR/MAPK1/TNKS2/CDK2/SIN3A/ATRX/SMC4/ATM/PPHLN1/ZNF304/ERCC1/SMC2/DNMT1/RAD50/NSMCE2/CCT7/MPHOSPH8/LIG4/TRIM28/PRAP1/TNKS/POT1/HMBOX1/DHX36/ATF7IP/NCAPH/HNRNPA2B1/CCT3/NCAPD2/NUMA1/CCT4/SIRT6/NEK2/HNRNPA1/PNKP/NAF1/SSBP1/MAPKAPK5/ATF7IP2/GTF2H2/RAD21/SFPQ/SMC5/PARN/NCAPG	47
BP	GO:0006360	transcription by RNA polymerase I	31/7033	54/18800	0.00219463429214888	0.0321458299428351	0.0273171554385352	EIF2AK3/PIH1D1/TAF1/POLR2L/ERCC2/DHX33/TAF1B/BAZ2A/TAF1A/ZMPSTE24/POLR1C/MAF1/MTOR/GTF2H5/IPPK/POLR1E/HEATR1/RRN3/ERCC6/FLNA/ERCC3/TTF1/POLR2K/BNC1/RRN3P1/SIRT7/UTP15/GTF2H1/POLR1A/ERBB2/LYAR	31
BP	GO:0070936	protein K48-linked ubiquitination	37/7033	67/18800	0.00223282511509399	0.0326300442681667	0.0277286351861158	HACE1/UBE3C/ITCH/RNF34/RNF115/RNF6/ZNRF1/GABARAP/PELI1/RNF4/UBE3A/FBXO38/TOPORS/KBTBD7/UBE2H/RNF5/CDC34/TRIM44/UBE2A/PPIA/RNF146/BIRC2/RNF126/RBX1/BFAR/RFFL/TRIM32/UBE2R2/CUL3/UBE2D1/TTC3/TNFAIP3/UBE2Q2/KBTBD6/KLHL3/AMFR/BTRC	37
BP	GO:0006513	protein monoubiquitination	42/7033	78/18800	0.00224283000827045	0.0326830111550995	0.0277736458355846	BCOR/BMI1/CBL/RNF168/CDC73/FANCF/TRIM56/FANCM/WAC/ATXN7L3/TOPORS/TRIM37/UBB/KLHL12/RYBP/PAF1/PCGF5/BIRC2/PEF1/RING1/RNF2/RNF126/PCGF3/PCGF2/FBXL2/RBX1/DTL/CUL4B/UHRF1/HUWE1/UBE2R2/FANCB/LEO1/CUL3/MGRN1/KBTBD8/UBE2W/CTR9/RAD18/PCGF1/KDM2B/KLHL22	42
BP	GO:0007623	circadian rhythm	97/7033	205/18800	0.00224673208664126	0.0326830111550995	0.0277736458355846	TOP1/MAPK8/PPP1CB/GNA11/USP9X/EP300/IMPDH2/RAI1/GFPT1/GSK3B/FBXW11/CLOCK/GPR176/NR1H3/SIN3A/MAPK9/DYRK1A/GPR157/SIRT1/CREB1/ROCK2/CRY1/JUND/FBXL6/UBE3A/ATG7/MYCBP2/MTOR/PRKAA1/NCOA2/KCND2/TNFRSF11A/PER3/FBXL3/NR1D2/FBXL8/BHLHE40/NDUFA9/OGT/TOP2A/ARNTL2/LGR4/SETX/NAGLU/NLGN1/GHRHR/RBM4/KDM2A/HDAC3/PROX1/NR2F6/ARNTL/THRAP3/SRRD/GNAQ/NCOR1/NPAS2/HOMER1/MAPK10/ATOH7/NAMPT/HUWE1/BHLHE41/TIMELESS/PPP1C…	97
BP	GO:1990138	neuron projection extension	83/7033	172/18800	0.00227026930137169	0.0329500044493604	0.0280005336569082	ITSN2/ADNP/BMPR2/SPG11/RAB21/ITGB1/DIP2B/EIF4G2/USP9X/GOLGA4/GSK3B/RNF6/SPAG9/SIN3A/IQGAP1/ABL1/SLC9A6/SLIT2/VCL/SEMA4B/RYK/CYFIP1/SEMA3C/SEMA5A/CDKL5/MACF1/TMEM108/CDK5R1/AURKA/LIMK1/MAP3K13/PAK6/SMURF1/VEGFA/PPP3CB/DNM2/SEMA6A/DPYSL2/AUTS2/DDR1/SEMA4C/APOE/ISLR2/SEMA4F/ANAPC2/RTN4/PLAA/SYT3/SYT17/DBNL/PLXNA1/EIF2AK4/RAPH1/UNC13A/WNT3/EDNRA/RAB11A/SYT1/IMPACT/WNT5A/PLXNA4/ITGA4/SEMA6D/KIAA0319/D…	83
BP	GO:0046700	heterocycle catabolic process	195/7033	443/18800	0.00229083449896814	0.0331607288831295	0.0281796048497257	APAF1/SAMD4B/YTHDF1/EXOSC4/TTC37/PATL1/DNASE1L1/NTHL1/CELF1/RNASEH2C/ENPP4/ROCK1/EXOSC7/HINT1/LSM2/GALT/EXOSC5/ENTPD4/TET3/ENDOG/ATM/XRN2/PAIP1/ZCCHC8/SMG1/AMBP/ROCK2/TNRC6B/MEX3D/REXO4/XRN1/PAN3/NT5C/EIF3E/PUM2/ERN1/LARP4B/MRTO4/NSUN2/MOV10/EXOSC8/DEDD2/METTL14/DHX9/MTPAP/HSF1/FASTKD5/ALDH1L1/DNA2/LSM7/ANG/ANGEL2/CNOT6/NUDT8/HAAO/ENTPD7/TNRC6A/RBM10/AFMID/POLR2G/SAMHD1/ALDH1L2/CNOT7/TBRG4/PDE8A/…	195
BP	GO:0051017	actin filament bundle assembly	77/7033	158/18800	0.00229522112766667	0.0331607288831295	0.0281796048497257	SWAP70/CLASP2/PPFIA1/TJP1/BAG4/ROCK1/EPS8/ABL1/CLASP1/SERPINF2/ROCK2/PAK2/APOA1/ALMS1/MTOR/PDLIM1/RDX/ARHGEF18/PFN1/PLS1/BAIAP2/LIMK1/LIMA1/FHDC1/TGFBR1/FLNA/TNFAIP1/INPP5K/CALD1/SMAD3/PPM1F/CD47/ADD1/SPIRE2/SHROOM1/PAWR/FSCN2/CCDC88A/PPM1E/PHLDB2/SLC9A1/PLS3/ARHGEF5/LIMCH1/SORBS3/ESPN/PDXP/CUL3/AIF1/TACSTD2/ARHGEF10/F11R/PFN3/RHPN2/PFN2/ARHGAP28/BBS4/ITGB5/RAPGEF3/RHOD/ARAP1/WASF2/TTC8/TPM1/CORO…	77
BP	GO:0050821	protein stabilization	91/7033	191/18800	0.00233909639262787	0.033717994938629	0.0286531631148496	STK4/VHL/RAB21/TAF1/USP9X/EP300/HIP1/USP33/RPL11/TMEM88/BAG4/MCM8/DNLZ/MORC3/CREB1/CTNND1/RPL23/PHB2/RPL5/ZNF207/DVL3/PDCD10/APOA1/NAPG/OTUD3/SUGT1/AAK1/RPS7/APOA2/PIN1/GPIHBP1/SMAD7/BAG1/PPIB/PER3/TRIM44/PFN1/STXBP4/WDR81/LAMP2/CCT7/PEX6/NCLN/STX12/PARK7/MTMR9/MFSD1/TELO2/CDC37/COG7/FLNA/HCFC1/HSP90AB2P/ATF7IP/SMAD3/GTPBP4/GNAQ/ZSWIM7/CCT3/STXBP1/CLU/RTN4/NAA16/CCT4/TAF9B/HPS4/CALR/EPHA4/PRKRA/P…	91
BP	GO:0060562	epithelial tube morphogenesis	148/7033	328/18800	0.00234942459453892	0.0337902537273392	0.0287145677998898	STK4/APAF1/ARL13B/CEP290/FZD1/C2CD3/FKBPL/DLG1/NOTCH2/NPHP3/GZF1/MIB1/HIF1A/MED12/ACVR1/GNA13/SETD2/ABL1/TRAF6/SLIT2/CSNK2B/IFT52/PHB2/MED1/STIL/IFT57/DVL3/DAG1/LIAS/KRAS/FMN1/OPA1/KIF20B/CCDC39/CSF1/RPS7/BCL10/KDM5B/CLIC4/PHACTR4/NOTCH1/MMP14/KIF26B/SKI/TULP3/LAMA5/PFN1/PKD2/HECTD1/PTCH1/LUZP1/CCM2/RBPJ/SEC24B/VEGFA/ADAMTS12/LGR4/MICAL2/COL4A1/GREM1/YAP1/SHROOM3/CASP3/SMAD3/MYC/TMED2/PROX1/BBS7/…	148
BP	GO:0010965	regulation of mitotic sister chromatid separation	36/7033	65/18800	0.00237993395051097	0.0339981637199033	0.0288912473130397	TPR/ANAPC11/APC/ATM/ZNF207/ZWILCH/ANAPC1/CENPF/CDC27/BUB1B/NSMCE2/GEN1/CENPE/USP44/ESPL1/PRAP1/KNTC1/FBXO5/BUB1/RB1/TRIP13/CDC23/ZW10/CUL3/CDK5RAP2/MAD2L1/MAD1L1/TTK/DLGAP5/CDC6/RAD21/PLK1/MAD2L2/HECW2/KLHL22/PCID2	36
BP	GO:0044784	metaphase/anaphase transition of cell cycle	36/7033	65/18800	0.00237993395051097	0.0339981637199033	0.0288912473130397	TPR/ANAPC11/APC/ATM/ZNF207/ZWILCH/ANAPC1/CENPF/CDC27/BUB1B/NSMCE2/GEN1/CENPE/USP44/ESPL1/PRAP1/KNTC1/FBXO5/BUB1/RB1/TRIP13/CDC23/ZW10/CUL3/CDK5RAP2/MAD2L1/MAD1L1/TTK/DLGAP5/CDC6/RAD21/PLK1/MAD2L2/HECW2/KLHL22/PCID2	36
BP	GO:0042542	response to hydrogen peroxide	64/7033	128/18800	0.00238332453733276	0.0339981637199033	0.0288912473130397	RPS3/FXN/TRAP1/ECT2/ABL1/ENDOG/SOD1/SIRT1/PDCD10/PLEKHA1/UBE3A/ERN1/MAP3K5/HSF1/PPP1R15B/PRKAA1/CAPN2/ZNF580/ADAM9/FABP1/APTX/PDE8A/PARK7/TXN/GPR37/LRRK2/SETX/SIRPA/MAPK7/HBA2/STK24/CASP3/PCGF2/CYP1B1/SIGMAR1/PAWR/PPP2CB/FOXO3/HP/NFE2L2/COL1A1/CDK1/BAD/IMPACT/MAPK13/BAK1/PINK1/SLC8A1/PPIF/IL6/TNFAIP3/BNIP3/ANKZF1/APEX1/STK25/IL18BP/PDGFD/PRKCD/HBA1/TRPA1/BECN1/MMP2/BCL2/CRYAB	64
BP	GO:0048732	gland development	190/7033	431/18800	0.00238527308778934	0.0339981637199033	0.0288912473130397	MAP2K1/FEM1B/ARHGAP5/PIK3CA/ZDHHC21/CLCN2/NF1/MPST/ASH1L/SP3/ATP7A/MGMT/ZBTB1/ATF2/NOTCH2/APRT/LATS1/RPS15/NPHP3/MAPK1/FRS2/BMPR1A/BRCA2/HIF1A/PHF2/RREB1/E2F7/ABL1/SOD1/ATM/TWSG1/ZMPSTE24/UPRT/CREB1/FPGS/PHB2/MED1/GFER/EDA/ONECUT1/DAG1/JAK2/APOA1/UBE3A/NME1/IRF6/IGF2R/RPGRIP1L/CCDC39/CSF1/E2F8/CRKL/KDM5B/ELK1/CAPN1/TAF10/MTX1/EGFR/SEMA3C/IQGAP3/NOTCH1/TNFRSF11A/FKBP4/SMAD2/LAMA5/RHBDD3/PRDX2/ARMC…	190
BP	GO:0051348	negative regulation of transferase activity	124/7033	270/18800	0.00240237809630279	0.0341653636648698	0.0290333318973882	PTPN1/PIP4K2C/RPS20/PAQR3/SOCS5/HIPK3/NF1/PIK3CB/RPL37/CBL/RPL11/LATS1/RPS15/GSK3B/SOCS4/HEXIM2/NPRL2/HEG1/APC/ABL1/SNX6/ZNF675/PRKAR2A/CHMP6/SIRT1/PAK2/NCAPG2/RPL23/NR2F2/RPL5/PDPK1/SPRY4/DUSP7/PTPRJ/SPRED1/GGNBP2/SMCR8/YWHAG/RPS7/CORO1C/WWTR1/AKT1S1/SMAD7/BUB1B/PHPT1/DAB2IP/USP44/PIP4K2A/PPIA/LIMK1/IPO7/TARBP2/PARK7/CBLB/POT1/SH2B3/PINX1/FBXO5/VPS25/INCA1/INPP5K/PARP3/CASP3/RASIP1/PPM1F/RGN/APO…	124
BP	GO:0000302	response to reactive oxygen species	96/7033	203/18800	0.0024091915380715	0.0341793326807374	0.0290452026059205	CCS/MAPK8/TXNRD2/ATP7A/RPS3/FXN/MAPK1/TRAP1/ECT2/HIF1A/MAPK9/ABL1/ENDOG/SOD1/PRDX5/SIRT1/PDCD10/PLEKHA1/UBE3A/ERN1/ROMO1/MAP3K5/HSF1/PPP1R15B/PRKAA1/CAPN2/EGFR/ZNF580/ADAM9/FABP1/PRDX2/PKD2/APTX/PDE8A/HYAL1/PARK7/TXN/ERCC6/GPR37/LRRK2/SETX/SIRPA/MAPK7/HBA2/STK24/PRDX1/CASP3/PCGF2/CYP1B1/APOE/CD36/SIGMAR1/DHFR/CHUK/PAWR/RBX1/PPP2CB/FER/FOXO3/HP/NFE2L2/PTPRK/COL1A1/CDK1/BAD/IMPACT/MAPK13/BAK1/AKR1C…	96
BP	GO:0009185	ribonucleoside diphosphate metabolic process	57/7033	112/18800	0.00241411363436387	0.0341793326807374	0.0290452026059205	EP300/BPGM/DLG1/HIF1A/PFKFB2/EIF6/ENTPD4/P2RX7/APP/JMJD8/PRKAA1/MLXIPL/ENTPD7/ADPGK/OGT/HKDC1/ARNT/PGAM4/TPI1/STAT3/AK1/MYC/PGK1/CMPK1/ZBTB7A/CASK/NCOR1/PRKAG2/SIRT6/GUK1/AK5/PKLR/RRM1/HK2/ENO2/BAD/NT5E/AK2/PRKAG1/FOXK1/MAGI3/PFKL/OGDH/PGM1/PFKP/PFKM/PGK2/DHODH/DDIT4/SLC4A4/GAPDH/ARL2/GALK1/RRM2/SLC2A6/NUDT16/NUDT18	57
BP	GO:0061647	histone H3-K9 modification	29/7033	50/18800	0.00243830514026966	0.0343687489505415	0.0292061663668197	ASH1L/PIH1D1/KDM4A/RIF1/ATRX/SIRT1/ARID4B/SETD5/KDM3A/ZNF304/DNMT1/DNMT3B/SETD7/MECOM/KDM4C/PRDM5/ZNF274/BRCA1/SIRT6/LMNA/KDM1A/KAT2B/ARID4A/SUV39H1/EHMT1/PIWIL2/NAP1L2/MECP2/EHMT2	29
BP	GO:1903053	regulation of extracellular matrix organization	29/7033	50/18800	0.00243830514026966	0.0343687489505415	0.0292061663668197	CLASP2/ABL1/CLASP1/DDR2/DAG1/TCF15/SLC2A10/NOTCH1/ZNF469/ANTXR1/SMAD3/CST3/CFLAR/DDR1/RB1/PRDM5/CHADL/FAP/PHLDB2/RUNX1/HAS2/IL6/TNFRSF1A/PDPN/CPB2/FGFR4/PHLDB1/EMILIN1/AGT	29
BP	GO:0032147	activation of protein kinase activity	70/7033	142/18800	0.00245320294015889	0.0345022369260843	0.0293196029084664	ADNP/MAP2K1/PIK3CA/OSBPL8/RPLP1/PRRC1/DLG1/ZFP91/CAB39/ITGB3/WNK1/ECT2/ABL1/TRAF6/MOB2/PHB2/PDPK1/KIF14/JAK2/MTOR/UCN/MARK2/ANG/CLSPN/MAP3K7/TNFSF15/TNFRSF10A/CDK5R1/PPIA/PARK7/TXN/TLR3/DBF4B/TLR6/SLC1A1/VEGFA/GREM1/PIBF1/TNFRSF10B/COPS8/PRKAG2/IL6R/IL23A/MALT1/CCDC88A/TPX2/TIRAP/EMP2/ANGPT1/DUSP19/WNT5A/PINK1/GPRC5D/TOM1L1/GPRC5B/ADRA2B/DGKQ/TGFBR2/TAOK2/ADRB2/IL12B/TRAF4/TGFB2/PRKCD/NRG3/AGT/AD…	70
BP	GO:0042594	response to starvation	93/7033	196/18800	0.00246177626706265	0.0345463835093096	0.029357118165599	RRAGC/BMPR2/RRP8/EIF2AK3/MAPK8/ATF2/CBL/USP33/MAPK1/XPR1/NPRL2/GABARAP/SH3GLB1/HFE/PIK3R4/SIRT1/VPS41/TBC1D5/NUAK1/FNIP1/ATG7/FLCN/MAP3K5/MTOR/ITFG2/PPM1D/CPEB4/PRKAA1/MIOS/RALB/TNRC6A/LAMP2/LRP11/WRN/RRAGB/EIF2AK2/FOXA3/SLC39A5/BRSK1/LARP1/LRRK2/FBXO22/KPTN/STK24/TTC5/COMT/MTMR3/BHLHA15/GPT/ZFP36/CLEC16A/PRKAG2/EIF2AK4/FOXO3/WIPI1/PMAIP1/NFE2L2/NUAK2/HNRNPA1/IMPACT/IFI16/AKR1C3/PCK2/PRKAG1/SESN3…	93
BP	GO:0071103	DNA conformation change	53/7033	103/18800	0.00247938669015474	0.0347168748663296	0.0295019997539395	TOP1/CHD6/RUVBL2/ERCC2/DDX3X/ATRX/ABL1/MCM8/NAV2/RECQL/SMARCAD1/BRIP1/FANCM/TOP1MT/CHD2/DHX9/DNA2/TOP2B/RAD50/CHD9/PURA/SUPV3L1/BLM/WRN/TOP2A/ASCC3/POLQ/POT1/MCM4/CHD1/SETX/DHX36/ERCC3/HELB/GINS4/CHD8/ERCC6L/GINS1/HNRNPA2B1/RFC3/GINS3/XRCC6/RFC5/MNAT1/RECQL5/MCM9/ZRANB3/SSBP1/WRNIP1/UPF1/GTF2F2/GTF2H2/HMGB2	53
BP	GO:0006349	regulation of gene expression by genomic imprinting	12/7033	16/18800	0.00252822474397217	0.0351910315862418	0.0299049326644632	CTCF/ARID4B/PRMT7/PCGF5/CTCFL/PCGF3/BRCA1/ARID4A/KDM1B/KCNQ1/DNMT3L/MECP2	12
BP	GO:1900044	regulation of protein K63-linked ubiquitination	12/7033	16/18800	0.00252822474397217	0.0351910315862418	0.0299049326644632	DDX3X/PARP10/GPS2/SASH1/NOD2/BIRC2/UBE2N/PLAA/OTUB1/UBE2V2/PTPN22/TRIP12	12
BP	GO:0000288	nuclear-transcribed mRNA catabolic process, deadenylation-dependent decay	35/7033	63/18800	0.00253539286872719	0.0351910315862418	0.0299049326644632	SAMD4B/PATL1/EXOSC7/EXOSC5/PAIP1/TNRC6B/PAN3/EXOSC8/DHX9/CNOT6/TNRC6A/POLR2G/CNOT7/RC3H1/EXOSC2/CNOT8/DHX36/PABPC1/RC3H2/EIF4ENIF1/ZFP36/PDE12/POLR2D/YBX1/CNOT1/CNOT6L/DCP1A/DCP2/NANOS3/HNRNPU/ZFP36L1/PARN/BTG2/NANOS1/CNOT2	35
BP	GO:1902099	regulation of metaphase/anaphase transition of cell cycle	35/7033	63/18800	0.00253539286872719	0.0351910315862418	0.0299049326644632	TPR/ANAPC11/APC/ATM/ZNF207/ZWILCH/CENPF/CDC27/BUB1B/NSMCE2/GEN1/CENPE/USP44/ESPL1/PRAP1/KNTC1/FBXO5/BUB1/RB1/TRIP13/CDC23/ZW10/CUL3/CDK5RAP2/MAD2L1/MAD1L1/TTK/DLGAP5/CDC6/RAD21/PLK1/MAD2L2/HECW2/KLHL22/PCID2	35
BP	GO:0051028	mRNA transport	63/7033	126/18800	0.00256472628153494	0.0355206208534153	0.0301850138214363	ENY2/EIF5A/TPR/NUP107/AGFG1/NUP205/SETD2/EIF5AL1/AHCTF1/THOC6/NUP98/SMG1/FYTTD1/THOC2/XPO1/IWS1/RANBP2/NSUN2/DHX9/HSF1/YTHDC1/RAE1/ZC3H11A/QKI/EIF5A2/SENP2/UPF3B/SARNP/SMG7/SLBP/TNKS/NUP155/NUP153/UPF2/AAAS/HNRNPA2B1/NUP160/SEC13/ZFP36/POM121/NCBP1/G3BP2/POLR2D/HNRNPA1/NUTF2/NUP133/BICD2/UPF1/PABPN1/NUP50/NXF2/THOC5/MVP/AKAP8L/NUP43/NXT1/SUPT6H/NUP88/NXF2B/ZFP36L1/NUP54/PCID2/HNRNPA1L2	63
BP	GO:0070302	regulation of stress-activated protein kinase signaling cascade	95/7033	201/18800	0.00258339637466596	0.0357014146820685	0.0303386503313174	MAP2K1/HIPK3/ZMYND11/MAPKBP1/SH3RF1/DLG1/ZNF622/MAPK1/ITCH/NAIP/MFHAS1/ZNF675/TRAF6/RAP2A/SERPINF2/RNF13/XIAP/ZMPSTE24/AMBP/APP/TAOK1/PJA2/CYLD/PDCD10/MAP3K5/KLHDC10/EGFR/MBIP/GPS2/DAB2IP/TAOK3/MAP3K3/WNT7B/PPIA/MAP3K11/FKTN/EIF2AK2/GADD45G/TLR3/SASH1/TNIK/DACT1/NOD2/VEGFA/MAP3K10/SIRPA/COPS5/HDAC3/PRDX1/MYC/IGF1R/FOXM1/RELL2/SEMA4C/TRAF5/MAP2K2/MARVELD3/MECOM/PLCB1/NCOR1/HIPK2/ANKRD6/TRAF1/MEN1/…	95
BP	GO:0009895	negative regulation of catabolic process	146/7033	324/18800	0.00266322820352752	0.0366671182643111	0.0311592940947724	PIK3CA/TAF1/EIF4G2/APOC1/KDM4A/RPL11/VPS35/ROCK1/SNX12/CRTC3/EIF3H/HFE/OPHN1/UBXN1/PAIP1/SMG1/WAC/RPL23/RPL5/SNRNP70/UCHL5/GOLGA2/LARP4B/ATG7/MYCBP2/NSUN2/NPC1/RNF41/MTM1/LRIG2/RGP1/DHX9/SEC22B/HERC1/MTOR/SMCR8/TMEM39A/RPS7/DDRGK1/PRKAA1/POLDIP2/ANGEL2/APOA2/PIN1/EGFR/RNF5/RBM10/USP25/DAB2IP/MTMR2/OGT/PARK7/TRDMT1/RYBP/MTMR9/PHF23/FHIT/DND1/LARP1/TAB2/LRRK2/CHMP4A/CSNK2A1/DHX36/CIRBP/FLNA/STAT3/P…	146
BP	GO:0033047	regulation of mitotic sister chromatid segregation	27/7033	46/18800	0.00269014370591897	0.0366671182643111	0.0311592940947724	TPR/APC/ATM/ZNF207/ZWILCH/CENPF/BUB1B/GEN1/USP44/PRAP1/KNTC1/FBXO5/BUB1/NUMA1/TRIP13/ZW10/CDK5RAP2/MAD2L1/MAD1L1/TTK/RAD21/PLK1/MAD2L2/HNRNPU/BECN1/KLHL22/PCID2	27
BP	GO:0046677	response to antibiotic	27/7033	46/18800	0.00269014370591897	0.0366671182643111	0.0311592940947724	RSRC1/ACTR2/ATP7A/CBL/ENDOG/SOD1/CASP8/RPL23/GFER/JAK2/CYB5R4/UROS/KDM5B/HYAL1/JAK1/VKORC1/CASP3/PPP2CB/PLA2G4A/SLC9A1/KDM1A/MDM2/HYAL3/CCR4/PLA2G4F/TP53/EHMT2	27
BP	GO:0009060	aerobic respiration	89/7033	187/18800	0.00269376237097977	0.0366671182643111	0.0311592940947724	NDUFB9/SIRT3/ATP7A/NDUFB10/FXN/NDUFC2/STOML2/NDUFV1/BLOC1S1/SURF1/DNAJC30/COX4I2/NDUFB1/HIF1A/UQCRB/UQCRC1/NDUFB8/IREB2/NDUFB2/NDUFV3/CYC1/UQCRQ/NDUFS4/NDUFS8/NDUFA7/UQCR10/COX5B/NDUFS6/NDUFA3/NDUFS1/SDHAF2/NDUFA2/IDE/UCN/NDUFB7/NDUFA10/NDUFS3/MLXIPL/MDH2/OXA1L/C2orf69/NDUFS7/IDH3A/NDUFV2/NDUFAB1/COX6A1/NDUFA9/NDUFS5/PARK7/COX4I1/CHCHD2/NDUFB6/NDUFA4/NDUFA8/COX7C/MSH2/DGUOK/MYC/NDUFC1/MTFR1/CHCHD…	89
BP	GO:0043112	receptor metabolic process	34/7033	61/18800	0.00269941974951983	0.0366671182643111	0.0311592940947724	ARFGEF2/PTPN1/LMTK2/ITCH/ALS2/SH3GLB1/PIK3R4/KIF16B/UVRAG/AP1AR/CAPN1/EHD3/MTMR2/SNX25/MYLIP/GPRASP1/SMURF1/PLEKHJ1/APOE/BVES/INPP5F/ECE1/NEDD4/SNCA/RAMP3/FNTA/LGMN/FURIN/CHMP5/RNF43/RAB11B/FUT8/ABCA2/BECN1	34
BP	GO:0048488	synaptic vesicle endocytosis	34/7033	61/18800	0.00269941974951983	0.0366671182643111	0.0311592940947724	ITSN2/SYNJ1/FCHO2/PICALM/ROCK1/KIAA1109/SYNJ2/OPHN1/VAMP4/BTBD8/DNAJC6/NLGN4X/ITSN1/RAB27B/CALM3/PPP3CB/DNM2/LRRK2/NLGN1/CANX/NOSTRIN/SYT1/SNCA/STON1/AMPH/DGKQ/PIP5K1C/AP2M1/NLGN3/SNCG/SLC17A7/SYT2/ARF6/DNM3	34
BP	GO:0061951	establishment of protein localization to plasma membrane	34/7033	61/18800	0.00269941974951983	0.0366671182643111	0.0311592940947724	BLZF1/RAB10/PREPL/ATP2C1/GOLGA4/VPS35/GOLPH3/VAMP5/GORASP1/MACF1/SPTBN1/KIF13A/BBS1/GOPC/RAB7A/GGA2/ANK3/RSC1A1/KRT18/ZDHHC2/GRIPAP1/PKDCC/RAB11A/RAB26/GRIP1/GOLPH3L/CNST/RAB31/GOLGA7/GRIP2/GORASP2/BBS2/GGA1/AKAP5	34
BP	GO:0140238	presynaptic endocytosis	34/7033	61/18800	0.00269941974951983	0.0366671182643111	0.0311592940947724	ITSN2/SYNJ1/FCHO2/PICALM/ROCK1/KIAA1109/SYNJ2/OPHN1/VAMP4/BTBD8/DNAJC6/NLGN4X/ITSN1/RAB27B/CALM3/PPP3CB/DNM2/LRRK2/NLGN1/CANX/NOSTRIN/SYT1/SNCA/STON1/AMPH/DGKQ/PIP5K1C/AP2M1/NLGN3/SNCG/SLC17A7/SYT2/ARF6/DNM3	34
BP	GO:0016049	cell growth	211/7033	484/18800	0.00272387358030542	0.0368309887554239	0.0312985493476458	ITSN2/ADNP/ADAM17/EXOSC4/ADAM10/CRLF3/BMPR2/MEX3C/SPG11/RAB21/CCDC85B/ITGB1/DIP2B/EIF4G2/USP9X/FXN/GOLGA4/ARHGEF11/CDC73/VGLL4/GSK3B/ITCH/DDX3X/KIAA1109/AKAP13/RNF6/ADNP2/SPAG9/SIN3A/IQGAP1/ABL1/SLC9A6/CDKN2AIP/INO80/SLIT2/TEAD1/SIRT1/VCL/APP/KIF14/CAPRIN2/PTPRJ/SEMA4B/ACVR1B/NDUFA13/ZNF639/FLCN/EPB41L5/MTOR/UCN/CRKL/RYK/CYFIP1/NDUFS3/CDK11A/EGFR/NDRG3/SEMA3C/DERL2/SMAD7/SCGB3A1/SEMA5A/CDKL5/MMP1…	211
BP	GO:0034655	nucleobase-containing compound catabolic process	179/7033	405/18800	0.00273536385413576	0.0368309887554239	0.0312985493476458	APAF1/SAMD4B/YTHDF1/EXOSC4/TTC37/PATL1/DNASE1L1/NTHL1/CELF1/RNASEH2C/ENPP4/ROCK1/EXOSC7/HINT1/LSM2/GALT/EXOSC5/ENTPD4/ENDOG/ATM/XRN2/PAIP1/ZCCHC8/SMG1/ROCK2/TNRC6B/MEX3D/REXO4/XRN1/PAN3/NT5C/EIF3E/PUM2/ERN1/LARP4B/MRTO4/NSUN2/MOV10/EXOSC8/DEDD2/METTL14/DHX9/MTPAP/HSF1/FASTKD5/DNA2/LSM7/ANG/ANGEL2/CNOT6/NUDT8/ENTPD7/TNRC6A/RBM10/POLR2G/SAMHD1/CNOT7/TBRG4/PDE8A/LSM5/GIGYF2/UPF3B/SUPV3L1/ITPA/TRDMT1…	179
BP	GO:0001736	establishment of planar polarity	39/7033	72/18800	0.0027520402168989	0.0368309887554239	0.0312985493476458	FZD1/NPHP3/MED12/ABL1/VANGL1/DVL3/RPGRIP1L/RYK/SMURF2/EXOC5/DLG3/BRSK1/SEC24B/DACT1/SMURF1/FOXF2/GPC4/ASTN2/NPHP1/ROR1/ANKRD6/IFT20/FZD6/CELSR2/FZD7/WNT5A/PRICKLE1/ROR2/DVL1/FZD3/MKS1/DAAM1/TTC8/SFRP1/MAGI2/PLEKHA4/SFRP2/CTHRC1/RSPO3	39
BP	GO:0007164	establishment of tissue polarity	39/7033	72/18800	0.0027520402168989	0.0368309887554239	0.0312985493476458	FZD1/NPHP3/MED12/ABL1/VANGL1/DVL3/RPGRIP1L/RYK/SMURF2/EXOC5/DLG3/BRSK1/SEC24B/DACT1/SMURF1/FOXF2/GPC4/ASTN2/NPHP1/ROR1/ANKRD6/IFT20/FZD6/CELSR2/FZD7/WNT5A/PRICKLE1/ROR2/DVL1/FZD3/MKS1/DAAM1/TTC8/SFRP1/MAGI2/PLEKHA4/SFRP2/CTHRC1/RSPO3	39
BP	GO:0030330	DNA damage response, signal transduction by p53 class mediator	39/7033	72/18800	0.0027520402168989	0.0368309887554239	0.0312985493476458	ATR/RPL26/BRCA2/SPRED2/E2F7/ATRX/DYRK1A/ATM/ZMPSTE24/PAXIP1/SIRT1/MYO6/CASP2/SPRED1/PPM1D/ACER2/PSMD10/TRIAP1/DDX5/PLA2R1/PRAP1/GTSE1/FOXM1/HIPK2/MIF/DYRK3/ING4/FOXO3/PMAIP1/COPS3/KDM1A/MDM2/RPS6KA6/MDM4/PTTG1IP/USP10/ANKRD1/RPS27L/TP53	39
BP	GO:0033045	regulation of sister chromatid segregation	39/7033	72/18800	0.0027520402168989	0.0368309887554239	0.0312985493476458	TPR/ANAPC11/APC/ATM/ZNF207/ZWILCH/ANAPC1/CENPF/CDC27/BUB1B/NSMCE2/GEN1/CENPE/USP44/ESPL1/PRAP1/KNTC1/FBXO5/BUB1/RB1/NUMA1/TRIP13/CDC23/ZW10/CUL3/CDK5RAP2/MAD2L1/MAD1L1/TTK/DLGAP5/CDC6/RAD21/PLK1/MAD2L2/HNRNPU/BECN1/HECW2/KLHL22/PCID2	39
BP	GO:1905818	regulation of chromosome separation	39/7033	72/18800	0.0027520402168989	0.0368309887554239	0.0312985493476458	TPR/ANAPC11/APC/ATM/ZNF207/ZWILCH/ANAPC1/CENPF/CDC27/BUB1B/NSMCE2/GEN1/CENPE/USP44/ESPL1/PLSCR1/PRAP1/KNTC1/CSNK2A1/FBXO5/BUB1/RB1/NUMA1/TRIP13/CDC23/ZW10/CUL3/CDK5RAP2/MAD2L1/MAD1L1/TTK/DLGAP5/CDC6/RAD21/PLK1/MAD2L2/HECW2/KLHL22/PCID2	39
BP	GO:0009451	RNA modification	80/7033	166/18800	0.00281532614184316	0.0375987989153297	0.0319510255637751	QTRT1/TRMT2B/TRUB1/THUMPD1/TRUB2/NHP2/MEPCE/CTU1/FBL/PUS7L/ZCCHC4/TRMT2A/RNMT/TRMT11/PUS1/NSUN2/TRMT112/TRMT61A/METTL14/GAR1/NSUN5/EMG1/URM1/NOP10/RPUSD3/DUS1L/THADA/METTL4/TRMU/PUSL1/TRMT12/DUS3L/TRDMT1/OSGEP/LCMT2/DTWD2/CTU2/CBLL1/METTL1/NSUN5P1/TRMT6/PCIF1/C9orf64/DUS4L/PUS3/RPUSD2/TRMT5/LARP7/FTO/TRMT1/RPUSD1/FTSJ3/ADAR/ZC3H13/RBM15/THG1L/TRMT61B/RPUSD4/NSUN5P2/MOCS3/WDR4/NOP2/NSUN3/TYW1/NAF1…	80
BP	GO:0050657	nucleic acid transport	77/7033	159/18800	0.00283922165178741	0.0377592720510723	0.0320873937832481	CKAP5/ENY2/XPOT/EIF5A/TPR/NUP107/AGFG1/NUP205/SETD2/TST/EIF5AL1/AHCTF1/THOC6/NUP98/SMG1/FYTTD1/THOC2/XPO1/IWS1/RANBP2/NSUN2/DHX9/HSF1/YTHDC1/RAE1/ZC3H11A/CPSF6/QKI/EIF5A2/SENP2/UPF3B/SARNP/SMG7/SLBP/TNKS/PNPT1/KPNB1/NUP155/NUP153/POM121L2/UPF2/AAAS/HNRNPA2B1/NUP160/SEC13/ZFP36/ATXN2/POM121/NCBP1/G3BP2/POLR2D/HNRNPA1/NUTF2/NUP133/BICD2/UPF1/TOMM20L/PABPN1/TGFBR2/RFTN1/NUP50/NXF2/SNUPN/THOC5/YBX1/M…	77
BP	GO:0050658	RNA transport	77/7033	159/18800	0.00283922165178741	0.0377592720510723	0.0320873937832481	CKAP5/ENY2/XPOT/EIF5A/TPR/NUP107/AGFG1/NUP205/SETD2/TST/EIF5AL1/AHCTF1/THOC6/NUP98/SMG1/FYTTD1/THOC2/XPO1/IWS1/RANBP2/NSUN2/DHX9/HSF1/YTHDC1/RAE1/ZC3H11A/CPSF6/QKI/EIF5A2/SENP2/UPF3B/SARNP/SMG7/SLBP/TNKS/PNPT1/KPNB1/NUP155/NUP153/POM121L2/UPF2/AAAS/HNRNPA2B1/NUP160/SEC13/ZFP36/ATXN2/POM121/NCBP1/G3BP2/POLR2D/HNRNPA1/NUTF2/NUP133/BICD2/UPF1/TOMM20L/PABPN1/TGFBR2/RFTN1/NUP50/NXF2/SNUPN/THOC5/YBX1/M…	77
BP	GO:0006354	DNA-templated transcription, elongation	43/7033	81/18800	0.00286546471541834	0.0380287248348943	0.0323163716504272	VHL/ZMYND11/ENY2/EAF1/CCNT2/ERCC2/RNF168/HTATSF1/CCNT1/CDC73/CDK12/CDK13/SETD2/TCERG1/POLR2I/BRD4/SETD5/RTF1/LDB1/GTF2H5/POLR1E/CDK9/PAF1/TSFM/ERCC6/ERCC3/LARP7/ELOF1/ELP2/ELL2/RECQL5/LEO1/SUPT4H1/ZNF326/GTF2F2/ELL/CTR9/THOC5/SUPT6H/HNRNPU/CBX7/ADRM1/PCID2	43
BP	GO:0035065	regulation of histone acetylation	33/7033	59/18800	0.00287217850830334	0.0380384141193424	0.0323246054925718	RUVBL2/PIH1D1/CTCF/THAP7/TADA2A/SIN3A/ZMPSTE24/PAXIP1/SIRT1/SETD5/IWS1/FLCN/RPS6KA5/PARK7/NOC2L/AUTS2/GLYR1/SDR16C5/BRCA1/FOXP3/EID1/NFYB/KAT2A/NFYA/SNCA/TADA2B/PPARGC1A/LIF/ARRB1/ISL1/PIWIL2/NAP1L2/MYOCD	33
BP	GO:0045116	protein neddylation	13/7033	18/18800	0.00288296961469562	0.0381019497725989	0.032378597357737	DCUN1D1/RPL11/UBA3/HIF1A/RPL5/UBE2M/NAE1/NEDD8/RBX1/UBE2F/DCUN1D3/DCUN1D2/EPAS1	13
BP	GO:0006399	tRNA metabolic process	88/7033	185/18800	0.00289083773894666	0.0381129186661966	0.0323879185969749	QTRT1/TRMT2B/POLR2L/AARSD1/EXOSC7/TRUB1/THUMPD1/GTF3C3/DARS2/FARS2/GTF3C5/CTU1/RPP40/SARS2/TRMT11/PUS1/NSUN2/ADAT1/EXOSC8/TRMT112/TRMT61A/MARS2/GTF3C2/URM1/POP5/ANG/TRNT1/DUS1L/THADA/TRMU/RPP21/POP7/GTF3C4/PSTK/FARSA/PUSL1/IARS2/TRMT12/DUS3L/TRDMT1/OSGEP/LCMT2/DTWD2/TSEN15/CTU2/TSEN34/ADAT3/LARS2/METTL1/EXOSC2/TRMT6/C9orf64/DUS4L/PUS3/TRMT5/FARSB/ZBTB8OS/TRMT1/LAGE3/RPPH1/THG1L/ELAC2/TRMT61B/RPUS…	88
BP	GO:0030518	intracellular steroid hormone receptor signaling pathway	58/7033	115/18800	0.00289579042249064	0.0381129186661966	0.0323879185969749	ZMIZ1/TMF1/EP300/LATS1/CLOCK/RNF6/SIRT1/CRY1/PHB2/MED1/KDM3A/JAK2/STRN3/UBE3A/DDX54/DDRGK1/ARID1A/FKBP4/PARK7/NR3C1/DDX5/NCOR2/KANK2/GHRHR/YAP1/TRIM68/PIAS2/ZNF366/RWDD1/PMEPA1/ARNTL/ZBTB7A/KDM4C/NCOR1/TADA3/BRCA1/YWHAH/TRERF1/EGLN2/CALCOCO1/RNF14/NEDD4/UFM1/UFSP2/KDM1A/CALR/RHOXF1/SAFB/PAK1/CNOT1/LBH/PGR/SFRP1/ISL1/TRIP4/CYP7B1/NR3C2/CNOT2	58
BP	GO:0007099	centriole replication	25/7033	42/18800	0.00294111340120184	0.0386294584533886	0.0328268681491253	CEP135/MDM1/C2CD3/CEP152/CDK2/CHMP2A/STIL/CEP192/ALMS1/TRIM37/POC1B/VPS4B/CEP120/CEP72/SASS6/CEP76/PLK4/BRCA1/CCDC57/KAT2A/CENPJ/CDK5RAP2/KAT2B/KIAA0753/C10orf90	25
BP	GO:0060491	regulation of cell projection assembly	93/7033	197/18800	0.00297049929876726	0.0389349774067289	0.0330864946310876	TWF1/NCKAP1/ACTR2/PIK3CA/CEP135/CEP97/ATP7A/RAB5A/ACTR3/GSK3B/FNBP1L/EPS8/RAB3IP/APC/CDK10/WASL/RHOQ/P2RX7/SLIT2/CDC42EP2/MNS1/AKIRIN1/CYLD/OCLN/ANLN/SYNE2/MTOR/ATP8B1/CORO1C/CYFIP1/ABI2/RDX/CEP120/MPHOSPH9/CDKL5/PFN1/DZIP1/PLCE1/KIF24/PLD1/TCHP/TGFBR1/DNM2/CDKL1/TBC1D7/KLF5/NLGN1/YAP1/AUTS2/MAP4/IFT20/CCDC88A/FER/F2RL1/ARHGAP24/DOCK11/MYO10/ODF2L/ATG3/HRAS/BIN3/IFT140/PLEKHM1/ADAMTS16/P2RY12/CEN…	93
BP	GO:1903364	positive regulation of cellular protein catabolic process	76/7033	157/18800	0.00305175187549196	0.0396444163716986	0.033689367679153	ANKIB1/SOCS5/PSMC1/TAF1/SH3RF1/VGLL4/RNFT1/GSK3B/SOCS4/VPS35/MAPK9/GABARAP/STUB1/PSMC5/PSMC3/ZFAND2A/HSPBP1/RNF19A/DDRGK1/TMTC3/AGTPBP1/RDX/SMAD7/PSMD10/ARIH1/DAB2IP/HECTD1/AURKA/RCHY1/ECSCR/DACT1/SMURF1/LRRK2/FBXO22/USP5/KCNE2/BCAP31/PIAS1/MKRN2/BBS7/CCDC22/RAD23A/RGN/APOE/DNAJB2/CDC20B/CLU/RNF19B/RBX1/SIRT6/KEAP1/RNF14/NFE2L2/ZYG11B/UBQLN2/RNF217/MDM2/PRICKLE1/CSNK1D/TNFAIP3/PTTG1IP/DVL1/CSNK1A…	76
BP	GO:0070534	protein K63-linked ubiquitination	32/7033	57/18800	0.0030537615778543	0.0396444163716986	0.033689367679153	RNF168/ZFP91/ITCH/DDX3X/RNF115/TRAF6/STUB1/TRIM56/PELI1/RNF4/PRPF19/PARP10/RNF5/GPS2/HECTD1/SASH1/NOD2/BIRC2/UBE2N/RNF126/TRAF5/TRIM27/TRAF1/PLAA/OTUB1/BFAR/NEDD4/UBE2V2/RNF213/PTPN22/TRIP12/MAGEL2	32
BP	GO:0045862	positive regulation of proteolysis	164/7033	369/18800	0.00305603171743111	0.0396444163716986	0.033689367679153	APAF1/ANKIB1/SOCS5/PSMC1/EIF2AK3/FIS1/TAF1/REST/RPS3/CASP8AP2/SH3RF1/HIP1/AURKAIP1/RNFT1/GSK3B/SOCS4/PICALM/FBXW11/DDX3X/PSME2/MAPK9/GABARAP/STUB1/SART3/UACA/PSMC5/CASP8/SIRT1/ROCK2/MYH9/APP/IFT57/PSMC3/TANK/CASP2/JAK2/NCSTN/SNX9/ZFAND2A/HSPBP1/SENP1/NDUFA13/RNF19A/MAP3K5/HSF1/HTRA2/BCL10/ACER2/DDRGK1/APH1B/TMTC3/AGTPBP1/FAM162A/SMAD7/PSME1/TNFSF15/ADAM9/MMP14/PSMD10/ARIH1/RHBDD1/DAPK1/DAB2IP/ANP…	164
BP	GO:0000413	protein peptidyl-prolyl isomerization	24/7033	40/18800	0.00306204317107189	0.0396444163716986	0.033689367679153	FKBP2/NKTR/FKBP9/PPIL4/RANBP2/FKBP14/PIN1/PPIG/PPIB/FKBP11/FKBP4/PPIA/PIN4/FKBP3/PPIH/PPIL1/AIP/FKBP15/PPIF/PPWD1/PPIE/PPIAL4G/FKBP1A/PPIAL4D	24
BP	GO:0043001	Golgi to plasma membrane protein transport	24/7033	40/18800	0.00306204317107189	0.0396444163716986	0.033689367679153	BLZF1/RAB10/PREPL/ATP2C1/GOLGA4/GOLPH3/VAMP5/MACF1/SPTBN1/KIF13A/BBS1/GOPC/GGA2/ANK3/RSC1A1/KRT18/PKDCC/RAB26/GOLPH3L/CNST/RAB31/GOLGA7/BBS2/GGA1	24
BP	GO:0045841	negative regulation of mitotic metaphase/anaphase transition	24/7033	40/18800	0.00306204317107189	0.0396444163716986	0.033689367679153	TPR/APC/ATM/ZNF207/ZWILCH/CENPF/BUB1B/GEN1/USP44/PRAP1/KNTC1/FBXO5/BUB1/TRIP13/ZW10/CDK5RAP2/MAD2L1/MAD1L1/TTK/RAD21/PLK1/MAD2L2/KLHL22/PCID2	24
BP	GO:0010770	positive regulation of cell morphogenesis involved in differentiation	42/7033	79/18800	0.00307518343945129	0.039656435479915	0.0336995813786582	ACTR2/RAB21/DOCK5/RREB1/ABL1/LIMS1/ANKRD27/CAPRIN2/DOCK1/APOA1/CRKL/ARHGEF7/CDKL5/SS18L1/BAIAP2/FBXO31/SS18L2/BHLHB9/DNM2/C1QBP/CAPRIN1/DHX36/FLNA/PREX1/ANAPC2/DBNL/CIB1/CSPG5/P4HB/EEF2K/HAS2/FGA/RAC3/CALR/FGG/EPHA4/MDK/MYADM/CDKL3/RELN/PRKDC/TRIOBP	42
BP	GO:0043254	regulation of protein-containing complex assembly	177/7033	401/18800	0.00307544796155389	0.039656435479915	0.0336995813786582	TWF1/NCKAP1/PTPN11/RASA1/NCK1/NEK7/CKAP5/PIH1D1/RPS3/FNIP2/EP300/ATR/DLG1/RICTOR/SSH1/DHX33/SLAIN2/LATS1/GSK3B/BAG4/VPS35/DDX3X/EPS8/BBS10/MAPK9/ABL1/CLASP1/DYRK1A/TMOD3/SH3GLB1/STUB1/ATM/PRRT2/CLIP1/ANKRD27/RPL13A/TMOD2/SLIT2/CDC42EP2/PRKCE/SVIL/KIF14/RNF4/CAPZA1/FMN1/OCLN/SNX9/CAND1/FNIP1/MLST8/MAPRE1/HSF1/MTOR/SENP6/CYFIP1/TRAF3IP1/ARHGEF7/RDX/SSH3/RALB/DRG1/FKBP4/RAB3A/ZNF827/PFN1/DAB2IP/CAMS…	177
BP	GO:0000963	mitochondrial RNA processing	14/7033	20/18800	0.00314797563742012	0.0400587583602734	0.0340414707210325	PUS1/FASTKD5/TRNT1/TBRG4/SUPV3L1/PNPT1/TRMT5/FASTKD1/ELAC2/TRMT61B/RPUSD4/FASTK/FASTKD3/HSD17B10	14
BP	GO:0006379	mRNA cleavage	14/7033	20/18800	0.00314797563742012	0.0400587583602734	0.0340414707210325	CPSF1/POLR2I/ERN1/CPSF6/CPSF4/TUT1/NUDT21/PCF11/CSTF2T/FIP1L1/CPSF3/NCBP1/RNASE4/CPSF7	14
BP	GO:0036498	IRE1-mediated unfolded protein response	14/7033	20/18800	0.00314797563742012	0.0400587583602734	0.0340414707210325	VAPB/PTPN1/FICD/ERN1/TMEM33/DDRGK1/DAB2IP/BCL2L11/COPS5/DNAJC10/BAX/BFAR/BAK1/PARP16	14
BP	GO:0043555	regulation of translation in response to stress	14/7033	20/18800	0.00314797563742012	0.0400587583602734	0.0340414707210325	NCK1/EIF2AK3/DDX3X/PPP1R15B/EIF2AK2/RPS6KA3/RBM4/NCK2/TMED2/EIF2AK4/PPP1CA/IMPACT/RPS6KA1/DNAJC3	14
BP	GO:0046931	pore complex assembly	14/7033	20/18800	0.00314797563742012	0.0400587583602734	0.0340414707210325	GSDMD/ADAM10/ANO6/NUP107/NUP205/P2RX7/AHCTF1/NUP98/TMEM170A/PLEKHA7/NUP153/CCT3/RTN4/BAD	14
BP	GO:1903421	regulation of synaptic vesicle recycling	14/7033	20/18800	0.00314797563742012	0.0400587583602734	0.0340414707210325	ROCK1/VAMP4/CYFIP1/CALM3/PPP3CB/LRRK2/NLGN1/GRIPAP1/PLAA/SNCA/DGKQ/AP2M1/SLC17A7/DNM3	14
BP	GO:2000756	regulation of peptidyl-lysine acetylation	37/7033	68/18800	0.00315075966338473	0.0400587583602734	0.0340414707210325	HINT2/RUVBL2/PIH1D1/DIP2B/CTCF/THAP7/TADA2A/SIN3A/DIP2A/ZMPSTE24/PAXIP1/SIRT1/SETD5/IWS1/FLCN/PRKAA1/RPS6KA5/PARK7/NOC2L/AUTS2/GLYR1/SDR16C5/BRCA1/FOXP3/EID1/NFYB/KAT2A/NFYA/SNCA/TADA2B/PPARGC1A/LIF/ARRB1/ISL1/PIWIL2/NAP1L2/MYOCD	37
BP	GO:0120032	regulation of plasma membrane bounded cell projection assembly	92/7033	195/18800	0.00318528362890153	0.0404168623331877	0.0343457833459873	TWF1/NCKAP1/ACTR2/PIK3CA/CEP135/CEP97/ATP7A/RAB5A/ACTR3/GSK3B/FNBP1L/EPS8/RAB3IP/APC/CDK10/WASL/RHOQ/P2RX7/SLIT2/CDC42EP2/MNS1/AKIRIN1/CYLD/OCLN/ANLN/SYNE2/MTOR/ATP8B1/CORO1C/CYFIP1/ABI2/RDX/CEP120/MPHOSPH9/CDKL5/PFN1/DZIP1/PLCE1/KIF24/PLD1/TCHP/TGFBR1/DNM2/CDKL1/TBC1D7/KLF5/NLGN1/YAP1/AUTS2/MAP4/IFT20/CCDC88A/FER/F2RL1/ARHGAP24/DOCK11/MYO10/ODF2L/ATG3/HRAS/BIN3/IFT140/PLEKHM1/ADAMTS16/P2RY12/CEN…	92
BP	GO:0051784	negative regulation of nuclear division	31/7033	55/18800	0.00324416823117799	0.0410769106969578	0.0349066848309427	AURKAIP1/TPR/APC/ATM/ZNF207/ZWILCH/CENPF/BUB1B/GEN1/USP44/MTBP/PRAP1/KNTC1/FBXO5/BUB1/TRIP13/ZW10/CDK5RAP2/MAD2L1/MAD1L1/TOM1L1/TTK/RAD1/RAD21/LIF/PLK1/DMRT1/MAD2L2/HORMAD1/KLHL22/PCID2	31
BP	GO:0006633	fatty acid biosynthetic process	78/7033	162/18800	0.00325022590539087	0.0410769106969578	0.0349066848309427	MCAT/APOC1/NR1H3/EIF6/PNPLA8/ACADVL/SIRT1/HSD17B8/LIAS/LIPC/APOA1/PTGES2/DECR2/ABHD3/PRKAA1/MLXIPL/APOC2/QKI/MECR/DEGS1/ELOVL7/NDUFAB1/LPGAT1/WDTC1/ERLIN2/GPX4/SCD5/OXSM/MGLL/LIPH/ALOXE3/PIBF1/RGN/ELOVL5/APOC3/CBR1/SCAP/BRCA1/MIF/TECRL/PRKAG2/ABHD2/ACLY/HSD17B12/AVPR1A/ASAH2B/ABHD1/PLA2G4A/ELOVL3/ACSM2B/FA2H/APOA5/ACSF3/AKR1C3/CYP2D6/CYP2E1/ACSM3/PRKAG1/ACSM2A/THNSL2/ACOT4/ASAH2/PLA2G4F/ABCD2/LOC…	78
BP	GO:0045727	positive regulation of translation	69/7033	141/18800	0.00330086834663998	0.0415517229298819	0.0353101747888617	YTHDF1/NCK1/RPS9/EIF4G2/EIF5A/RPL26/DDX3X/UHMK1/EIF3C/EIF6/TRUB2/USP16/EIF5AL1/PAIP1/RPL5/ZCCHC4/EIF3E/LARP4B/METTL14/DHX9/MTOR/NSUN5/UCN/RPUSD3/PRR16/LARP6/POLR2G/EIF5A2/EIF3D/RPS4X/UPF3B/TARBP2/EIF2B5/PLD1/DHX29/JMJD4/LARP1/C1QBP/DHX36/PCIF1/CIRBP/PABPC1/NCK2/RMND1/CYP1B1/LARP1B/PASK/ITGA2/PTAFR/CNBP/EIF2AK4/RPUSD4/FASTKD3/POLR2D/HABP4/PLXNB2/IMPACT/PINK1/IL6/DNAJC3/YBX1/SERP1/RPS6KB2/PIWIL2/ER…	69
BP	GO:0046328	regulation of JNK cascade	69/7033	141/18800	0.00330086834663998	0.0415517229298819	0.0353101747888617	HIPK3/ZMYND11/MAPKBP1/SH3RF1/ZNF622/ITCH/NAIP/MFHAS1/ZNF675/TRAF6/RAP2A/SERPINF2/XIAP/AMBP/APP/TAOK1/PJA2/CYLD/MAP3K5/EGFR/MBIP/GPS2/DAB2IP/TAOK3/WNT7B/MAP3K11/FKTN/GADD45G/TLR3/TNIK/DACT1/NOD2/MAP3K10/SIRPA/COPS5/HDAC3/IGF1R/TRAF5/MARVELD3/MECOM/PLCB1/NCOR1/HIPK2/ANKRD6/TRAF1/MEN1/F2RL1/FZD7/MYD88/MINK1/HRAS/TIRAP/TLR4/PTPN22/DUSP3/DUSP19/WNT5A/PINK1/MAGI3/FCGR2B/SEMA3A/WNT16/SH3RF2/TAOK2/SFRP1/…	69
BP	GO:0044154	histone H3-K14 acetylation	15/7033	22/18800	0.00333334326527339	0.0417949963261202	0.0355169057144878	DR1/BRPF1/TADA2A/SIRT1/BRD1/YEATS2/MBIP/ZZZ3/TADA3/BRPF3/MEAF6/KAT2A/ING5/PIWIL2/NAP1L2	15
BP	GO:0090042	tubulin deacetylation	15/7033	22/18800	0.00333334326527339	0.0417949963261202	0.0355169057144878	DR1/EP300/TADA2A/PRKAA1/YEATS2/MBIP/TPPP/FLNA/ZZZ3/TADA3/BEX4/KAT2A/NEK3/FNTA/FRY	15
BP	GO:0043162	ubiquitin-dependent protein catabolic process via the multivesicular body sorting pathway	21/7033	34/18800	0.00337509426410926	0.0422351855057924	0.0358909734011784	STAM/VPS28/RNF115/CHMP2B/CHMP6/CHMP2A/VPS37A/VPS4B/SNF8/CHMP4A/VPS25/RNF126/CHMP1B/VPS37D/PLAA/NEDD4/VPS37C/CHMP4B/TOM1L1/CHMP5/VPS36	21
BP	GO:0046777	protein autophosphorylation	104/7033	224/18800	0.00339103234653584	0.0423512625283465	0.0359896143158348	STK4/PIKFYVE/EIF2AK3/TAF1/LMTK2/SLK/ATR/OXSR1/GSK3B/DDX3X/CDK12/UHMK1/ABL1/DYRK1A/ATM/RAP2A/SMG1/DDR2/PAK2/TAOK1/PDPK1/JAK2/ERN1/ACVR1B/TRPM7/AAK1/MTOR/MARK2/EGFR/RAD50/PRKG2/CDKL5/DAPK1/TAOK3/MAP3K3/AURKA/MAP3K11/EIF2AK2/TRIM28/MEX3B/MAP3K13/RAP2B/CALM3/TNIK/PPP2R5B/VEGFA/MAP3K10/LRRK2/VRK2/GREM1/STK17B/RAP2C/STK24/PDGFA/MAP3K9/IGF1R/DDR1/MAP2K2/CALM2/PASK/TSSK4/FGFR2/FGFR1/FER/EIF2AK4/FLT1/NEK2…	104
BP	GO:0009101	glycoprotein biosynthetic process	142/7033	316/18800	0.00341872570310023	0.0424478496882491	0.0360716929700528	BMPR2/B3GNT2/CSGALNACT2/DPM1/GALNT11/MPDU1/MGAT5/B4GALT5/ATP7A/DPM3/GALNT10/DPY19L3/GFPT1/ST3GAL3/GXYLT1/TRAK1/GOLPH3/TET3/TM9SF2/DPM2/FUT11/SOAT1/STT3B/DPY19L1/CHSY1/NCSTN/GOLGA2/B3GALT6/NPC1/GORASP1/MAN1A2/ACER2/B3GNT5/TMTC3/KRTCAP2/MAN2A2/SLC2A10/CHST13/OST4/GCNT4/GALNT4/B4GALT4/FUT4/TMEM165/OGT/MAN2A1/MAN1B1/FKTN/ST6GALNAC6/GALNT7/B3GALT5/DAD1/RFT1/ST6GAL2/GCNT7/ALG3/COG7/POFUT2/ALG5/ALG10B/R…	142
BP	GO:0036293	response to decreased oxygen levels	135/7033	299/18800	0.0034442181937214	0.0424478496882491	0.0360716929700528	APAF1/ADAM17/VHL/NF1/TM9SF4/TXN2/PIK3CB/REST/ATP7A/EP300/ATF2/CBL/HIF1A/ENDOG/STUB1/ATM/SIRT1/ROCK2/PRKCE/BRIP1/PHB2/HP1BP3/NPEPPS/LIMD1/BNIP2/CPEB2/SLC11A2/HSF1/MTOR/BNIP3L/CPEB4/PRKAA1/ANG/PDLIM1/CAPN2/FAM162A/PIN1/NOTCH1/KCND2/MMP14/SLC2A8/FABP1/CHCHD2/ARNT/RBPJ/SLC1A1/EGLN1/USF1/VEGFA/BIRC2/PAM/HMOX2/SIRT4/CREBBP/ERCC3/BACH1/PDGFA/CASP3/SMAD3/MYC/CFLAR/SCFD1/PPARD/PGK1/CHRNA7/KCNK2/HIPK2/SCAP…	135
BP	GO:0010165	response to X-ray	20/7033	32/18800	0.00345035660873845	0.0424478496882491	0.0360716929700528	BRCA2/TP53BP1/NIPBL/ATM/XRCC2/BRCC3/ERCC1/BLM/LIG4/PRAP1/ERCC6/DNM2/MSH2/CASP3/IKBIP/XRRA1/XRCC6/SFRP1/SFRP2/TP53	20
BP	GO:0051642	centrosome localization	20/7033	32/18800	0.00345035660873845	0.0424478496882491	0.0360716929700528	SUN1/NDE1/DLG1/KIF5B/GPSM2/RANBP2/SYNE2/DYNC1LI2/AURKA/AKAP9/CCDC141/NIN/IFT20/TBCCD1/ASPM/PARD3B/MAD2L1/BICD2/DLGAP5/EZR	20
BP	GO:0048011	neurotrophin TRK receptor signaling pathway	16/7033	24/18800	0.0034506682073237	0.0424478496882491	0.0360716929700528	PTPN11/ZDHHC17/SOS1/CYFIP1/AKT1S1/TMEM108/RAF1/PPP2R5B/CASP3/SPRY1/SPRY2/BCAR1/DDIT4/HAP1/AGT/WASF1	16
BP	GO:0051788	response to misfolded protein	16/7033	24/18800	0.0034506682073237	0.0424478496882491	0.0360716929700528	STUB1/SDF2L1/RNF5/DNAJB14/RNF126/AUP1/F12/UGGT2/CLU/DERL1/CUL3/UBE2W/KLHL15/DNAJB12/RNF185/DNAJC18	16
BP	GO:1904666	regulation of ubiquitin protein ligase activity	16/7033	24/18800	0.0034506682073237	0.0424478496882491	0.0360716929700528	RPS20/MASTL/RPL37/RPL11/RPS15/DNM1L/RPL23/RPL5/RPS7/USP44/FBXO5/CDC20B/MAD2L1/PLK1/MAD2L2/BTRC	16
BP	GO:0060900	embryonic camera-type eye formation	9/7033	11/18800	0.00347314371604046	0.0424478496882491	0.0360716929700528	FRS2/PHACTR4/PROX1/ALDH1A3/SOX11/WNT5A/STRA6/WNT16/TFAP2A	9
BP	GO:0000377	RNA splicing, via transesterification reactions with bulged adenosine as nucleophile	144/7033	321/18800	0.00347703563353442	0.0424478496882491	0.0360716929700528	DHX35/RSRC1/DBR1/SRPK2/AQR/PUF60/REST/CELF1/HTATSF1/LUC7L2/SF3B5/CDK13/LSM2/RBM42/DNAJC17/SF3B1/DYRK1A/SNRPD3/SART3/TXNL4A/PRPF31/NUP98/ZCCHC8/SNRPC/DDX46/SNRNP70/SNRPD2/PRPF19/CWC22/XAB2/RNPC3/RBM39/PQBP1/GEMIN7/GEMIN6/METTL14/DHX9/SNRNP35/PRPF40A/HNRNPR/UBL5/SART1/USP49/MBNL1/YTHDC1/LSM7/PRPF39/PRMT7/BUD31/RBMXL1/QKI/RBM10/RBM41/PRPF4B/U2AF1L4/HNRNPF/SNRNP200/SNRPA/SNIP1/SON/FRG1/LSM5/SRRM1/CLN…	144
BP	GO:0000398	mRNA splicing, via spliceosome	144/7033	321/18800	0.00347703563353442	0.0424478496882491	0.0360716929700528	DHX35/RSRC1/DBR1/SRPK2/AQR/PUF60/REST/CELF1/HTATSF1/LUC7L2/SF3B5/CDK13/LSM2/RBM42/DNAJC17/SF3B1/DYRK1A/SNRPD3/SART3/TXNL4A/PRPF31/NUP98/ZCCHC8/SNRPC/DDX46/SNRNP70/SNRPD2/PRPF19/CWC22/XAB2/RNPC3/RBM39/PQBP1/GEMIN7/GEMIN6/METTL14/DHX9/SNRNP35/PRPF40A/HNRNPR/UBL5/SART1/USP49/MBNL1/YTHDC1/LSM7/PRPF39/PRMT7/BUD31/RBMXL1/QKI/RBM10/RBM41/PRPF4B/U2AF1L4/HNRNPF/SNRNP200/SNRPA/SNIP1/SON/FRG1/LSM5/SRRM1/CLN…	144
BP	GO:0043244	regulation of protein-containing complex disassembly	62/7033	125/18800	0.00350175188012832	0.0424478496882491	0.0360716929700528	TWF1/SWAP70/PIK3CA/ATXN7/CLASP2/EIF5A/EPS8/APC/CLASP1/TTBK2/TECPR1/TMOD3/EIF5AL1/TMOD2/ZMPSTE24/UVRAG/SVIL/DSTN/TAOK1/CAPZA1/PLEKHH2/SMCR8/TMEM39A/RDX/SEMA5A/EIF5A2/CAMSAP1/SPTBN1/SPAST/PHF23/LIMA1/JMJD4/SETX/SCIN/IGF1R/FYCO1/OGFOD1/SPTB/CKAP2/ADD1/CLEC16A/UBQLN4/CIB1/TPX2/F2RL1/PDXP/IRAK3/NAV3/UPF1/BNIP3/CAPZA2/ADD3/MAP1B/FLII/GSN/STMN2/MAP1A/GSPT1/ADRB2/MAP1S/ETF1/TRIOBP	62
BP	GO:0090151	establishment of protein localization to mitochondrial membrane	19/7033	30/18800	0.0035027235826332	0.0424478496882491	0.0360716929700528	TIMM8B/TIMM9/MAPK8/TIMM13/BCS1L/NDUFA13/ROMO1/TIMM10/AGK/OXA1L/AP3B1/TIMM8A/TOMM22/SAMM50/CALM3/TIMM22/BAX/GZMB/PDCD5	19
BP	GO:0048568	embryonic organ development	196/7033	449/18800	0.00350758203080922	0.0424478496882491	0.0360716929700528	STK4/ARL13B/MAP2K1/PALB2/HIPK1/SP3/CEP290/C2CD3/RPL38/DLG1/BPTF/NOTCH2/NPHP3/MAPK1/FRS2/BMPR1A/RBBP6/BIRC6/NCOA1/MIB1/HIF1A/MBD3/MED12/RARRES2/ACVR1/NIPBL/E2F7/SETD2/TBC1D23/SOD1/SATB2/ARID2/CASP8/TEAD1/LRIG3/MYO6/IFT52/RPL10/TSHZ1/MED1/STIL/NR2F2/IFT57/OTX1/ERCC1/GGNBP2/EPN1/CCDC39/PBX3/E2F8/WDR19/EGFR/PHACTR4/NOTCH1/MMP14/LRIG1/TULP3/SMAD2/PKD2/HECTD1/PLCD3/PTCH1/SENP2/NSDHL/PLS1/WNT7B/HYAL1/AT…	196
BP	GO:0033522	histone H2A ubiquitination	17/7033	26/18800	0.00351131207863255	0.0424478496882491	0.0360716929700528	BCOR/BMI1/RNF168/TRIM37/UBR2/UBE2A/RYBP/PCGF5/RING1/RNF2/PCGF3/PCGF2/OTUB1/CUL4B/TRIP12/PCGF1/KDM2B	17
BP	GO:0045324	late endosome to vacuole transport	17/7033	26/18800	0.00351131207863255	0.0424478496882491	0.0360716929700528	STAM/VPS28/LEPROT/PIK3R4/CHMP2B/CHMP6/CHMP2A/SNF8/CHMP4A/VPS25/CHMP1B/VTA1/LEPROTL1/CHMP4B/CHMP5/BECN1/VPS36	17
BP	GO:0046755	viral budding	17/7033	26/18800	0.00351131207863255	0.0424478496882491	0.0360716929700528	VPS28/PDCD6IP/CHMP2B/CHMP6/CHMP2A/VPS37A/VPS4B/LRSAM1/SNF8/CHMP4A/CHMP1B/VPS37D/VTA1/NEDD4/VPS37C/CHMP4B/CHMP5	17
BP	GO:0008053	mitochondrial fusion	18/7033	28/18800	0.00352563546254452	0.0424478496882491	0.0360716929700528	FIS1/MFN1/STOML2/OPA1/ADCK1/PARL/BAX/TFRC/THG1L/ZDHHC6/CHCHD3/HUWE1/MFN2/BAK1/AFG3L2/BNIP3/GDAP1/PLD6	18
BP	GO:0031440	regulation of mRNA 3'-end processing	18/7033	28/18800	0.00352563546254452	0.0424478496882491	0.0360716929700528	BARD1/CCNT1/CDC73/HSF1/YTHDC1/CPSF6/CDK9/NUDT21/SNRPA/PAF1/DHX36/PAPOLA/NCBP1/LEO1/CTR9/CPEB1/CPSF7/ZFP36L1	18
BP	GO:0034123	positive regulation of toll-like receptor signaling pathway	18/7033	28/18800	0.00352563546254452	0.0424478496882491	0.0360716929700528	DDX3X/NR1H3/MFHAS1/WDFY1/PELI1/TLR5/PJA2/SLC15A4/IFI35/TLR3/RTN4/TLR1/F2RL1/TIRAP/NINJ1/TLR2/PTPN22/CAV1	18
BP	GO:0010822	positive regulation of mitochondrion organization	40/7033	75/18800	0.00354111325033039	0.0425536047870516	0.0361615624329829	DDHD2/MAPK8/FIS1/STOML2/GSK3B/VPS35/HIF1A/ENDOG/DNM1L/RALBP1/HTRA2/FAM162A/VPS13D/BCL2L11/DDHD1/AURKA/ADCK1/PARK7/AMBRA1/BOK/BAX/CHCHD10/ZDHHC6/MLLT11/PMAIP1/BAD/GZMB/SSBP1/PINK1/DCN/PGAM5/PPIF/BNIP3/PDCD5/CIDEB/PPARGC1A/PLD6/ZNF205/CAMKK2/TP53	40
BP	GO:0006119	oxidative phosphorylation	68/7033	139/18800	0.00355092396575591	0.0425909880194534	0.0361933302726103	NDUFB9/ATP7A/NDUFB10/FXN/NDUFC2/STOML2/NDUFV1/DNAJC30/COX4I2/NDUFB1/UQCRB/UQCRC1/NDUFB8/NDUFB2/NDUFV3/CYC1/UQCRQ/NDUFS4/NDUFS8/NDUFA7/UQCR10/COX5B/NDUFS6/NDUFA3/NDUFS1/SDHAF2/NDUFA2/NDUFB7/NDUFA10/NDUFS3/MLXIPL/C2orf69/NDUFS7/NDUFV2/NDUFAB1/COX6A1/NDUFA9/NDUFS5/PARK7/COX4I1/CHCHD2/NDUFB6/NDUFA4/NDUFA8/COX7C/MSH2/DGUOK/MYC/NDUFC1/CHCHD10/NDUFA6/UQCRFS1/COX7A2/SHMT2/PDE12/CDK1/SLC25A33/SNCA/PINK1/C…	68
BP	GO:0032872	regulation of stress-activated MAPK cascade	93/7033	198/18800	0.00356889107561726	0.0427258767753276	0.0363079571812227	MAP2K1/HIPK3/ZMYND11/MAPKBP1/SH3RF1/DLG1/ZNF622/MAPK1/ITCH/NAIP/MFHAS1/ZNF675/TRAF6/RAP2A/SERPINF2/XIAP/AMBP/APP/TAOK1/PJA2/CYLD/PDCD10/MAP3K5/KLHDC10/EGFR/MBIP/GPS2/DAB2IP/TAOK3/MAP3K3/WNT7B/PPIA/MAP3K11/FKTN/EIF2AK2/GADD45G/TLR3/SASH1/TNIK/DACT1/NOD2/VEGFA/MAP3K10/SIRPA/COPS5/HDAC3/PRDX1/MYC/IGF1R/FOXM1/RELL2/SEMA4C/TRAF5/MAP2K2/MARVELD3/MECOM/PLCB1/NCOR1/HIPK2/ANKRD6/TRAF1/MEN1/F2RL1/PBK/FZD7/…	93
BP	GO:0040014	regulation of multicellular organism growth	35/7033	64/18800	0.00360317965657565	0.0430552877384425	0.0365878868174639	PIK3CA/GAMT/FXN/RAI1/TNKS2/NIPBL/SOD1/ZMPSTE24/CREB1/APP/CSF1/HTRA2/SGPL1/PPIB/PTCH1/PLS1/ATP8A2/GHRHR/STAT3/FTO/ATRN/MBD5/GPR21/AFG3L2/BBS4/GHRL/LGMN/BBS2/STAT5A/ADRB2/STC2/EZR/MFSD2A/BCL2/PEX5	35
BP	GO:0090174	organelle membrane fusion	55/7033	109/18800	0.00361258548121859	0.043086690251607	0.0366145723108794	STX16/PIKFYVE/TGFBRAP1/SPG11/SNAP23/MFN1/STX5/ARL8B/USO1/EEA1/VPS8/PRRT2/ANKRD27/CHMP2B/VPS41/UVRAG/STX2/VAMP4/STX8/STX7/SEC22B/YIPF5/VPS39/RAB8B/RAB3A/GOSR1/STX3/BNIP1/PIP4K2A/STX12/VTI1B/RAB7A/CAV2/VAMP7/STX6/VAMP1/STXBP6/STXBP1/STX17/TMEM175/SAMD9/RAB13/PLEKHM1/SYT13/SYT1/GNAI3/SNCA/CPLX2/SNAP25/STX4/BET1/ANKFY1/STX11/CPLX1/DOC2B	55
BP	GO:0006091	generation of precursor metabolites and energy	214/7033	494/18800	0.00364210672642053	0.0433574390633995	0.0368446515276763	ETFB/NDUFB9/PIK3CA/SIRT3/UQCR11/PPP1CB/ATP7A/NDUFB10/FXN/EP300/BPGM/NDUFC2/TACO1/COQ10B/STOML2/NDUFV1/BLOC1S1/SURF1/GFPT1/DNAJC30/COX4I2/GSK3B/SCO2/TRAP1/COX6C/NDUFB1/HIF1A/UQCRB/UQCRC1/NDUFB8/PFKFB2/IREB2/EIF6/P2RX7/ACADVL/NDUFB2/NDUFV3/CYC1/UQCRQ/APP/NDUFS4/PHB2/IL6ST/NDUFS8/NDUFA7/UQCR10/ME2/PGLS/JMJD8/ADH6/COX5B/RPE/NDUFS6/CYB5R4/DYRK2/NDUFA3/NDUFA13/NDUFS1/SDHAF2/NDUFA2/IDE/KHK/AKR1C4/HMGCL/…	214
BP	GO:0072330	monocarboxylic acid biosynthetic process	100/7033	215/18800	0.00374863775106833	0.0444986968284297	0.0378144792104023	OSBPL2/MCAT/GAMT/APOC1/OSBPL9/NR1H3/EIF6/PNPLA8/ACADVL/SIRT1/HSD17B8/LIAS/LIPC/APOA1/PTGES2/DECR2/AKR1C4/ABHD3/CYP27A1/PRKAA1/MLXIPL/APOC2/OSBPL3/SRR/QKI/MECR/DEGS1/PRMT3/ELOVL7/NDUFAB1/PARK7/LPGAT1/WDTC1/SLC27A5/ERLIN2/GPX4/SCD5/OXSM/MGLL/LIPH/CES1/PROX1/ALOXE3/PIBF1/RGN/ELOVL5/APOC3/CBR1/SCAP/BRCA1/MIF/TECRL/PRKAG2/ABHD2/ACLY/HSD17B12/AVPR1A/ASAH2B/ABHD1/PLA2G4A/ALDH1A3/ELOVL3/PKLR/ACSM2B/FA2H/…	100
BP	GO:1901992	positive regulation of mitotic cell cycle phase transition	51/7033	100/18800	0.00375197443763384	0.0444986968284297	0.0378144792104023	ADAM17/ANAPC11/DDX3X/CDK10/SIN3A/MEPCE/TMOD3/BRD4/APP/PHB2/STIL/CDC27/TFDP1/VPS4B/RDX/EGFR/CUL4A/NSMCE2/HYAL1/ESPL1/MBLAC1/SASS6/MTBP/ANKRD17/PRAP1/DBF4B/FBXO5/RB1/PLCB1/STOX1/LSM10/CDC23/DTL/CUL4B/CPSF3/RRM1/CUL3/RAB11A/CENPJ/CDK1/AIF1/MDM2/CDC7/PLRG1/APEX1/DLGAP5/CDC6/KLHL18/RRM2/MECP2/MTA3	51
BP	GO:0022612	gland morphogenesis	61/7033	123/18800	0.00376943344958298	0.0445395695892175	0.0378492124109956	FEM1B/NOTCH2/FRS2/TWSG1/PHB2/MED1/EDA/DAG1/CSF1/KDM5B/CAPN1/EGFR/SEMA3C/NOTCH1/LAMA5/PTCH1/RXFP1/TGFA/SULF1/NTN4/IGFBP5/PDGFA/BAX/CFLAR/PROX1/DDR1/LAMA1/BTBD7/GLI1/MSX2/FGFR2/HPN/PLXNA1/TNC/FGF7/GLI3/CCL11/CUL3/RPS6KA1/WNT5A/MDK/IL6/TNFAIP3/NFIB/TGFBR2/CAV1/SEMA3A/EPHA2/CPB2/TBX3/RARG/PGR/SFRP1/TGFB2/CYP7B1/SERPINB5/NRG3/MMP2/BCL2/GDF7/BTRC	61
BP	GO:1901989	positive regulation of cell cycle phase transition	61/7033	123/18800	0.00376943344958298	0.0445395695892175	0.0378492124109956	ADAM17/CDC73/ANAPC11/DDX3X/CDK10/SIN3A/MEPCE/TMOD3/BRD4/APP/PHB2/STIL/ATAD5/CDC27/DDRGK1/TFDP1/VPS4B/RDX/EGFR/CUL4A/NSMCE2/STXBP4/HYAL1/ESPL1/MBLAC1/SASS6/MTBP/PAF1/ANKRD17/PRAP1/DBF4B/FBXO5/RB1/PLCB1/GLI1/STOX1/LSM10/CDC23/DTL/DYRK3/CUL4B/CPSF3/FAM83D/RRM1/CUL3/RAB11A/CENPJ/CDK1/AIF1/PLCG2/MDM2/CDC7/PLRG1/APEX1/DLGAP5/THOC5/CDC6/KLHL18/RRM2/MECP2/MTA3	61
BP	GO:0007093	mitotic cell cycle checkpoint signaling	64/7033	130/18800	0.00380636029711275	0.0448924534485079	0.0381490890436142	ATF2/TPR/TOPBP1/RPL26/RFWD3/CDK2/APC/ATM/WAC/TAOK1/ZNF207/BRCC3/CASP2/ZWILCH/CENPF/CLSPN/RAD17/HUS1/BUB1B/TRIAP1/GEN1/NAE1/TAOK3/USP44/GIGYF2/BLM/FBXO31/BRSK1/PRAP1/KNTC1/EME2/MSH2/GTSE1/BUB1/UIMC1/CDK5RAP3/FANCD2/BRCA1/RINT1/TRIP13/ZW10/DTL/CDK1/CDK5RAP2/MDM2/SYF2/SETMAR/FOXO4/MAD2L1/MAD1L1/DONSON/TTK/ZFYVE19/XPC/CDC6/INTS3/TAOK2/PLK1/MAD2L2/PRKDC/RPS27L/TP53/KLHL22/PCID2	64
BP	GO:0048736	appendage development	84/7033	177/18800	0.00383481034979686	0.0450607937036204	0.0382921426503697	BMPR2/ZNF358/C2CD3/NOTCH2/IFT80/BMPR1A/NIPBL/B9D1/ATRX/IFT52/MED1/NR2F2/FMN1/IRF6/RPGRIP1L/WDR19/MBNL1/DYNC2H1/SEMA3C/NOTCH1/SKI/TULP3/ITGB4/BCL2L11/PTCH1/GNA12/MYH3/KREMEN1/FBN2/SLC39A1/PAM/LMBR1/CREBBP/GREM1/INTU/SMOC1/RC3H2/COL3A1/BAX/BBS7/RECK/HOXC13/MSX2/RARA/FGFR2/FZD6/CHST11/COMP/ECE1/FBXW4/PIAS4/IQCE/PCSK5/KAT2A/SLC39A3/WNT3/IFT140/GLI3/PKDCC/SOX11/PRRX1/BAK1/WNT5A/KAT2B/FGF9/FRAS1/ROR2/S…	84
BP	GO:0060173	limb development	84/7033	177/18800	0.00383481034979686	0.0450607937036204	0.0382921426503697	BMPR2/ZNF358/C2CD3/NOTCH2/IFT80/BMPR1A/NIPBL/B9D1/ATRX/IFT52/MED1/NR2F2/FMN1/IRF6/RPGRIP1L/WDR19/MBNL1/DYNC2H1/SEMA3C/NOTCH1/SKI/TULP3/ITGB4/BCL2L11/PTCH1/GNA12/MYH3/KREMEN1/FBN2/SLC39A1/PAM/LMBR1/CREBBP/GREM1/INTU/SMOC1/RC3H2/COL3A1/BAX/BBS7/RECK/HOXC13/MSX2/RARA/FGFR2/FZD6/CHST11/COMP/ECE1/FBXW4/PIAS4/IQCE/PCSK5/KAT2A/SLC39A3/WNT3/IFT140/GLI3/PKDCC/SOX11/PRRX1/BAK1/WNT5A/KAT2B/FGF9/FRAS1/ROR2/S…	84
BP	GO:0071826	ribonucleoprotein complex subunit organization	97/7033	208/18800	0.00386772292986349	0.0453636801939893	0.0385495320956679	SRPK2/RPS14/RPL24/PUF60/RUVBL2/PIH1D1/CELF1/ATR/RPL38/RPL11/CDC73/RPL23A/RPS15/KIF5B/RPS5/PPAN/RPLP0/LUC7L2/RPS19/LSM2/MRPS11/EIF6/DNAJC17/SF3B1/RRP7A/SNRPD3/ATM/SART3/MDN1/TXNL4A/RPL13A/PRPF31/SNRPC/RPSA/RPL10/EIF4H/NLE1/RPL5/SNRPD2/PRPF19/XAB2/MRPL20/GEMIN7/MRTO4/GEMIN6/DHX9/RPL6/SART1/MRPS7/YTHDC1/PRPF39/PRMT7/RPL3/CPSF6/NUDT21/EIF3A/SNRNP200/ERAL1/DDX28/CLNS1A/DHX29/SNRPE/GEMIN4/SNRPD1/MCTS1/…	97
BP	GO:0030038	contractile actin filament bundle assembly	54/7033	107/18800	0.0038897558011717	0.0454543706397951	0.0386265997902732	CLASP2/PPFIA1/TJP1/BAG4/ROCK1/ABL1/CLASP1/SERPINF2/ROCK2/PAK2/APOA1/ALMS1/MTOR/PDLIM1/ARHGEF18/PFN1/LIMK1/FHDC1/TGFBR1/TNFAIP1/INPP5K/SMAD3/PPM1F/CD47/CCDC88A/PPM1E/PHLDB2/SLC9A1/ARHGEF5/LIMCH1/SORBS3/CUL3/TACSTD2/ARHGEF10/F11R/RHPN2/PFN2/ARHGAP28/BBS4/ITGB5/RAPGEF3/ARAP1/WASF2/TTC8/TPM1/CORO2B/PAK1/PIK3R1/SFRP1/ARRB1/LPAR1/ARHGEF10L/SORBS1/EPHA1	54
BP	GO:0043149	stress fiber assembly	54/7033	107/18800	0.0038897558011717	0.0454543706397951	0.0386265997902732	CLASP2/PPFIA1/TJP1/BAG4/ROCK1/ABL1/CLASP1/SERPINF2/ROCK2/PAK2/APOA1/ALMS1/MTOR/PDLIM1/ARHGEF18/PFN1/LIMK1/FHDC1/TGFBR1/TNFAIP1/INPP5K/SMAD3/PPM1F/CD47/CCDC88A/PPM1E/PHLDB2/SLC9A1/ARHGEF5/LIMCH1/SORBS3/CUL3/TACSTD2/ARHGEF10/F11R/RHPN2/PFN2/ARHGAP28/BBS4/ITGB5/RAPGEF3/ARAP1/WASF2/TTC8/TPM1/CORO2B/PAK1/PIK3R1/SFRP1/ARRB1/LPAR1/ARHGEF10L/SORBS1/EPHA1	54
BP	GO:0051648	vesicle localization	89/7033	189/18800	0.00392736764330505	0.0458096809330096	0.0389285383784482	KIF3A/STAM/SPG11/CLASP2/WDR11/NDE1/SYNJ1/SNAP23/BLOC1S1/PDCD6IP/KIF5B/RAB1A/FNBP1L/PICALM/FBXW11/TRAK1/ARFGAP3/MYO5A/USO1/WASL/CLASP1/TBC1D23/CHMP2A/MYO6/MYO1E/ARFGAP2/MYO1D/ARL6/AP1AR/MYO19/MYO5C/VPS4B/PCLO/SNF8/KLHL12/RAB3A/AP3M2/AP3B1/KIF3B/RAB27B/KIF13A/BRSK1/LIN7A/PEF1/DNM2/LRRK2/PCDH17/TRAK2/RAB7A/NLGN1/COPS5/TANC2/C17orf75/RAB27A/GBF1/TMED2/FYCO1/BBS7/PIK3CG/PREB/AP3M1/WIPI1/STARD3NL/FAM91…	89
BP	GO:0044728	DNA methylation or demethylation	50/7033	98/18800	0.00403942658483838	0.0469444877510376	0.0398928841208324	PIK3CA/RLF/USP9X/MGMT/DMAP1/CTCF/MBD3/ALKBH2/ATRX/TET3/BAZ2A/ZMPSTE24/OTUD4/ZDBF2/ALKBH4/PPM1D/DNMT1/PRMT7/METTL4/DNMT3B/HEMK1/MPHOSPH8/TRIM28/TDG/PIWIL4/CTCFL/ATF7IP/MYC/GATAD2A/FTO/TET2/MTRR/BRCA1/TDRKH/MAEL/USP7/EHMT1/APEX1/PICK1/KDM1B/TDRD9/TET1/DNMT3L/PIWIL2/PLD6/HELLS/APOBEC1/TDRD5/MECP2/EHMT2	50
BP	GO:0150115	cell-substrate junction organization	50/7033	98/18800	0.00403942658483838	0.0469444877510376	0.0398928841208324	PIP5K1A/CLASP2/SLK/PTPRA/ROCK1/ABL1/CLASP1/LIMS1/ROCK2/VCL/PTPRJ/FMN1/LDB1/EPB41L5/CORO1C/POLDIP2/TLN1/ARHGEF7/MMP14/RAB8B/ITGB4/MACF1/VEGFA/GREM1/DST/SMAD3/EPHA3/PPM1F/WHAMM/LAMC1/ITGA2/PHLDB2/SLC9A1/ITGA5/LIMCH1/PTPRK/COL16A1/DUSP3/RHOD/MAPRE2/CORO2B/TAOK2/PIK3R1/SFRP1/GPM6B/BCL2/DAPK3/ARF6/SORBS1/CTTN	50
BP	GO:0050818	regulation of coagulation	38/7033	71/18800	0.004076316095232	0.0472867544112953	0.0401837383801972	ANO6/ENPP4/SERPINF2/PROC/PRKG1/PRDX2/F2R/F2/SH2B3/USF1/VKORC1/PDGFA/SERPINC1/KLKB1/APOE/CD36/PLG/F12/SERPINE2/FAP/F3/APOH/F2RL1/CD9/ANXA5/NFE2L2/FGA/FGG/UBASH3B/VTN/NOS3/PLAU/SERPINE1/CAV1/CPB2/PRKCD/KNG1/PLAT	38
BP	GO:0031929	TOR signaling	63/7033	128/18800	0.00409666095964095	0.0473499522189773	0.0402374431480906	RRAGC/UBR1/PIK3CA/PIH1D1/RICTOR/HIF1A/NPRL2/GOLPH3/ENDOG/ATM/SMG1/ZMPSTE24/SIRT1/RPS6/WAC/FNIP1/MTM1/FLCN/MLST8/PRR5/MTOR/SMCR8/ITFG2/PRKAA1/TMEM127/AKT1S1/UBR2/MIOS/TIPRL/GNA12/RRAGB/AKT3/LARP1/TELO2/RHEB/TBC1D7/ARAF/KPTN/ROS1/HDAC3/GPR137B/ARNTL/SEC13/CLEC16A/OTUD5/CCDC88A/DYRK3/RFFL/FAM83D/PINK1/SESN3/MAPKAPK5/MFSD8/DGKQ/PRR5L/WDR59/C9orf72/DDIT4/RPS6KB2/RELN/WDR24/KLHL22/STK11	63
BP	GO:0045931	positive regulation of mitotic cell cycle	63/7033	128/18800	0.00409666095964095	0.0473499522189773	0.0402374431480906	PTPN11/ADAM17/BRCA2/ANAPC11/DDX3X/CDK10/SIN3A/MEPCE/ABL1/PKN2/TMOD3/BRD4/APP/PHB2/STIL/HSF1/CDC27/TFDP1/POLDIP2/VPS4B/RDX/EGFR/CUL4A/NSMCE2/HYAL1/ESPL1/MBLAC1/SASS6/MTBP/ANKRD17/PRAP1/DBF4B/FBXO5/MEIS2/RB1/PLCB1/STOX1/LSM10/CDC23/DTL/CUL4B/CPSF3/CCDC57/DYNLT3/RRM1/CUL3/RAB11A/CENPJ/CDK1/AIF1/DUSP3/MDM2/CDC7/PRKCA/PLRG1/APEX1/LGMN/DLGAP5/CDC6/KLHL18/RRM2/MECP2/MTA3	63
BP	GO:1903078	positive regulation of protein localization to plasma membrane	33/7033	60/18800	0.00411476366307076	0.0474728722434497	0.0403418991668337	ITGB1/ATP2C1/DLG1/PRKCI/KIF5B/PRKCE/PTPN9/PDPK1/EGFR/STX3/SPTBN1/PLS1/ZDHHC5/EPHA3/ITGA3/ZDHHC2/CIB1/RANGRF/PPP1R9B/WNK3/RAMP3/LGALS3/CNST/STX4/EPHA2/RER1/ATP2B4/STAC3/PIK3R1/EZR/AKAP5/ARF6/SORBS1	33
BP	GO:0097061	dendritic spine organization	42/7033	80/18800	0.00415941048826556	0.0479010370904061	0.0407057487142999	ACTR2/VPS35/WASL/DIP2A/CAPRIN2/UBE3A/TANC1/ABI2/PRMT3/MTMR2/CDK5R1/BAIAP2/DOCK10/BHLHB9/LRRK2/NLGN1/CAPRIN1/DHX36/TANC2/ZNF365/IGF1R/APOE/CHRNA7/ITGA3/ZDHHC15/ZNF804A/HOMER1/DBNL/ARF1/EEF2K/EPHA4/PDLIM5/ABI3/FCGR2B/DVL1/LGMN/PICK1/RELN/SHANK1/NGEF/DNM3/CTTN	42
BP	GO:0006906	vesicle fusion	53/7033	105/18800	0.00418863854784235	0.0481504073212184	0.0409176606596115	STX16/PIKFYVE/TGFBRAP1/SPG11/SNAP23/STX5/ARL8B/USO1/EEA1/VPS8/PRRT2/ANKRD27/CHMP2B/VPS41/UVRAG/STX2/VAMP4/STX8/STX7/SEC22B/YIPF5/VPS39/RAB8B/RAB3A/GOSR1/STX3/PIP4K2A/STX12/VTI1B/RAB7A/CAV2/VAMP7/STX6/VAMP1/STXBP6/STXBP1/STX17/TMEM175/SAMD9/RAB13/PLEKHM1/SYT13/SYT1/GNAI3/SNCA/CPLX2/SNAP25/STX4/BET1/ANKFY1/STX11/CPLX1/DOC2B	53
BP	GO:0006417	regulation of translation	201/7033	463/18800	0.00421893131194993	0.0484110944947035	0.0411391896122498	LSM14B/SAMD4B/YTHDF1/SECISBP2L/NCK1/RPS14/PATL1/EIF2AK3/RPS9/MTG1/EIF4G2/RPS3/RPLP1/CELF1/TACO1/RPL38/EIF4EBP3/EIF5A/TPR/RPL26/ROCK1/EXOSC7/TRAP1/DDX3X/UHMK1/EIF2B4/EIF3C/EIF4E2/IREB2/EXOSC5/EIF6/TRUB2/USP16/EIF3H/EIF5AL1/EEFSEC/RPL13A/PAIP1/EIF3K/ROCK2/TNRC6B/APP/EIF4G3/MEX3D/RPL10/EIF4H/RPL5/CAPRIN2/ZCCHC4/MRPL13/XRN1/PAN3/DPH5/EIF3E/PUM2/EIF3B/LARP4B/MOV10/EXOSC8/CPEB2/METTL14/DHX9/PPP1R15B/MT…	201
BP	GO:0001763	morphogenesis of a branching structure	93/7033	199/18800	0.00426963338295791	0.0488166536249343	0.0414838290824309	STK4/FEM1B/FKBPL/DLG1/FRS2/GZF1/ACVR1/GNA13/SETD2/ABL1/SLIT2/PHB2/MED1/DAG1/KRAS/CSF1/KDM5B/CLIC4/SEMA3C/NOTCH1/MMP14/LAMA5/PKD2/PTCH1/MAP3K13/SULF1/VEGFA/LRRK2/LGR4/COL4A1/NTN4/GREM1/YAP1/PDGFA/MYC/TMED2/PROX1/RASIP1/DDR1/RERE/RBM15/LAMA1/BTBD7/RTN4/SPRY1/MSX2/FGFR2/SIRT6/PLXNA1/SPRY2/FGF7/GLI2/SPINT1/GREB1L/TIMELESS/ADAMTS16/EDNRA/GLI3/CCL11/FZD5/PPP1CA/FOXC2/TACSTD2/GRB2/WNT5A/MDK/GBX2/WNT2/GD…	93
BP	GO:0031032	actomyosin structure organization	93/7033	199/18800	0.00426963338295791	0.0488166536249343	0.0414838290824309	MEF2A/CLASP2/PPFIA1/TJP1/ITGB1/PDCD6IP/BAG4/ROCK1/AKAP13/ECT2/ABL1/CLASP1/TMOD3/SERPINF2/TMOD2/ROCK2/PAK2/MYH9/EPB41L2/ALKBH4/APOA1/EPB41/MYO18A/ANLN/ALMS1/TRPM7/EPB41L5/MTOR/PDLIM1/ARHGEF18/PFN1/FHOD3/LIMK1/MYH3/FHDC1/TGFBR1/CDC42BPG/NEB/FRMD5/TTN/TNFAIP1/INPP5K/EPB41L4A/CDC42BPA/NEBL/SMAD3/CFLAR/PROX1/PPM1F/CDC42BPB/PRKAR1A/CD47/FRMD6/CIT/OBSCN/EPB41L1/CCDC88A/PPM1E/PHLDB2/SLC9A1/ARHGEF5/LIMCH1…	93
BP	GO:0000375	RNA splicing, via transesterification reactions	145/7033	325/18800	0.00431113482548774	0.0490227754725214	0.0416589890506081	DHX35/RSRC1/DBR1/SRPK2/AQR/PUF60/REST/CELF1/HTATSF1/LUC7L2/SF3B5/CDK13/LSM2/RBM42/DNAJC17/SF3B1/DYRK1A/SNRPD3/SART3/TXNL4A/PRPF31/NUP98/ZCCHC8/SNRPC/DDX46/SNRNP70/SNRPD2/PRPF19/CWC22/XAB2/RNPC3/RBM39/SMNDC1/PQBP1/GEMIN7/GEMIN6/METTL14/DHX9/SNRNP35/PRPF40A/HNRNPR/UBL5/SART1/USP49/MBNL1/YTHDC1/LSM7/PRPF39/PRMT7/BUD31/RBMXL1/QKI/RBM10/RBM41/PRPF4B/U2AF1L4/HNRNPF/SNRNP200/SNRPA/SNIP1/SON/FRG1/LSM5/SR…	145
BP	GO:0006378	mRNA polyadenylation	26/7033	45/18800	0.00431804156607855	0.0490227754725214	0.0416589890506081	PAPOLG/CCNT1/CDC73/CPSF1/APP/SYMPK/MTPAP/HSF1/YTHDC1/CPSF6/CDK9/TUT1/NUDT21/SNRPA/PAF1/PNPT1/PCF11/PABPC1/FIP1L1/SSU72/PAPOLA/CPSF3/LEO1/CTR9/CPEB1/CPSF7	26
BP	GO:1990090	cellular response to nerve growth factor stimulus	26/7033	45/18800	0.00431804156607855	0.0490227754725214	0.0416589890506081	KIDINS220/ACAP2/CBL/APP/UBE3A/USP8/DYNC1LI2/TMEM108/RAPGEF1/RAPGEF2/RAB35/BDNF/CIB1/FOXO3/EEF2K/KAT2A/NTF4/NTRK2/CSNK1D/RAP1A/STMN2/EIF4A3/MAGI2/ARF6/E2F1/WASF1	26
BP	GO:0043484	regulation of RNA splicing	74/7033	154/18800	0.00433413557313704	0.0490227754725214	0.0416589890506081	SRPK2/PUF60/REST/CELF1/RPS13/CDK12/RBM42/RBM12B/DYRK1A/RBM12/NUP98/RBM38/SNRNP70/PRPF19/CWC22/RPS26/ERN1/RBM39/PQBP1/MBNL1/YTHDC1/RBMXL1/METTL4/QKI/RBM10/ILDR2/ILDR1/HNRNPF/SON/SRRM1/AHNAK/SLC39A5/PRDX6/DDX5/HNRNPH2/RAVER2/SETX/TRA2A/C1QBP/CIRBP/RBM4/TIA1/LARP7/MBNL2/THRAP3/ZBTB7A/HNRNPA2B1/RBM15/FAM172A/DAZAP1/ESRP1/FASTK/RBM25/RBM20/NCBP1/CCNL1/HNRNPK/RBM22/AFF2/ZNF326/HNRNPA1/HABP4/RBM11/PTBP2…	74
BP	GO:0010769	regulation of cell morphogenesis involved in differentiation	49/7033	96/18800	0.0043493499085688	0.0490227754725214	0.0416589890506081	ACTR2/RAB21/DOCK5/RREB1/ABL1/LIMS1/ANKRD27/CAPRIN2/SPRY4/AP1AR/DOCK1/APOA1/CRKL/CORO1C/ARHGEF7/CDKL5/SS18L1/BAIAP2/FBXO31/SS18L2/BHLHB9/DNM2/C1QBP/CAPRIN1/DHX36/FLNA/PREX1/ANAPC2/DBNL/CIB1/CSPG5/P4HB/CNTN2/EEF2K/HAS2/FGA/RAC3/CALR/TACSTD2/FGG/EPHA4/MDK/ACTN4/PDPN/MYADM/CDKL3/RELN/PRKDC/TRIOBP	49
BP	GO:0032392	DNA geometric change	49/7033	96/18800	0.0043493499085688	0.0490227754725214	0.0416589890506081	CHD6/RUVBL2/ERCC2/DDX3X/ATRX/MCM8/NAV2/RECQL/SMARCAD1/BRIP1/FANCM/CHD2/DHX9/DNA2/RAD50/CHD9/PURA/SUPV3L1/BLM/WRN/TOP2A/ASCC3/POLQ/POT1/MCM4/CHD1/SETX/DHX36/ERCC3/HELB/GINS4/CHD8/ERCC6L/GINS1/HNRNPA2B1/RFC3/GINS3/XRCC6/RFC5/MNAT1/RECQL5/MCM9/ZRANB3/SSBP1/WRNIP1/UPF1/GTF2F2/GTF2H2/HMGB2	49
BP	GO:1902414	protein localization to cell junction	49/7033	96/18800	0.0043493499085688	0.0490227754725214	0.0416589890506081	KIF3A/ADAM10/TJP1/DLG1/KIF5B/VPS35/HEG1/MAPK9/VCL/PAK2/DAG1/PCLO/ARHGEF18/STX3/ILDR1/RAB27B/JAK1/BAIAP2/NLGN1/GPC4/ZDHHC7/ZDHHC12/MARVELD3/HSPB1/ZDHHC2/PECAM1/GRIPAP1/ZDHHC15/GRIN2A/HOMER1/NPTX1/HRAS/RAB11A/WNT5A/F11R/CLSTN1/SNAP25/GRIP1/RAP1A/KIF5A/IQSEC2/DVL1/GRIP2/MAP1A/RELN/MAPK8IP3/MPP7/SHANK1/CPLX1	49
BP	GO:0001666	response to hypoxia	129/7033	286/18800	0.00434935431280511	0.0490227754725214	0.0416589890506081	APAF1/ADAM17/VHL/NF1/TM9SF4/TXN2/PIK3CB/REST/ATP7A/EP300/ATF2/HIF1A/ENDOG/STUB1/ATM/SIRT1/ROCK2/PRKCE/BRIP1/PHB2/HP1BP3/NPEPPS/LIMD1/CPEB2/SLC11A2/HSF1/MTOR/BNIP3L/PRKAA1/ANG/PDLIM1/CAPN2/FAM162A/PIN1/NOTCH1/KCND2/MMP14/SLC2A8/FABP1/CHCHD2/ARNT/RBPJ/EGLN1/USF1/VEGFA/BIRC2/PAM/HMOX2/SIRT4/CREBBP/ERCC3/BACH1/PDGFA/CASP3/SMAD3/MYC/CFLAR/SCFD1/PPARD/PGK1/CHRNA7/KCNK2/HIPK2/SCAP/ITPR1/STOX1/EGLN2/HIF3…	129
BP	GO:0061458	reproductive system development	190/7033	436/18800	0.00436407127123749	0.0491015948163835	0.0417259688197313	TAF4/STK4/PTPN11/MAP2K1/BMPR2/FEM1B/TMF1/ASH1L/SP3/ETV2/DLG1/CBL/BPTF/NOTCH2/NUP107/MAPK1/FRS2/BRCA2/BIRC6/NCOA1/HIF1A/EIF2B4/NIPBL/E2F7/RNF38/SETD2/ATRX/TFPT/SOD1/ATM/SLIT2/CASP8/SIRT1/RPS6/ITGB8/BRIP1/ARID4B/MED1/NR2F2/CASP2/BCL2L2/PLEKHA1/UBE3A/TNFAIP6/HSD17B3/ERCC1/GGNBP2/E2F8/CRKL/KDM5B/WDR19/UBB/ANG/EGFR/SGPL1/NOTCH1/MMP14/FKBP4/PKD2/HECTD1/BCL2L11/PLCD3/PTCH1/SENP2/NSDHL/WNT7B/EIF2B5/TRIM2…	190
BP	GO:1903829	positive regulation of protein localization	194/7033	446/18800	0.00440473488797605	0.049407404381356	0.041985842260106	NPTN/CEP135/EIF2AK3/VPS28/MAPK8/TOMM7/TM9SF4/FIS1/ITGB1/ATP2C1/CEP290/LEPROT/CTDSPL2/DLG1/TPR/PRKCI/KIF5B/GSK3B/VPS35/DMAP1/GPSM2/ECT2/HIF1A/APC/PFKFB2/GOLPH3/MEPCE/EXOC1/SH3GLB1/P2RX7/EFCAB7/ROCK2/PRKCE/PTPN9/DNM1L/NNAT/EPB41L2/PDPK1/NPEPPS/PDCD10/JAK2/EPB41/KIF20B/MYO18A/TNFAIP6/LRIG2/FRMD4A/WRAP53/CAMK1/HTRA2/TMEM30A/UBL5/DDRGK1/BICD1/PRKAA1/ANG/XPO4/WWTR1/RDX/EGFR/CEP120/ADAM9/CEP250/STX3/ANP…	194
BP	GO:0016558	protein import into peroxisome matrix	10/7033	13/18800	0.0044301117661433	0.049407404381356	0.041985842260106	PEX1/PEX26/PEX6/PEX13/LONP2/PEX16/PEX5L/PEX14/PEX5/PEX10	10
BP	GO:0070816	phosphorylation of RNA polymerase II C-terminal domain	10/7033	13/18800	0.0044301117661433	0.049407404381356	0.041985842260106	CCNT1/CDK12/CDK13/BRD4/PPIL4/GTF2H3/GTF2H5/CDK9/GTF2H4/GTF2H1	10
BP	GO:0072393	microtubule anchoring at microtubule organizing center	10/7033	13/18800	0.0044301117661433	0.049407404381356	0.041985842260106	KIF3A/GSK3B/HOOK3/BICD1/NINL/NIN/CCDC120/CCDC68/BICD2/BBS4	10
BP	GO:1900103	positive regulation of endoplasmic reticulum unfolded protein response	10/7033	13/18800	0.0044301117661433	0.049407404381356	0.041985842260106	PTPN1/ERN1/TMEM33/DAB2IP/BCL2L11/BOK/BAX/ATF6/BAK1/PIK3R1	10
CC	GO:0044391	ribosomal subunit	145/7280	178/19594	5.13060270557016e-34	3.95056408328902e-31	2.63010896590807e-31	MRPS2/MRPL28/RPS29/RPS20/RPL34/RPL12/MRPL52/MRPL23/RPL30/MRPL38/RPS14/RPS9/RPL13/RPL36AL/MRPL14/RPL41/RPL36/RPL35/MRPL11/MRPL54/RPS10/RPL24/MRPL2/RPL29/RPL32/RPL37A/MRPS24/RPL28/RPL18/RPLP2/RPS3/MRPL51/MRPL12/RPLP1/RPL10A/RPL27A/RPL38/RPL37/MRPL27/RPL8/RPL35A/RPS13/MRPS34/MRPS18A/RPL31/RPL11/RPL23A/RPS2/RPS15/RPS8/RPL14/RPS5/RPLP0/RPL26/MRPS9/RPL19/RPS12/MRPS18B/MRPS28/RPS19/MRPL53/MRPS18C/MRPS11…	145
CC	GO:0005840	ribosome	165/7280	229/19594	4.33563974821868e-27	1.66922130306419e-24	1.11129292493816e-24	MRPS2/MRPL28/RPS29/RPS20/RPL34/NCK1/RPL12/MRPL52/MRPL23/RPL30/MRPL38/RPS14/RPS9/RPL13/RPL36AL/MRPL14/RPL41/RPL36/RPL35/MRPL11/MTG1/MRPL54/RPS10/RPL24/MRPL2/RPL29/RPL32/RPL37A/MRPS24/RPL28/RPL18/RPLP2/RPS3/MRPL51/MRPL12/RPLP1/RPL10A/RPL27A/RPL38/RPL37/MRPL27/RPL8/RPL35A/RPS13/MRPS34/MRPS18A/RPL31/RPL11/RPL23A/RPS2/RPS15/RPS8/RPL14/RPS5/RPLP0/RPL26/MRPS9/RPL19/RPS12/MRPS18B/MRPS28/RPS19/MRPL53/MRPS…	165
CC	GO:0022626	cytosolic ribosome	88/7280	102/19594	1.08198907566631e-24	2.77710529421021e-22	1.84887256087542e-22	RPS29/RPS20/RPL34/RPL12/RPL30/RPS14/RPS9/RPL13/RPL36AL/RPL41/RPL36/RPL35/RPS10/RPL24/RPL29/RPL32/RPL37A/RPL28/RPL18/RPLP2/RPS3/RPLP1/RPL10A/RPL27A/RPL38/RPL37/RPL8/RPL35A/RPS13/RPL31/RPL11/RPL23A/RPS2/RPS15/RPS8/RPL14/RPS5/RPLP0/RPL26/RPL19/RPS12/RPS19/MRPS11/RPL7A/RPS27A/RPS11/RPS24/RPS15A/RPL39/RPL27/RPS23/RPL13A/RPS3A/RPS6/RPSA/UBA52/RPL15/RPS16/RPL18A/RPL10/RPL4/RPL23/RPL5/RPL21/RPS26/MRPL1/R…	88
CC	GO:0015934	large ribosomal subunit	89/7280	112/19594	5.25436373250425e-20	1.01146501850707e-17	6.73388194139361e-18	MRPL28/RPL34/RPL12/MRPL52/MRPL23/RPL30/MRPL38/RPL13/RPL36AL/MRPL14/RPL41/RPL36/RPL35/MRPL11/MRPL54/RPL24/MRPL2/RPL29/RPL32/RPL37A/RPL28/RPL18/RPLP2/MRPL51/MRPL12/RPLP1/RPL10A/RPL27A/RPL38/RPL37/MRPL27/RPL8/RPL35A/MRPS18A/RPL31/RPL11/RPL23A/RPL14/RPLP0/RPL26/RPL19/MRPL53/RPL7A/MRPL46/RPL39/RPL27/MRPL40/RPL13A/MRPL21/MRPL24/UBA52/RPL15/RPL18A/RPL10/RPL4/RPL23/RPL5/RPL21/MRPL13/MRPL20/MRPL1/MRPL16/M…	89
CC	GO:0015935	small ribosomal subunit	58/7280	69/19594	1.26882708292356e-15	1.95399370770229e-13	1.30088166186058e-13	MRPS2/RPS29/RPS20/RPS14/RPS9/RPS10/MRPS24/RPS3/RPS13/MRPS34/MRPS18A/RPS2/RPS15/RPS8/RPS5/MRPS9/RPS12/MRPS18B/MRPS28/RPS19/MRPS18C/MRPS11/RPS27A/RPS11/RPS24/RPS15A/RPS23/RPS3A/RPS6/RPSA/UBA52/RPS16/RPS26/MRPS21/MRPS15/RPS18/MRPS5/RPS25/MRPS26/RPS7/RPS17/MRPS7/MRPS33/MRPS12/RPS4X/MRPS6/MRPS16/DHX29/RPS21/HBA2/MRPS17/ISG15/MRPS22/RPS4Y1/MRPS14/RPS27/HBA1/RPS27L	58
CC	GO:0022625	cytosolic large ribosomal subunit	50/7280	58/19594	1.48940601931265e-14	1.91140439145123e-12	1.27252759895659e-12	RPL34/RPL12/RPL30/RPL13/RPL36AL/RPL41/RPL36/RPL35/RPL24/RPL29/RPL32/RPL37A/RPL28/RPL18/RPLP2/RPLP1/RPL10A/RPL27A/RPL38/RPL37/RPL8/RPL35A/RPL31/RPL11/RPL23A/RPL14/RPLP0/RPL26/RPL19/RPL7A/RPL39/RPL27/RPL13A/UBA52/RPL15/RPL18A/RPL10/RPL4/RPL23/RPL5/RPL21/MRPL1/RPL6/RPL7/RPL3/RPL26L1/RPL17/RPL22/RPL9/RPL36A	50
CC	GO:0005925	focal adhesion	230/7280	419/19594	6.95221544760163e-14	7.6474369923618e-12	5.09132168869473e-12	STX16/TWF1/NCKAP1/ADAM17/PPP1R12A/RPS29/PIP5K1A/ADAM10/MAP2K1/ACTR2/RPL12/RPL30/RPS14/RAB10/RPS9/CLASP2/YWHAB/RPS10/PPFIA1/RAB21/ITGB1/RPL37A/PPP1CB/RPL18/RPLP2/RPS3/FZD1/RPLP1/RPL10A/ACTR3/RPL38/RPL8/SNAP23/CBL/USP33/RPS13/RPL31/PDCD6IP/RPS2/RPS15/RPS8/PTPRA/RPS5/MAPK1/RPLP0/RPL19/CD46/ITGB3/RPS19/RPL7A/PACSIN2/SNTB2/RPS11/GNA13/PTPN12/TNS1/YES1/SLC9A3R2/GIT2/IQGAP1/CLASP1/RPL27/ENAH/LIMS1/PRKAR…	230
CC	GO:0098798	mitochondrial protein-containing complex	164/7280	281/19594	3.15363591799154e-13	2.76280343236995e-11	1.83935102059352e-11	MRPS2/MRPL28/NDUFB9/NDUFB11/TIMM8B/MRPL52/MRPL23/MRPL38/TIMM9/MRPL14/TOMM7/MRPL11/MRPL54/MRPL2/UQCR11/NDUFA11/MRPS24/NDUFB10/MRPL51/MRPL12/NDUFC2/MRPL27/TIMM13/MFN1/POLRMT/MRPS34/MRPS18A/NDUFV1/COX4I2/MRPS9/MRPS18B/COX6C/MRPS28/NDUFB1/UQCRB/MRPL53/UQCRC1/MRPS18C/MRPS11/NDUFB8/MRPL46/BCS1L/MRPL40/NDUFB2/MRPL21/MRPL24/NDUFV3/CYC1/UQCRQ/NDUFS4/PHB2/NDUFS8/NDUFA7/UQCR10/MRPL13/MRPS21/COX5B/MRPS15/MRP…	164
CC	GO:0030055	cell-substrate junction	232/7280	428/19594	3.22925076510773e-13	2.76280343236995e-11	1.83935102059352e-11	STX16/TWF1/NCKAP1/ADAM17/PPP1R12A/RPS29/PIP5K1A/ADAM10/MAP2K1/ACTR2/RPL12/RPL30/RPS14/RAB10/RPS9/CLASP2/YWHAB/RPS10/PPFIA1/RAB21/ITGB1/RPL37A/PPP1CB/RPL18/RPLP2/RPS3/FZD1/RPLP1/RPL10A/ACTR3/RPL38/RPL8/SNAP23/CBL/USP33/RPS13/RPL31/PDCD6IP/RPS2/RPS15/RPS8/PTPRA/RPS5/MAPK1/RPLP0/RPL19/CD46/ITGB3/RPS19/RPL7A/PACSIN2/SNTB2/RPS11/GNA13/PTPN12/TNS1/YES1/SLC9A3R2/GIT2/IQGAP1/CLASP1/RPL27/ENAH/LIMS1/PRKAR…	232
CC	GO:0000313	organellar ribosome	61/7280	81/19594	2.83828731415694e-12	1.98680111990986e-10	1.3227233703296e-10	MRPS2/MRPL28/MRPL52/MRPL23/MRPL38/MRPL14/MRPL11/MTG1/MRPL54/MRPL2/MRPS24/MRPL51/MRPL12/MRPL27/MRPS34/MRPS18A/MRPS9/MRPS18B/MRPS28/MRPL53/MRPS18C/MRPS11/MRPL46/MRPL40/MRPL21/MRPL24/NDUFA7/MRPL13/MRPS21/MRPS15/MRPL20/MRPL16/MRPL4/MRPL43/MRPS5/MRPL55/MRPS26/MRPL37/MRPS7/MRPS33/MRPL17/MRPS12/MRPL22/MRPL36/MRPS6/MRPL33/MRPS16/MRPL15/MRPS30/MRPL3/MRPS17/MRPL41/MRPL44/MRPL48/MRPL19/MRPL45/MRPL32/MRPS22/…	61
CC	GO:0005761	mitochondrial ribosome	61/7280	81/19594	2.83828731415694e-12	1.98680111990986e-10	1.3227233703296e-10	MRPS2/MRPL28/MRPL52/MRPL23/MRPL38/MRPL14/MRPL11/MTG1/MRPL54/MRPL2/MRPS24/MRPL51/MRPL12/MRPL27/MRPS34/MRPS18A/MRPS9/MRPS18B/MRPS28/MRPL53/MRPS18C/MRPS11/MRPL46/MRPL40/MRPL21/MRPL24/NDUFA7/MRPL13/MRPS21/MRPS15/MRPL20/MRPL16/MRPL4/MRPL43/MRPS5/MRPL55/MRPS26/MRPL37/MRPS7/MRPS33/MRPL17/MRPS12/MRPL22/MRPL36/MRPS6/MRPL33/MRPS16/MRPL15/MRPS30/MRPL3/MRPS17/MRPL41/MRPL44/MRPL48/MRPL19/MRPL45/MRPL32/MRPS22/…	61
CC	GO:0022627	cytosolic small ribosomal subunit	38/7280	43/19594	4.42845338432166e-12	2.8415909216064e-10	1.89180420891636e-10	RPS29/RPS20/RPS14/RPS9/RPS10/RPS3/RPS13/RPS2/RPS15/RPS8/RPS5/RPS12/RPS19/MRPS11/RPS27A/RPS11/RPS24/RPS15A/RPS23/RPS3A/RPS6/RPSA/UBA52/RPS16/RPS26/RPS18/RPS25/RPS7/RPS17/RPS4X/DHX29/RPS21/HBA2/ISG15/RPS4Y1/RPS27/HBA1/RPS27L	38
CC	GO:0016607	nuclear speck	217/7280	411/19594	5.17557728338584e-11	3.06553423708238e-09	2.04089565749709e-09	ZNF217/TCF12/RSRC1/TAF5L/PIP5K1A/SRPK2/PATL1/HIPK1/BARD1/EAF1/ARL6IP4/PIAS3/SURF2/RBM27/RBBP6/CDK12/HEXIM2/LUC7L2/NDUFB1/CDK13/RNF34/HIF1A/MAML2/THAP7/PACSIN2/RREB1/E2F7/SF3B1/BAZ2A/DYRK1A/SMC4/MAML1/SART3/PRPF31/THOC6/TCERG1/SMC6/FYTTD1/GATAD2B/BMP2K/DDX46/THOC2/WAC/NCAPG2/POLI/ATXN2L/SNRNP70/HP1BP3/REXO4/PRPF19/CWC22/BRD1/GPATCH2/DOCK1/DENND1B/FNBP4/FAM76B/DAZAP2/HAUS6/RBM39/SMNDC1/PQBP1/TOPORS…	217
CC	GO:0031252	cell leading edge	219/7280	416/19594	6.02693517236641e-11	3.31481434480153e-09	2.20685520973116e-09	RAB22A/TWF1/NCKAP1/ABI1/ADAM17/SWAP70/RASA1/PIP5K1A/ACTR2/FGD6/PIK3CA/ACAP2/VEZT/CLASP2/EXOC8/ITGB1/ATP7A/RPS3/SLK/RAB5A/SH3RF1/ACTR3/SSH1/PRKCI/APPL1/ROCK1/SPATA13/DDX3X/EPS8/ITGB3/RAB3IP/ALS2/APC/PACSIN2/MYO5A/WASL/IQGAP1/SLC39A6/ABL1/PKN2/ENAH/CLIP1/APPL2/MYO6/CTNND1/MYH9/APP/STX2/CTTNBP2NL/SPRY4/DAG1/MYO1D/PTPRJ/OCLN/PLEKHA1/MTMR6/SNX9/NME1/LDB1/SYNE2/PLEKHH2/MTM1/TRPM7/FGD4/EPB41L5/AAK1/NME2…	219
CC	GO:0005759	mitochondrial matrix	243/7280	473/19594	1.3057373127399e-10	6.7027848720648e-09	4.46241453546898e-09	PTPN1/MMAB/MRPS2/ETFB/MRPL28/GLS/MRPL52/MRPL23/MRPL38/MRPL14/MCAT/MPST/MRPL11/PDPR/PPTC7/MTG1/TXNRD2/MRPL54/SIRT3/MRPL2/TXN2/MRPS24/GADD45GIP1/RPS3/MRPL51/ARHGAP11B/MRPL12/FXN/CLPP/MRPL27/POLRMT/MRPS34/MRPS18A/BLOC1S1/SCO2/MRPS9/ALKBH7/SDHAF1/MRPS18B/TRAP1/MRPS28/EXD2/MRPL53/MRPS18C/MRPS11/NDUFB8/MPG/TRUB2/MRPL46/TST/DARS2/FARS2/SOD1/MRPL40/ACADVL/PRDX5/MRPL21/ECHS1/MRPL24/NUDT2/TOP1MT/FPGS/NDUFS…	243
CC	GO:0005743	mitochondrial inner membrane	248/7280	491/19594	7.07716067764039e-10	3.40588357611444e-08	2.26748503290189e-08	PTPN1/MRPS2/MRPL28/NDUFB9/NDUFB11/TIMM8B/MRPL52/MRPL23/COQ4/MRPL38/SLC25A40/TIMM9/MRPL14/MRPL11/SLC25A26/MTG1/MRPL54/MRPL2/UQCR11/NDUFA11/MRPS24/RPS3/NDUFB10/MRPL51/DUSP18/MRPL12/SLC25A43/NDUFC2/MRPL27/SLC25A24/TIMM13/COQ10B/MRPS34/MRPS18A/STOML2/NDUFV1/AURKAIP1/SURF1/DNAJC30/COX4I2/SCO2/MRPS9/MRPS18B/TRAP1/COX6C/MRPS28/NDUFB1/UQCRB/MRPL53/YME1L1/UQCRC1/MRPS18C/MRPS11/NDUFB8/MRPS25/SLC25A28/MRPL4…	248
CC	GO:0042788	polysomal ribosome	28/7280	31/19594	1.05220886493524e-09	4.76588721176549e-08	3.17291465773041e-08	RPS29/RPL30/RPL41/RPL36/RPL24/RPL32/RPL18/RPL10A/RPL38/RPL8/RPL31/RPL11/RPL19/RPL7A/RPL39/EIF3H/RPS23/BTF3/RPL18A/RPS26/LARP4B/DHX9/RPL6/NUFIP2/PNPT1/LARP1/RPS21/RPL36A	28
CC	GO:0061695	transferase complex, transferring phosphorus-containing groups	141/7280	259/19594	9.49823214616225e-09	3.8527548074208e-07	2.56499192237038e-07	TAF4/TAF5L/SOCS5/CCNG2/PIK3CA/PIK3C2A/PIK3CB/TAF13/TAF1/POLR2B/CCNT2/POLR2L/ERCC2/CCNI/POLRMT/CCNT1/CDC73/PRKCI/SOCS4/CAB39/CDK12/CDK2/CDK13/REV3L/POLR2H/ACVR1/TRRAP/TAF1L/PRKAR2A/PIK3R4/GTF2A1/POLE4/RPRD1B/POLR2I/UVRAG/MYO6/ZNFX1/POLR1C/RTF1/POLD2/ERN1/ACVR1B/TAF2/POLR2F/GTF2H3/POLR1D/MAP3K5/RPRD2/SMCR8/PRKAA1/GTF2H5/TAF10/ERC1/POLR2J/POLR1E/CDK9/POLR2G/DAPK1/TAF3/RPRD1A/GTF2H4/CDK5R1/POLA1/PAF1…	141
CC	GO:0001726	ruffle	103/7280	177/19594	9.50679757675263e-09	3.8527548074208e-07	2.56499192237038e-07	RAB22A/TWF1/NCKAP1/ADAM17/RASA1/PIP5K1A/FGD6/ACAP2/CLASP2/ITGB1/RPS3/RAB5A/APPL1/ROCK1/SPATA13/EPS8/ITGB3/ALS2/APC/PACSIN2/MYO5A/IQGAP1/ABL1/CLIP1/APPL2/MYO6/MYH9/SPRY4/PTPRJ/PLEKHA1/MTMR6/SNX9/NME1/MTM1/TRPM7/FGD4/EPB41L5/NME2/FRMD4B/CORO1C/CYFIP1/EEF1A1/TLN1/ARHGEF7/EGFR/CYTH3/CLCN3/CDKL5/MACF1/CD2AP/ITGAV/BAIAP2/MTMR9/LIMA1/KIF18A/PSD3/DNM2/ARF4/PLCG1/INPP5K/FGD1/SNTG1/MKLN1/FAP/DBNL/WWC1/CIB1…	103
CC	GO:0000151	ubiquitin ligase complex	160/7280	302/19594	1.25742734403472e-08	4.84109527453369e-07	3.22298482392058e-07	FBXO11/ANKIB1/FEM1B/UBR1/FBXL15/COMMD1/BCOR/BMI1/ARMC8/BARD1/SPOPL/DCAF17/KLHL7/WDR26/PHC3/DCUN1D1/APPBP2/USP33/KLHL24/RNF168/FBXW11/BRCA2/ANAPC11/KLHL20/MED12/SHARPIN/KLHDC3/CUL2/STUB1/KLHL8/BRCC3/FBXL6/MED11/RANBP9/FBXO38/CAND1/DYRK2/SUGT1/ANAPC1/TOPORS/KCTD10/KBTBD7/RNF19A/KCTD5/ZSWIM4/KLHL9/CDC27/KLHDC10/DCAF7/SMURF2/UBR2/DERL2/FBXL14/BUB1B/CUL4A/ARIH1/FBXL3/KLHL12/FBXL8/FBXO24/UBE2A/GAN/MED2…	160
CC	GO:0005819	spindle	203/7280	402/19594	2.50268340548385e-08	9.17650582010745e-07	6.10930736075507e-07	DIDO1/SPIN1/KIF3A/CEP170/NEDD1/NEK7/STAG1/CKAP5/HAUS2/PHLPP2/CLASP2/NDE1/RPS3/MAPKBP1/SMC3/RIF1/ERCC2/TPR/CENPV/LATS1/TOPBP1/MAPK1/GPSM2/BIRC6/ARL8B/ECT2/SMC1A/CLASP1/ATM/CHMP2B/CHMP6/KIF16B/INO80/KIF2A/CHMP2A/NUBP2/XIAP/FAM161A/STAG2/SMC6/INCENP/KATNAL1/MYH9/APP/OR2A4/KIF14/ZNF207/BRCC3/CLTC/CYLD/PRPF19/EPB41/ARL2BP/KIF20B/HAUS6/GOLGA2/UXT/NSUN2/PARP4/ALMS1/TOPORS/FLCN/IQCB1/CKAP2L/RALBP1/MAPRE1…	203
CC	GO:0000315	organellar large ribosomal subunit	39/7280	54/19594	1.70170587196589e-07	5.6970153104945e-06	3.79281812195601e-06	MRPL28/MRPL52/MRPL23/MRPL38/MRPL14/MRPL11/MRPL54/MRPL2/MRPL51/MRPL12/MRPL27/MRPS18A/MRPL53/MRPL46/MRPL40/MRPL21/MRPL24/MRPL13/MRPL20/MRPL16/MRPL4/MRPL43/MRPL55/MRPL37/MRPL17/MRPL22/MRPL36/MRPL33/MRPL15/MRPS30/MRPL3/MRPL41/MRPL44/MRPL48/MRPL19/MRPL45/MRPL32/NSUN3/MRPL47	39
CC	GO:0005762	mitochondrial large ribosomal subunit	39/7280	54/19594	1.70170587196589e-07	5.6970153104945e-06	3.79281812195601e-06	MRPL28/MRPL52/MRPL23/MRPL38/MRPL14/MRPL11/MRPL54/MRPL2/MRPL51/MRPL12/MRPL27/MRPS18A/MRPL53/MRPL46/MRPL40/MRPL21/MRPL24/MRPL13/MRPL20/MRPL16/MRPL4/MRPL43/MRPL55/MRPL37/MRPL17/MRPL22/MRPL36/MRPL33/MRPL15/MRPS30/MRPL3/MRPL41/MRPL44/MRPL48/MRPL19/MRPL45/MRPL32/NSUN3/MRPL47	39
CC	GO:0030027	lamellipodium	111/7280	202/19594	1.80893462503545e-07	5.80366525532208e-06	3.86382088768538e-06	NCKAP1/ABI1/SWAP70/PIP5K1A/ACTR2/FGD6/PIK3CA/ITGB1/SH3RF1/ACTR3/SSH1/ROCK1/SPATA13/DDX3X/ITGB3/RAB3IP/ALS2/APC/WASL/SLC39A6/PKN2/ENAH/CTNND1/APP/STX2/CTTNBP2NL/DAG1/SYNE2/PLEKHH2/FGD4/NME2/MCC/CORO1C/CYFIP1/ABI2/ARHGEF7/RDX/PHACTR4/ITSN1/STX3/MYLK/PKD2/PTPN13/UNC5C/TIAM2/ITGAV/PLCE1/BAIAP2/LIMK1/APBB1IP/DNM2/FAT1/KPTN/CAPRIN1/CDH1/SRGAP2/PABPC1/PLCG1/VAMP7/ANTXR1/CDC42BPA/PTPRM/CTNNA1/SCYL3/CDC42…	111
CC	GO:0005681	spliceosomal complex	107/7280	194/19594	2.32942643840447e-07	7.17463343028577e-06	4.77655021264412e-06	DHX35/AQR/CCDC12/TTF2/HTATSF1/LUC7L2/SF3B5/LSM2/DNAJC17/SF3B1/SNRPD3/TXNL4A/PRPF31/ZCCHC8/SNRPC/WAC/PRPF38B/SNRNP70/SNRPD2/PRPF19/CWC22/XAB2/RNPC3/SMNDC1/SNRNP35/PRPF40A/HNRNPR/SART1/DHX15/API5/ZMAT5/LSM7/PRPF39/BUD31/RBMXL1/RBM41/PRPF4B/U2AF1L4/HNRNPF/SNRNP200/SNRPA/SNIP1/FRG1/LSM5/SRRM1/PDCD7/CLNS1A/PNN/DDX5/SNRPE/SNRPD1/RHEB/SNRNP25/RNF113A/LSM3/TRA2A/CIRBP/PABPC1/PPP1R8/SF3A1/USP39/SNRNP48/AD…	107
CC	GO:1905368	peptidase complex	67/7280	111/19594	5.57886037280221e-07	1.65220095656065e-05	1.09996153909096e-05	TAF5L/UBR1/PSMC1/ENY2/UBE3C/PSMB7/PSMB3/PSME2/GPAA1/PSMB6/TRRAP/TADA2A/PSMB1/PSMC5/ATXN7L3/PSMC3/UCHL5/CASP2/ZFAND2A/UBE3A/PSMA6/PSMD13/HTRA2/PSMD4/TAF10/CAPN2/PSMA3/PSME1/PSMB5/PSMD10/PSMB10/PIGK/PSMA5/TADA1/USP14/PSMA2/RAD23A/HSPB1/TADA3/PSMD5/FAP/SEC11C/F3/PSMA4/SUPT7L/PSMB2/PSMB4/CAPNS1/PSMD12/PSMD9/PSMD8/KAT2A/SPCS1/MBL2/PIGS/PAAF1/SPCS2/KAT2B/PSME3/PLAU/AFG3L2/FCN1/PIGT/UBQLN1/PSMC4/PSMF1/A…	67
CC	GO:0030880	RNA polymerase complex	64/7280	105/19594	6.07356312451417e-07	1.73209022439849e-05	1.15314824235415e-05	TAF4/TAF5L/TAF13/TAF1/POLR2B/POLR2L/ERCC2/POLRMT/CDC73/POLR2H/TRRAP/TAF1L/GTF2A1/RPRD1B/POLR2I/MYO6/ZNFX1/POLR1C/RTF1/TAF2/POLR2F/GTF2H3/POLR1D/RPRD2/GTF2H5/TAF10/POLR2J/POLR1E/POLR2G/TAF3/RPRD1A/GTF2H4/POLA1/PAF1/CRCP/POLR2E/ERCC3/GTF2E1/TADA3/POLR3A/TAF9B/MNAT1/RECQL5/POLR3H/RPAP2/KAT2A/GTF2H2C/LEO1/RMRP/POLR2D/POLR2K/GTF2F2/GTF2H2/TAF4B/POLR3GL/CTR9/GTF2H1/POLR1A/POLR1B/PRIM2/POLR3E/POLR3F/POL…	64
CC	GO:0000428	DNA-directed RNA polymerase complex	62/7280	101/19594	6.36995290916268e-07	1.75173705001974e-05	1.1662282205873e-05	TAF4/TAF5L/TAF13/TAF1/POLR2B/POLR2L/ERCC2/POLRMT/CDC73/POLR2H/TRRAP/TAF1L/GTF2A1/RPRD1B/POLR2I/MYO6/POLR1C/RTF1/TAF2/POLR2F/GTF2H3/POLR1D/RPRD2/GTF2H5/TAF10/POLR2J/POLR1E/POLR2G/TAF3/RPRD1A/GTF2H4/POLA1/PAF1/CRCP/POLR2E/ERCC3/GTF2E1/TADA3/POLR3A/TAF9B/MNAT1/RECQL5/POLR3H/RPAP2/KAT2A/GTF2H2C/LEO1/POLR2D/POLR2K/GTF2F2/GTF2H2/TAF4B/POLR3GL/CTR9/GTF2H1/POLR1A/POLR1B/PRIM2/POLR3E/POLR3F/POLR3B/GTF2B	62
CC	GO:0005874	microtubule	211/7280	435/19594	6.71285408676971e-07	1.77202570407058e-05	1.17973549949743e-05	ARFGEF2/KIF3A/CEP170/WDR47/RASSF3/NEK7/CKAP5/GAS2L3/HAUS2/TTC30B/CLASP2/MDM1/DYNC1I2/NDE1/SYNJ1/DLG1/APPBP2/SLAIN2/KIF5B/FAM161B/FBXW11/SRPRB/KLC2/APC/SNTB2/GABARAP/IQGAP1/CLASP1/HOOK3/CLIP1/CHMP2B/CHMP6/KIF27/KIF16B/INO80/KIF2A/CHMP2A/XIAP/FAM161A/INCENP/TTLL11/KATNAL1/SVIL/DNM1L/CCDC66/KIF14/RNF4/ZNF207/DCXR/CLTC/CYLD/ARL6/TBCA/OPA1/KIF20B/HAUS6/GOLGA2/PARP4/DYNC1LI2/RPGRIP1L/MAPRE1/RUSC1/KIF3C…	211
CC	GO:0098803	respiratory chain complex	57/7280	91/19594	6.90399624962565e-07	1.77202570407058e-05	1.17973549949743e-05	NDUFB9/NDUFB11/UQCR11/NDUFA11/NDUFB10/NDUFC2/NDUFV1/COX4I2/COX6C/NDUFB1/UQCRB/UQCRC1/NDUFB8/BCS1L/NDUFB2/NDUFV3/CYC1/UQCRQ/NDUFS4/NDUFS8/NDUFA7/UQCR10/COX5B/NDUFS6/NDUFA3/NDUFA13/NDUFS1/NDUFA2/COX6B1/NDUFB7/NDUFA10/NDUFS3/FOXRED1/NDUFS7/NDUFV2/COX8A/NDUFAB1/COX6A1/NDUFA9/NDUFS5/COX4I1/NDUFB6/NDUFA4/NDUFA8/COX7C/NDUFC1/NDUFA6/UQCRFS1/COX7A2/COX6B2/COX7A1/COX5A/NDUFA1/SDHA/NDUFB4/NDUFA12/SDHB	57
CC	GO:0098791	Golgi apparatus subcompartment	189/7280	385/19594	9.25449171198827e-07	2.2986963284616e-05	1.53036925763609e-05	ARFGEF2/STX16/AP4E1/ATP11B/AFTPH/CSGALNACT2/RAB10/HACE1/CLASP2/PREPL/PIK3C2A/ATP11A/RAB21/CCDC91/B4GALT5/ATP2C1/WDR11/ATP7A/RAB6A/GCC2/GOLGA4/COG5/ST3GAL3/BIRC6/KLHL20/TRAPPC6A/GOLPH3/USO1/TBC1D23/ARL1/TMEM87A/COG6/GOLIM4/FUT11/APP/OCRL/GPR89B/CLTC/TRAPPC9/AP1G1/CLVS1/LYPLA2/RAB9A/CHSY1/ARL5B/SNX9/VAMP4/MYO18A/STX8/GOLGA2/B3GALT6/IGF2R/RGP1/TGOLN2/ATP8B1/YIPF5/BICD1/DENND5A/PITPNM1/RABEPK/VPS54/A…	189
CC	GO:0055029	nuclear DNA-directed RNA polymerase complex	61/7280	100/19594	1.06512101370773e-06	2.45757213056795e-05	1.63614166450662e-05	TAF4/TAF5L/TAF13/TAF1/POLR2B/POLR2L/ERCC2/CDC73/POLR2H/TRRAP/TAF1L/GTF2A1/RPRD1B/POLR2I/MYO6/POLR1C/RTF1/TAF2/POLR2F/GTF2H3/POLR1D/RPRD2/GTF2H5/TAF10/POLR2J/POLR1E/POLR2G/TAF3/RPRD1A/GTF2H4/POLA1/PAF1/CRCP/POLR2E/ERCC3/GTF2E1/TADA3/POLR3A/TAF9B/MNAT1/RECQL5/POLR3H/RPAP2/KAT2A/GTF2H2C/LEO1/POLR2D/POLR2K/GTF2F2/GTF2H2/TAF4B/POLR3GL/CTR9/GTF2H1/POLR1A/POLR1B/PRIM2/POLR3E/POLR3F/POLR3B/GTF2B	61
CC	GO:0005747	mitochondrial respiratory chain complex I	35/7280	49/19594	1.12851174558031e-06	2.45757213056795e-05	1.63614166450662e-05	NDUFB9/NDUFB11/NDUFA11/NDUFB10/NDUFC2/NDUFV1/NDUFB1/NDUFB8/NDUFB2/NDUFV3/NDUFS4/NDUFS8/NDUFA7/NDUFS6/NDUFA3/NDUFA13/NDUFS1/NDUFA2/NDUFB7/NDUFA10/NDUFS3/FOXRED1/NDUFS7/NDUFV2/NDUFAB1/NDUFA9/NDUFS5/NDUFB6/NDUFA4/NDUFA8/NDUFC1/NDUFA6/NDUFA1/NDUFB4/NDUFA12	35
CC	GO:0030964	NADH dehydrogenase complex	35/7280	49/19594	1.12851174558031e-06	2.45757213056795e-05	1.63614166450662e-05	NDUFB9/NDUFB11/NDUFA11/NDUFB10/NDUFC2/NDUFV1/NDUFB1/NDUFB8/NDUFB2/NDUFV3/NDUFS4/NDUFS8/NDUFA7/NDUFS6/NDUFA3/NDUFA13/NDUFS1/NDUFA2/NDUFB7/NDUFA10/NDUFS3/FOXRED1/NDUFS7/NDUFV2/NDUFAB1/NDUFA9/NDUFS5/NDUFB6/NDUFA4/NDUFA8/NDUFC1/NDUFA6/NDUFA1/NDUFB4/NDUFA12	35
CC	GO:0045271	respiratory chain complex I	35/7280	49/19594	1.12851174558031e-06	2.45757213056795e-05	1.63614166450662e-05	NDUFB9/NDUFB11/NDUFA11/NDUFB10/NDUFC2/NDUFV1/NDUFB1/NDUFB8/NDUFB2/NDUFV3/NDUFS4/NDUFS8/NDUFA7/NDUFS6/NDUFA3/NDUFA13/NDUFS1/NDUFA2/NDUFB7/NDUFA10/NDUFS3/FOXRED1/NDUFS7/NDUFV2/NDUFAB1/NDUFA9/NDUFS5/NDUFB6/NDUFA4/NDUFA8/NDUFC1/NDUFA6/NDUFA1/NDUFB4/NDUFA12	35
CC	GO:0070603	SWI/SNF superfamily-type complex	54/7280	86/19594	1.20463654574133e-06	2.45757213056795e-05	1.63614166450662e-05	HMGXB4/INO80D/ZNHIT1/C17orf49/RBBP4/RUVBL2/BPTF/DMAP1/MBD3/DDX21/TRRAP/SF3B1/TFPT/ARID2/INO80/RSF1/ING3/GATAD2B/ACTL6A/BAZ1A/UCHL5/SRCAP/ARID1B/SMARCA5/BAZ1B/INO80B/ARID1A/EP400/BCL7C/SS18L1/PBRM1/ERCC6/INO80C/CSNK2A1/BCL7A/INO80E/GATAD2A/SMARCC2/RB1/CHRAC1/YY1/SMARCD1/PHF10/CFDP1/SMARCD2/BRD8/SMARCA2/DEK/ANP32E/SS18/SMARCD3/MTA1/RBBP7/MTA3	54
CC	GO:0030117	membrane coat	53/7280	84/19594	1.21282780469587e-06	2.45757213056795e-05	1.63614166450662e-05	AP4E1/AFTPH/COPB1/CLINT1/SYNJ1/PICALM/AP2S1/COPB2/COPA/CHMP2A/NECAP1/CLTC/AP1G1/ARL6/IGF2R/SGIP1/EPN1/SEC23B/SYNRG/VPS39/EPS15/TMED7/KLHL12/AP3M2/AP3B1/SEC31A/SEC24D/ARCN1/SEC24A/SEC24B/PEF1/CHMP4A/SCLT1/CLTB/CLTA/CHMP1B/AP3M1/SEC13/EPS15L1/AP3D1/COPE/SCYL1/CHMP4B/SEC23A/KCNQ5/COPZ1/AP2M1/COPG2/AP2A2/EPN3/AP4B1/SLC18A3/SAR1B	53
CC	GO:0048475	coated membrane	53/7280	84/19594	1.21282780469587e-06	2.45757213056795e-05	1.63614166450662e-05	AP4E1/AFTPH/COPB1/CLINT1/SYNJ1/PICALM/AP2S1/COPB2/COPA/CHMP2A/NECAP1/CLTC/AP1G1/ARL6/IGF2R/SGIP1/EPN1/SEC23B/SYNRG/VPS39/EPS15/TMED7/KLHL12/AP3M2/AP3B1/SEC31A/SEC24D/ARCN1/SEC24A/SEC24B/PEF1/CHMP4A/SCLT1/CLTB/CLTA/CHMP1B/AP3M1/SEC13/EPS15L1/AP3D1/COPE/SCYL1/CHMP4B/SEC23A/KCNQ5/COPZ1/AP2M1/COPG2/AP2A2/EPN3/AP4B1/SLC18A3/SAR1B	53
CC	GO:0005635	nuclear envelope	228/7280	479/19594	1.45436427569691e-06	2.87143715970928e-05	1.91167450003885e-05	SPIN1/ATP11B/SUN1/TNPO3/UBXN4/RGPD4/EPC1/PHF20/INPP4A/ENY2/MGST2/OSBPL8/LEMD3/TXLNG/XPOT/ZBTB1/DPY19L3/RIF1/CCNI/RGPD3/EIF5A/TPR/ITPR3/INTS2/CENPV/NUP107/FBXW11/TNKS2/AGFG1/RNF6/THAP7/NUP205/NOC4L/GTF3C3/ABL1/P2RX7/EIF5AL1/GCHFR/TXNL4A/AHCTF1/CHMP2B/CHMP6/MYOF/CHMP2A/NUP98/RNF13/ZMPSTE24/CCAR1/BANF1/SIRT1/MNS1/MYO6/TMEM170A/BRIP1/APP/XPO1/AKIRIN1/CUEDC2/DPY19L1/MTMR6/PUM2/SENP1/ERN1/RANBP2/TMEM33…	228
CC	GO:0005844	polysome	43/7280	65/19594	1.9394233961918e-06	3.71876584348698e-05	2.47578805984711e-05	RPS29/RPL30/RPL41/RPL36/RPL24/RPL32/RPL18/RPS3/RPL10A/RPL38/RPL8/RPL31/RPL11/RPL19/RPL7A/RPL39/EIF3H/RPS23/BTF3/RPS6/RPL18A/RPS26/LARP4B/PSMA6/DHX9/RPL6/LARP6/DRG1/RPS4X/NUFIP2/PNPT1/LARP1/UPF2/RPS21/RWDD1/MSI2/ATXN2/EIF2AK4/IMPACT/CALR/VBP1/RPS4Y1/RPL36A	43
CC	GO:0005667	transcription regulator complex	229/7280	483/19594	1.98012207250606e-06	3.71876584348698e-05	2.47578805984711e-05	TAF4/NCOA6/ADNP/MED14/TCF12/TAF5L/ETV3/RBL1/MEF2A/BDP1/RBBP4/SP3/TAF13/TAF1/REST/DR1/SMAD5/EP300/SP1/MIER1/RBL2/SKIL/ATF2/ERCC2/YY2/RBBP8/PTOV1/SNAPC3/CDK2/NCOA1/HIF1A/MBD3/CLOCK/CEBPD/NR1H3/TRRAP/TAF1B/TAF1L/E2F7/SIN3A/NFATC2/GTF3C3/TAF1A/PMF1/RFX5/SATB2/GTF2A1/SPEN/GTF3C5/TEAD1/CREB1/GATAD2B/E2F3/PHF12/JUND/MED1/LIMD1/TCF15/MED11/CBFB/RFXANK/LDB1/TAF2/GTF2H3/PRDM10/ATF7/DRAP1/CREBZF/MED21/LIN9/…	229
CC	GO:1905369	endopeptidase complex	50/7280	79/19594	2.11278212783026e-06	3.87343390102214e-05	2.57875913847954e-05	UBR1/PSMC1/UBE3C/PSMB7/PSMB3/PSME2/GPAA1/PSMB6/PSMB1/PSMC5/PSMC3/UCHL5/CASP2/ZFAND2A/UBE3A/PSMA6/PSMD13/HTRA2/PSMD4/CAPN2/PSMA3/PSME1/PSMB5/PSMD10/PSMB10/PIGK/PSMA5/USP14/PSMA2/RAD23A/HSPB1/PSMD5/PSMA4/PSMB2/PSMB4/CAPNS1/PSMD12/PSMD9/PSMD8/MBL2/PIGS/PAAF1/PSME3/PLAU/FCN1/PIGT/UBQLN1/PSMC4/PSMF1/ADRM1	50
CC	GO:0034399	nuclear periphery	73/7280	127/19594	2.44881883611027e-06	4.38509419489513e-05	2.91939968956108e-05	GMCL1/STAG1/ATXN7/RUVBL2/SMC3/XPOT/TPR/NUP107/SMC1A/NUP205/EIF6/SATB2/AHCTF1/MORC3/NUP98/PAXIP1/STAG2/TEP1/PHB2/DAG1/KIN/PSMA6/PRPF40A/CENPF/CLIC4/DCAF7/PPIG/ATN1/POLA1/BLM/SRRM1/NCOR2/TELO2/NUP153/GHRHR/KIF4B/CXXC1/HNRNPA2B1/EBNA1BP2/LMNB1/CASK/MATR3/NUMA1/ATXN1/YY1/MEN1/UHRF1/IFFO1/PIAS4/RUNX1T1/KIF4A/LMNA/ZNF326/MAEA/SUV39H1/DGKQ/ZNF703/KRT8/YEATS4/RAD21/RGS12/AKAP8L/PRKCD/HLCS/HNRNPU/SATB1/SF…	73
CC	GO:0005746	mitochondrial respirasome	57/7280	94/19594	3.10996096324238e-06	5.44243168567416e-05	3.62332772511731e-05	NDUFB9/NDUFB11/UQCR11/NDUFA11/NDUFB10/NDUFC2/NDUFV1/SURF1/COX4I2/COX6C/NDUFB1/UQCRB/UQCRC1/NDUFB8/BCS1L/NDUFB2/NDUFV3/CYC1/UQCRQ/NDUFS4/NDUFS8/NDUFA7/UQCR10/COX5B/NDUFS6/NDUFA3/NDUFA13/NDUFS1/NDUFA2/COX6B1/NDUFB7/NDUFA10/NDUFS3/FOXRED1/NDUFS7/NDUFV2/COX8A/NDUFAB1/COX6A1/NDUFA9/NDUFS5/COX4I1/NDUFB6/NDUFA4/NDUFA8/COX7C/NDUFC1/NDUFA6/UQCRFS1/COX7A2/COX7A1/COX5A/NDUFA1/SDHA/NDUFB4/NDUFA12/SDHB	57
CC	GO:0034708	methyltransferase complex	56/7280	92/19594	3.19837748287743e-06	5.47277924847916e-05	3.64353177581593e-05	TAF4/NCOA6/RBBP5/PHF20/C17orf49/RBBP4/RUVBL2/TAF1/PRDM4/WDR82/SUZ12/SNRPD3/PRPF31/AEBP2/PAXIP1/PELP1/SNRPD2/RNMT/KDM6A/TRMT61A/METTL14/MGA/HCFC2/CLNS1A/SNRPE/INO80C/SNRPD1/CBLL1/LAS1L/METTL1/TRMT6/HDAC9/HCFC1/RNF2/SETD1B/CHD8/CXXC1/EZH1/ZC3H13/RBM15/TRMT61B/MEN1/SNRPF/WDR4/DPY30/PRMT1/HSD17B10/SENP3/WTAP/ERH/RBBP7/EED/BOD1/WDR77/SNRPB/SETD1A	56
CC	GO:1904949	ATPase complex	54/7280	88/19594	3.36174559284224e-06	5.62726979671418e-05	3.74638467669147e-05	HMGXB4/INO80D/ZNHIT1/C17orf49/RBBP4/RUVBL2/BPTF/DMAP1/MBD3/DDX21/TRRAP/SF3B1/TFPT/ARID2/INO80/RSF1/ING3/GATAD2B/ACTL6A/BAZ1A/UCHL5/SRCAP/ARID1B/SMARCA5/BAZ1B/INO80B/ARID1A/EP400/BCL7C/SS18L1/PBRM1/ERCC6/INO80C/CSNK2A1/BCL7A/INO80E/GATAD2A/SMARCC2/RB1/CHRAC1/YY1/SMARCD1/PHF10/CFDP1/SMARCD2/BRD8/SMARCA2/DEK/ANP32E/SS18/SMARCD3/MTA1/RBBP7/MTA3	54
CC	GO:0051233	spindle midzone	27/7280	36/19594	4.24983908991861e-06	6.96250233880282e-05	4.63532281476005e-05	RIF1/CENPV/ARL8B/INCENP/APP/OR2A4/KIF14/KIF20B/MAPRE1/PRC1/CENPE/AURKA/KIF18A/GEM/MAP9/NUMA1/CDCA8/KIF18B/PKP4/RACGAP1/AURKC/MAPRE2/CDC6/PLK1/HNRNPU/EML1/CTTN	27
CC	GO:0070469	respirasome	60/7280	101/19594	4.45219590120931e-06	7.14206425818994e-05	4.75486711379153e-05	NDUFB9/NDUFB11/UQCR11/NDUFA11/NDUFB10/NDUFC2/NDUFV1/SURF1/COX4I2/COX6C/NDUFB1/UQCRB/UQCRC1/NDUFB8/BCS1L/NDUFB2/NDUFV3/CYC1/UQCRQ/NDUFS4/NDUFS8/NDUFA7/UQCR10/COX5B/NDUFS6/NDUFA3/NDUFA13/NDUFS1/NDUFA2/COX6B1/NDUFB7/NDUFA10/NDUFS3/FOXRED1/C2orf69/NDUFS7/NDUFV2/COX8A/NDUFAB1/COX6A1/NDUFA9/NDUFS5/COX4I1/HIGD2A/NDUFB6/NDUFA4/NDUFA8/COX7C/NDUFC1/NDUFA6/UQCRFS1/COX7A2/COX6B2/COX7A1/COX5A/NDUFA1/SDHA/NDUF…	60
CC	GO:0035770	ribonucleoprotein granule	132/7280	261/19594	5.9238454062529e-06	9.18560856179953e-05	6.11536755925683e-05	TOP1/SAMD4B/YTHDF1/TAF5L/PATL1/BARD1/YTHDC2/RPL28/CELF1/RPLP0/ROCK1/DDX3X/UHMK1/LSM2/CLOCK/EIF4E2/TRUB2/IQGAP1/RPS6/ROCK2/TNRC6B/POLI/ATXN2L/PSMC3/LIMD1/ZNFX1/HELZ/XRN1/PAN3/PUM2/SYMPK/PQBP1/LARP4B/NSUN2/MOV10/PSMA6/DHX9/HSF1/FASTKD5/RPL6/MCC/MBNL1/RPUSD3/TNRC6A/USP3/CDK9/SYNE1/POLR2G/LSM14A/CNOT7/TBRG4/RPS4X/GIGYF2/DDX28/BTBD1/NUFIP2/LIG4/SARNP/DDX6/RC3H1/MEX3B/PNRC2/KPNB1/LARP1/PIWIL4/GABPB1/LS…	132
CC	GO:0000502	proteasome complex	39/7280	59/19594	5.96468088428541e-06	9.18560856179953e-05	6.11536755925683e-05	UBR1/PSMC1/UBE3C/PSMB7/PSMB3/PSME2/PSMB6/PSMB1/PSMC5/PSMC3/UCHL5/ZFAND2A/UBE3A/PSMA6/PSMD13/PSMD4/PSMA3/PSME1/PSMB5/PSMD10/PSMB10/PSMA5/USP14/PSMA2/RAD23A/HSPB1/PSMD5/PSMA4/PSMB2/PSMB4/PSMD12/PSMD9/PSMD8/PAAF1/PSME3/UBQLN1/PSMC4/PSMF1/ADRM1	39
CC	GO:0072686	mitotic spindle	87/7280	160/19594	6.47723937812603e-06	9.77936141403341e-05	6.51066166593885e-05	CEP170/STAG1/HAUS2/PHLPP2/CLASP2/RPS3/MAPKBP1/SMC3/TPR/MAPK1/GPSM2/ECT2/SMC1A/CLASP1/FAM161A/STAG2/SMC6/OR2A4/CLTC/EPB41/KIF20B/HAUS6/GOLGA2/FLCN/IQCB1/CKAP2L/MAPRE1/HSF1/CDC27/KIF23/RAE1/POLDIP2/PRC1/ARHGEF7/NUDC/HAUS7/HAUS3/LSM14A/PKD2/CENPE/NUSAP1/CDC14A/AURKA/ESPL1/TBL1XR1/TNKS/TPPP/KIF18A/GEM/AAAS/HDAC3/KIF22/SLC34A1/MAP4/NIN/NCOR1/MAP9/NUMA1/TPX2/HNF4G/DYNLT3/KIF18B/KIF11/FAM83D/ASPM/PKP4/C…	87
CC	GO:0000314	organellar small ribosomal subunit	21/7280	26/19594	6.82676195501499e-06	9.91812585917272e-05	6.603044830372e-05	MRPS2/MRPS24/MRPS34/MRPS18A/MRPS9/MRPS18B/MRPS28/MRPS18C/MRPS11/MRPS21/MRPS15/MRPS5/MRPS26/MRPS7/MRPS33/MRPS12/MRPS6/MRPS16/MRPS17/MRPS22/MRPS14	21
CC	GO:0005763	mitochondrial small ribosomal subunit	21/7280	26/19594	6.82676195501499e-06	9.91812585917272e-05	6.603044830372e-05	MRPS2/MRPS24/MRPS34/MRPS18A/MRPS9/MRPS18B/MRPS28/MRPS18C/MRPS11/MRPS21/MRPS15/MRPS5/MRPS26/MRPS7/MRPS33/MRPS12/MRPS6/MRPS16/MRPS17/MRPS22/MRPS14	21
CC	GO:0016363	nuclear matrix	63/7280	109/19594	9.1450729535198e-06	0.000130095883078187	8.66120233206798e-05	GMCL1/STAG1/ATXN7/RUVBL2/SMC3/XPOT/SMC1A/SATB2/AHCTF1/MORC3/PAXIP1/STAG2/TEP1/PHB2/KIN/PSMA6/PRPF40A/CENPF/CLIC4/DCAF7/PPIG/ATN1/POLA1/BLM/SRRM1/NCOR2/GHRHR/KIF4B/CXXC1/HNRNPA2B1/LMNB1/CASK/MATR3/NUMA1/ATXN1/YY1/MEN1/UHRF1/IFFO1/PIAS4/RUNX1T1/KIF4A/LMNA/ZNF326/MAEA/DGKQ/ZNF703/KRT8/YEATS4/RAD21/RGS12/AKAP8L/PRKCD/HLCS/HNRNPU/SATB1/SFPQ/FIGN/ARFGEF1/SORBS1/TP53/ALOX5/SPARC	63
CC	GO:0005852	eukaryotic translation initiation factor 3 complex	14/7280	15/19594	9.29256307701339e-06	0.000130095883078187	8.66120233206798e-05	EIF3G/EIF3C/EIF3H/EIF3K/EIF3F/EIF3E/EIF3B/EIF3A/EIF3D/EIF3M/COPS5/EIF3L/EIF3I/EIF3CL	14
CC	GO:0016591	RNA polymerase II, holoenzyme	47/7280	76/19594	1.0600881919416e-05	0.00014576212639197	9.70419077961575e-05	TAF4/TAF5L/TAF13/TAF1/POLR2B/POLR2L/ERCC2/CDC73/POLR2H/TRRAP/TAF1L/GTF2A1/RPRD1B/POLR2I/MYO6/RTF1/TAF2/POLR2F/GTF2H3/RPRD2/GTF2H5/TAF10/POLR2J/POLR2G/TAF3/RPRD1A/GTF2H4/PAF1/POLR2E/ERCC3/GTF2E1/TADA3/TAF9B/MNAT1/RECQL5/RPAP2/KAT2A/GTF2H2C/LEO1/POLR2D/POLR2K/GTF2F2/GTF2H2/TAF4B/CTR9/GTF2H1/GTF2B	47
CC	GO:0032587	ruffle membrane	57/7280	97/19594	1.21381017060723e-05	0.000163970847608346	0.000109164460403642	TWF1/ADAM17/PIP5K1A/CLASP2/ITGB1/RPS3/SPATA13/EPS8/ITGB3/APC/PACSIN2/APPL2/MYO6/SPRY4/PTPRJ/PLEKHA1/MTMR6/NME1/EPB41L5/CORO1C/EEF1A1/TLN1/EGFR/CLCN3/CDKL5/MACF1/ITGAV/MTMR9/PSD3/DNM2/ARF4/PLCG1/INPP5K/SNTG1/FAP/WWC1/CIB1/SPRY2/PLEKHO1/ITGA5/TIRAP/PDXP/AIF1/PLCG2/PPP1R9B/THEM4/SH3YL1/PDPN/EPHA2/KSR1/PIP5K1C/TPM1/PAK1/PLA2G4F/EZR/PDE4A/PDE9A	57
CC	GO:0000793	condensed chromosome	128/7280	255/19594	1.30386184644725e-05	0.000173098900304204	0.000115241509840256	PPP1R12A/PHF6/STAG1/CKAP5/CLASP2/NDE1/SMC3/RIF1/TPR/CENPV/NUP107/TOPBP1/FBXW11/CTCF/BRCA2/CDK2/NSMCE1/SMC1A/PHF2/TP53BP1/APC/FBXO28/SIN3A/ATRX/CLASP1/PMF1/CLIP1/AHCTF1/CHMP2B/CHMP6/CHMP2A/NUP98/NCAPD3/BANF1/STAG2/STAG3L2/BRD4/SMC6/INCENP/XPO1/ZNF207/SMARCA5/CENPK/SUGT1/ZWILCH/DYNC1LI2/SMC2/BAZ1B/HSF1/CENPF/STAG3L1/CENPI/RAD50/HUS1/DCTN3/BUB1B/NSMCE2/CENPE/SS18L1/BLM/LIG4/MTBP/TOP2A/KIF18A/PINX1/N…	128
CC	GO:0005769	early endosome	185/7280	389/19594	1.46344477484159e-05	0.000190991945191191	0.000127153899259207	RAB22A/PTPN1/ATP11B/STAM/MAP2K1/SNX27/DNAJC13/PIKFYVE/SNX13/TGFBRAP1/COMMD1/VPS28/TM9SF4/INPP4A/ATP11A/RAB21/ATP7A/NIPA2/LMTK2/RAB5A/NIPA1/APPL1/RAB1A/MAPK1/VPS35/SNX4/PICALM/ITCH/SNX12/TRAK1/ALS2/PACSIN2/MYO5A/EEA1/SNX6/CMTM6/VPS8/HFE/SLC9A6/ANKRD27/KIF16B/WDFY1/APPL2/VPS41/UVRAG/MON2/CCDC93/APP/OCRL/STAM2/UHRF1BP1L/CLVS1/MYO1D/AP1AR/APOA1/NCSTN/ZFYVE16/STX8/USP8/STX7/IGF2R/SLC15A4/SLC11A2/TMEM3…	185
CC	GO:0000779	condensed chromosome, centromeric region	84/7280	156/19594	1.51931748996426e-05	0.000194979077878746	0.000129808353967122	PPP1R12A/PHF6/CKAP5/CLASP2/NDE1/TPR/CENPV/NUP107/FBXW11/SMC1A/PHF2/TP53BP1/APC/FBXO28/SIN3A/ATRX/CLASP1/PMF1/CLIP1/AHCTF1/CHMP2B/CHMP6/CHMP2A/NUP98/NCAPD3/INCENP/XPO1/ZNF207/CENPK/SUGT1/ZWILCH/DYNC1LI2/HSF1/CENPF/CENPI/DCTN3/BUB1B/CENPE/SS18L1/MTBP/KIF18A/PINX1/CHMP4A/KNTC1/CENPQ/BUB1/ERCC6L/NUF2/CHMP1B/PSEN2/KIF22/NUP160/SEC13/NCAPD2/NSL1/ZW10/MEAF6/DSN1/DYNLT3/NEK2/CENPO/SPC24/KAT2B/DCTN6/MAD2L…	84
CC	GO:0097431	mitotic spindle pole	26/7280	36/19594	2.01390592883273e-05	0.000252909144108089	0.00016837560243423	STAG1/MAPKBP1/SMC3/GPSM2/SMC1A/FAM161A/STAG2/SMC6/OR2A4/KIF20B/HSF1/RAE1/ARHGEF7/AURKA/TNKS/NIN/NUMA1/FAM83D/ASPM/CDK5RAP2/BCCIP/MAD1L1/SPAG5/PLK1/EML1/YPEL5	26
CC	GO:0016282	eukaryotic 43S preinitiation complex	15/7280	17/19594	2.03641129022098e-05	0.000252909144108089	0.00016837560243423	EIF3G/EIF3C/EIF3H/EIF3K/EIF3F/EIF3E/EIF3B/EIF3A/EIF3D/EIF3M/DHX29/EIF1/EIF3L/EIF3I/EIF3CL	15
CC	GO:0000776	kinetochore	79/7280	146/19594	2.13203465682983e-05	0.000260582013612535	0.00017348385595257	PPP1R12A/PHF6/CKAP5/CLASP2/NDE1/TPR/CENPV/NUP107/FBXW11/SMC1A/PHF2/TP53BP1/APC/FBXO28/SIN3A/CLASP1/PMF1/CLIP1/AHCTF1/CHMP2B/CHMP6/CHMP2A/NUP98/INCENP/XPO1/ZNF207/CENPK/SUGT1/ZWILCH/DYNC1LI2/HSF1/CENPF/CENPI/DCTN3/BUB1B/CENPE/SS18L1/MTBP/KIF18A/PINX1/CHMP4A/KNTC1/CENPQ/BUB1/ERCC6L/NUF2/CHMP1B/PSEN2/KIF22/NUP160/SEC13/NSL1/ZW10/MEAF6/DSN1/DYNLT3/NEK2/CENPO/SPC24/KAT2B/DCTN6/MAD2L1/CHMP4B/MAD1L1/ANA…	79
CC	GO:0005795	Golgi stack	82/7280	153/19594	2.39346587097766e-05	0.000287963862601999	0.000191713466968112	STX16/CSGALNACT2/HACE1/RAB21/B4GALT5/ATP2C1/ST3GAL3/GOLPH3/USO1/TMEM87A/GOLIM4/FUT11/OCRL/GPR89B/LYPLA2/CHSY1/GOLGA2/B3GALT6/PITPNM1/GOSR1/B4GALT4/FUT4/RAB27B/MAN2A1/TMEM115/SULF1/LLGL1/ASAP2/AKAP9/ST6GAL2/SGMS1/BCAP31/SCFD1/PSENEN/TMED2/SLC10A7/RASIP1/B4GALT7/MBTPS1/NAGPA/GALNT3/GOLGA8A/CIT/GOLT1A/XYLT1/GOLGB1/FUT10/B4GALT2/GOLGA5/GCC1/COG2/UXS1/B4GALT6/YIPF1/MGAT4A/TOM1L1/GOLPH3L/YIPF6/CSGALNAC…	82
CC	GO:0000922	spindle pole	89/7280	169/19594	2.69267676082575e-05	0.000318978631667051	0.000212361713768768	NEDD1/NEK7/STAG1/CKAP5/NDE1/MAPKBP1/SMC3/LATS1/TOPBP1/GPSM2/BIRC6/SMC1A/KIF2A/NUBP2/FAM161A/STAG2/SMC6/KATNAL1/OR2A4/BRCC3/KIF20B/GOLGA2/UXT/ALMS1/TOPORS/CKAP2L/RALBP1/HSF1/POC1B/CENPF/RAE1/PRC1/VPS4B/ARHGEF7/TPT1/TUBGCP5/FBF1/CDC14A/AURKA/TUBGCP3/TNKS/CALM3/KNTC1/AAAS/PLK4/TUBGCP4/CALM2/CKAP2/NIN/NUMA1/PPP2CB/ZW10/LATS2/TPX2/BEX4/TUBGCP2/NEK2/KIF11/FAM83D/TBCCD1/ASPM/PKP4/CUL3/RAB11A/CDK5RAP2/BC…	89
CC	GO:0017053	transcription repressor complex	46/7280	76/19594	2.90459966088117e-05	0.000333746111935103	0.000222193241985503	ETV3/SP3/REST/DR1/SP1/MIER1/RBBP8/SIN3A/SPEN/PHF12/JUND/PRDM10/DRAP1/LIN9/RLIM/ZNF224/GPS2/SKI/LIN37/TBL1XR1/NCOR2/RBPJ/LIN52/HDAC3/MYC/RCOR1/DEPDC1/NCOR1/SDR16C5/CTBP2/MEN1/FOXO3/JAZF1/GLI3/INSM2/MDM2/MXD1/CORO2A/MDM4/ARID4A/PASD1/ZBTB16/CTNNBIP1/HDGF/TP53/ELANE	46
CC	GO:0031248	protein acetyltransferase complex	56/7280	97/19594	2.94736826124507e-05	0.000333746111935103	0.000222193241985503	TAF4/TAF5L/EPC1/PHF20/ENY2/RUVBL2/DR1/EP300/ATF2/BRPF1/DMAP1/TRRAP/TADA2A/POLE4/ING3/EPC2/ATXN7L3/ACTL6A/BRD1/MSL2/ACTBL2/TAF2/MAP3K7/TAF10/YEATS2/MSL1/NAA10/MBIP/EP400/MORF4L2/OGT/TADA1/CREBBP/NAA35/HCFC1/NAA38/MBTD1/ZZZ3/TADA3/NAA16/BRPF3/TAF9B/SUPT7L/ING4/NAA25/MEAF6/KAT2A/MORF4L1/ING5/KAT2B/TADA2B/BRD8/YEATS4/NAA15/PHF20L1/NAA11	56
CC	GO:1902493	acetyltransferase complex	56/7280	97/19594	2.94736826124507e-05	0.000333746111935103	0.000222193241985503	TAF4/TAF5L/EPC1/PHF20/ENY2/RUVBL2/DR1/EP300/ATF2/BRPF1/DMAP1/TRRAP/TADA2A/POLE4/ING3/EPC2/ATXN7L3/ACTL6A/BRD1/MSL2/ACTBL2/TAF2/MAP3K7/TAF10/YEATS2/MSL1/NAA10/MBIP/EP400/MORF4L2/OGT/TADA1/CREBBP/NAA35/HCFC1/NAA38/MBTD1/ZZZ3/TADA3/NAA16/BRPF3/TAF9B/SUPT7L/ING4/NAA25/MEAF6/KAT2A/MORF4L1/ING5/KAT2B/TADA2B/BRD8/YEATS4/NAA15/PHF20L1/NAA11	56
CC	GO:0000118	histone deacetylase complex	44/7280	72/19594	3.07643761025801e-05	0.000343312602883865	0.000228562184011541	ZNF217/ZNHIT1/RBBP4/RUVBL2/JMJD1C/SUDS3/DMAP1/HINT1/MBD3/TRRAP/SIN3A/KDM3B/SATB2/ING3/GATAD2B/PHF12/SRCAP/KDM3A/SIN3B/BRMS1/EP400/PHF21A/RCOR3/TBL1XR1/SAP130/CSNK2A1/HDAC9/HDAC3/BRMS1L/GATAD2A/RCOR1/RERE/NCOR1/TRERF1/MORF4L1/HR/HDAC5/CFDP1/SAP18/BRD8/ANP32E/MTA1/RBBP7/MTA3	44
CC	GO:0030120	vesicle coat	34/7280	52/19594	3.31651473533529e-05	0.000364816620886882	0.00024287859791102	AFTPH/COPB1/CLINT1/AP2S1/COPB2/COPA/NECAP1/CLTC/AP1G1/SGIP1/EPN1/SEC23B/SYNRG/TMED7/KLHL12/SEC31A/SEC24D/ARCN1/SEC24A/SEC24B/PEF1/CLTB/CLTA/SEC13/COPE/SCYL1/SEC23A/COPZ1/AP2M1/COPG2/AP2A2/EPN3/SLC18A3/SAR1B	34
CC	GO:0030135	coated vesicle	141/7280	290/19594	3.87027599002307e-05	0.000419734156664473	0.000279440238271495	ADAM10/AFTPH/COPB1/DDHD2/SEC23IP/PIK3C2A/CLINT1/HEATR5B/SCYL2/ATP7A/RAB5A/FCHO2/HIP1/STX5/TMED4/PICALM/AP2S1/USO1/COPB2/YIF1A/COPA/VPS41/MYO6/MYO1E/NECAP1/APP/OCRL/DNAJC5/LMAN2/CLTC/AP1G1/CLVS1/DENND1B/SNX9/LMBRD1/VAMP4/SCARB2/GOLGA2/IGF2R/SGIP1/SEC22B/AAK1/TGOLN2/EPN1/SEC23B/YIPF5/TMED1/SYNRG/SERPINA1/TF/EGFR/BTC/TMED7/SLC2A8/RAB8B/KLHL12/RAB3A/AP3B1/SEC31A/RAB27B/GPR107/SEC24D/ARCN1/TGFA/SEC24A…	141
CC	GO:0005876	spindle microtubule	49/7280	83/19594	4.10052962701742e-05	0.000438483249592028	0.000291922546208227	KIF3A/HAUS2/CLASP2/CLASP1/CHMP2B/CHMP6/KIF2A/CHMP2A/XIAP/FAM161A/CLTC/HAUS6/PARP4/MAPRE1/PRC1/HAUS7/HAUS3/CENPE/KIF3B/AURKA/CAPN6/TUBGCP3/KIF18A/CALM3/CHMP4A/KNTC1/CHMP1B/CALM2/MAP9/NUMA1/ZW10/CCDC57/DYNLT3/KIF18B/KIF4A/KIF11/CUL3/RAB11A/CDK1/CHMP4B/CSNK1D/ARL3/KIFAP3/CHMP5/AURKC/PLK1/BOD1/HNRNPU/KLHL22	49
CC	GO:0098687	chromosomal region	173/7280	366/19594	4.15704898963871e-05	0.000438483249592028	0.000291922546208227	PPP1R12A/PHF6/STAG1/CKAP5/CLASP2/RBBP4/PDS5A/PPP1CB/POLR2B/NDE1/SMC3/KDM4A/ATR/RIF1/TPR/CENPV/CDC73/NUP107/WDR82/FBXW11/CTCF/BRCA2/TNKS2/CDK2/SMC1A/PHF2/TP53BP1/APC/FBXO28/NHP2/SIN3A/ATRX/CLASP1/SMC4/PMF1/ATM/CLIP1/AHCTF1/CHMP2B/CHMP6/CHMP2A/THOC6/NUP98/NCAPD3/STAG2/SMCHD1/UVRAG/TEP1/SMC6/INCENP/GATAD2B/THOC2/XPO1/ZNF207/CENPL/CENPK/SUGT1/ZWILCH/ERCC1/ATF7/DYNC1LI2/WRAP53/GAR1/HSF1/CENPF/DNA2/DNM…	173
CC	GO:0036464	cytoplasmic ribonucleoprotein granule	120/7280	243/19594	6.04663058086094e-05	0.0006291764253058	0.00041887753810516	TOP1/SAMD4B/YTHDF1/TAF5L/PATL1/BARD1/RPL28/CELF1/RPLP0/ROCK1/DDX3X/UHMK1/LSM2/CLOCK/EIF4E2/IQGAP1/RPS6/ROCK2/TNRC6B/POLI/ATXN2L/PSMC3/LIMD1/ZNFX1/HELZ/XRN1/PAN3/PUM2/PQBP1/LARP4B/NSUN2/MOV10/PSMA6/DHX9/RPL6/MCC/MBNL1/TNRC6A/USP3/CDK9/SYNE1/POLR2G/LSM14A/CNOT7/RPS4X/GIGYF2/BTBD1/NUFIP2/LIG4/SARNP/DDX6/RC3H1/MEX3B/PNRC2/KPNB1/LARP1/PIWIL4/GABPB1/LSM3/CNOT8/UPF2/CAPRIN1/DHX36/CIRBP/RBM4/PABPC1/RC3H2…	120
CC	GO:0000775	chromosome, centromeric region	113/7280	227/19594	6.3841444974009e-05	0.000655438835066492	0.000436361876524104	PPP1R12A/PHF6/STAG1/CKAP5/CLASP2/PDS5A/NDE1/SMC3/KDM4A/TPR/CENPV/NUP107/FBXW11/CTCF/SMC1A/PHF2/TP53BP1/APC/FBXO28/SIN3A/ATRX/CLASP1/SMC4/PMF1/CLIP1/AHCTF1/CHMP2B/CHMP6/CHMP2A/NUP98/NCAPD3/STAG2/UVRAG/SMC6/INCENP/XPO1/ZNF207/CENPL/CENPK/SUGT1/ZWILCH/DYNC1LI2/HSF1/CENPF/DNMT1/CENPI/ESCO2/DCTN3/CBX1/BUB1B/UHRF2/CENPE/SS18L1/MTBP/TOP2A/KIF18A/PINX1/CHMP4A/KNTC1/CENPQ/BUB1/ERCC6L/NUF2/CHMP1B/PSEN2/KIF…	113
CC	GO:0030684	preribosome	46/7280	78/19594	7.23582981420056e-05	0.000733103810122951	0.000488067745085273	WDR74/WDR46/KRR1/UTP20/SRFBP1/ZNF622/IMP4/RRP1/PPAN/NOC4L/EIF6/RRP7A/MDN1/WDR37/TBL3/FBL/MRTO4/PES1/EMG1/RPS7/IMP3/HEATR1/RRP9/BYSL/NOP56/NOC2L/LAS1L/NOB1/FBXW9/RSL1D1/FTSJ3/UTP14C/EBNA1BP2/NSA2/WDR36/BOP1/RRS1/KRI1/NOP14/RIOK3/NGDN/PDCD11/WDR3/DCAF13/PRKDC/LTV1	46
CC	GO:0090575	RNA polymerase II transcription regulator complex	114/7280	230/19594	7.49024663824024e-05	0.000749024663824024	0.000498667137774846	TAF4/ADNP/MED14/TCF12/TAF5L/TAF13/TAF1/DR1/SMAD5/ATF2/ERCC2/NCOA1/HIF1A/CLOCK/CEBPD/NR1H3/TRRAP/TAF1L/E2F7/NFATC2/RFX5/GTF2A1/TEAD1/CREB1/E2F3/JUND/MED1/TCF15/MED11/CBFB/RFXANK/LDB1/TAF2/GTF2H3/ATF7/DRAP1/CREBZF/MED21/E2F8/MED17/TFDP1/GTF2H5/TAF10/SMAD7/ATF1/SMAD2/TAF3/BCL9L/ATF6B/MED27/BCL9/GTF2H4/TRIM28/ARNTL2/ASCC3/ARNT/MED23/MED16/STAT3/YAP1/ERCC3/GTF2E1/BACH1/SMAD3/MYC/NFE2L1/HLF/ASCC2/ARNTL…	114
CC	GO:0070993	translation preinitiation complex	15/7280	18/19594	7.98589869746253e-05	0.00078835153808284	0.00052484921264025	EIF3G/EIF3C/EIF3H/EIF3K/EIF3F/EIF3E/EIF3B/EIF3A/EIF3D/EIF3M/DHX29/EIF1/EIF3L/EIF3I/EIF3CL	15
CC	GO:0030427	site of polarized growth	86/7280	167/19594	0.000103902941275275	0.00101272487065775	0.000674226947382534	ABI1/EXOC8/USP9X/LMTK2/CBL/SLC2A13/EPS8/ALS2/MYO5A/IQGAP1/ABL1/FRYL/COPA/NEO1/DOCK7/CTNND1/APP/KIF20B/MYO9A/LRIG2/CPEB4/CYFIP1/ANG/CDKL5/FKBP4/STX3/UNC5C/PTCH1/TIAM2/CDK5R1/CALM3/DNM2/LRRK2/TSHZ3/SETX/FLNA/AUTS2/PSEN2/ITGA3/SIGMAR1/NIN/KIF21B/ZNF804A/DBNL/SHANK2/CIB1/PCDHGB1/ARPC5/CCDC120/ERC2/INPP5J/CNR1/FKBP15/ENO2/RAC3/PTBP2/EPHA4/PPP1R9B/ITGA4/MAP3K12/SNCA/PINK1/ADCY10/SNAP25/DVL1/GRM6/GPRIN1…	86
CC	GO:0034451	centriolar satellite	59/7280	107/19594	0.000112101688548808	0.00107897875228228	0.000718335820043021	DDHD2/CEP97/CEP290/FNIP2/C2CD3/PXK/KIF5B/CCDC61/SPAG9/HOOK3/NAA40/CCDC14/CCDC66/PDZD2/HAUS6/RBM39/OFD1/KLHL12/DZIP1/NUDT21/CD2AP/CEP72/UPF3B/SASS6/CDC42BPG/UBN1/NEK1/BBS9/CEP55/ZNF365/RAB11FIP5/FRMD8/IL4R/PIBF1/RAD23A/KRT18/LATS2/KEAP1/CCDC57/ODF2L/AK5/KCTD1/HARBI1/RAB11A/TMEM63A/BBS4/KLHL4/SPAG5/SSX2IP/PODXL/DLGAP5/FLII/KIAA0753/SDCCAG8/PLK1/DBH/BBS5/CCDC113/RAB11FIP3	59
CC	GO:0033290	eukaryotic 48S preinitiation complex	13/7280	15/19594	0.000115336476587479	0.00109640848114023	0.000729939754361305	EIF3G/EIF3C/EIF3H/EIF3K/EIF3F/EIF3E/EIF3B/EIF3A/EIF3D/EIF3M/EIF3L/EIF3I/EIF3CL	13
CC	GO:0098644	complex of collagen trimers	17/7280	22/19594	0.000148876644450727	0.00139798800276902	0.000930717918453198	COL27A1/COL8A1/COL4A1/COL3A1/COL5A1/COL11A1/COL10A1/COL5A2/LUM/COL4A3/COL1A2/COL1A1/COL16A1/COL4A4/COL4A2/COL7A1/COL4A5	17
CC	GO:0030496	midbody	101/7280	203/19594	0.000155546470523135	0.00144302147352788	0.000960699190168251	PIK3CB/SSH1/CENPV/PDCD6IP/LATS1/BIRC6/UHMK1/ARL8B/ECT2/URB2/IQGAP1/EXOC1/PKN2/SH3GLB1/RAP2A/CHMP2B/CHMP6/CHMP2A/TACC1/UVRAG/CTNND1/INCENP/SVIL/OR2A4/CCDC66/KIF14/CYLD/ALKBH4/ARL2BP/KIF20B/ANLN/USP8/TOPORS/FLCN/CENPF/EXOC2/KLHL9/KIF23/CLIC4/EXOC5/POLDIP2/PRC1/PITPNM1/VPS4B/PIN1/RDX/RALB/USP3/DCTN3/NUDC/CENPE/PTCH1/KIF3B/AURKA/KIF13A/JTB/SPAST/DNM2/CHMP4A/GEM/SHCBP1/CEP55/CCDC124/KIF20A/MITD1/RASGE…	101
CC	GO:0030118	clathrin coat	26/7280	39/19594	0.000173863722999082	0.00157962105779225	0.00105164108700591	AFTPH/CLINT1/SYNJ1/PICALM/AP2S1/NECAP1/CLTC/AP1G1/IGF2R/SGIP1/EPN1/SYNRG/EPS15/AP3M2/AP3B1/SCLT1/CLTB/CLTA/AP3M1/EPS15L1/KCNQ5/AP2M1/AP2A2/EPN3/AP4B1/SLC18A3	26
CC	GO:0005643	nuclear pore	52/7280	93/19594	0.000174373753132911	0.00157962105779225	0.00105164108700591	RGPD4/ENY2/XPOT/RGPD3/EIF5A/TPR/NUP107/AGFG1/NUP205/EIF5AL1/CHMP2B/CHMP6/CHMP2A/NUP98/RANBP2/RAE1/XPO4/RANBP1/EIF5A2/SENP2/IPO7/TNKS/KPNB1/NUP155/NUP153/POM121L2/CHMP4A/AAAS/RGPD5/CHMP1B/XPO7/NUP160/SEC13/RGPD6/POM121/KPNA1/KPNA3/NUTF2/MAD2L1/CHMP4B/MAD1L1/NUP133/BICD2/CHMP5/SNUPN/MVP/NUP43/NXT1/NUP88/RGPD1/NUP54/PCID2	52
CC	GO:0000123	histone acetyltransferase complex	49/7280	87/19594	0.000209196905638242	0.00187012521249545	0.00124504576689717	TAF4/TAF5L/EPC1/PHF20/ENY2/RUVBL2/DR1/EP300/ATF2/BRPF1/DMAP1/TRRAP/TADA2A/POLE4/ING3/EPC2/ATXN7L3/ACTL6A/BRD1/MSL2/ACTBL2/TAF2/MAP3K7/TAF10/YEATS2/MSL1/MBIP/EP400/MORF4L2/OGT/TADA1/CREBBP/HCFC1/MBTD1/ZZZ3/TADA3/BRPF3/TAF9B/SUPT7L/ING4/MEAF6/KAT2A/MORF4L1/ING5/KAT2B/TADA2B/BRD8/YEATS4/PHF20L1	49
CC	GO:0097346	INO80-type complex	19/7280	26/19594	0.000212870518152011	0.00187012521249545	0.00124504576689717	INO80D/ZNHIT1/RUVBL2/DMAP1/TRRAP/TFPT/INO80/ING3/ACTL6A/UCHL5/SRCAP/INO80B/EP400/INO80C/INO80E/YY1/CFDP1/BRD8/ANP32E	19
CC	GO:0031985	Golgi cisterna	64/7280	120/19594	0.000214743711448611	0.00187012521249545	0.00124504576689717	STX16/CSGALNACT2/HACE1/RAB21/B4GALT5/ATP2C1/ST3GAL3/GOLPH3/TMEM87A/GOLIM4/FUT11/GPR89B/CHSY1/GOLGA2/B3GALT6/PITPNM1/GOSR1/B4GALT4/FUT4/MAN2A1/TMEM115/LLGL1/ASAP2/ST6GAL2/SGMS1/BCAP31/SCFD1/PSENEN/TMED2/SLC10A7/B4GALT7/NAGPA/GALNT3/GOLGA8A/CIT/GOLT1A/XYLT1/FUT10/B4GALT2/GOLGA5/GCC1/UXS1/B4GALT6/YIPF1/GOLPH3L/YIPF6/CSGALNACT1/GGTA1/FUT2/ARAP1/GALNT2/FUT8/INPP5E/FUT3/RAB30/B4GALT1/ABO/BET1/GCNT1/CHS…	64
CC	GO:0005905	clathrin-coated pit	41/7280	70/19594	0.000216157329755967	0.00187012521249545	0.00124504576689717	ITSN2/BMPR2/SYNJ1/FCHO2/PICALM/AP2S1/MYO6/NECAP1/APP/OCRL/DNM1L/CLTC/SGIP1/AAK1/EPN1/TF/LRP12/EPS15/ITSN1/DNM2/AP1S3/CLTB/CLTA/FCHSD2/RAB35/EPS15L1/INPP5F/TFRC/LRP3/CUBN/RAMP2/AP2M1/LRP10/CDHR5/AP2A2/EPN3/ARRB1/SLC18A3/HSPD1/ADCY8/CTTN	41
CC	GO:0031300	intrinsic component of organelle membrane	188/7280	412/19594	0.000226173906772073	0.00193504342460552	0.00128826541050292	SUN1/CSGALNACT2/EIF2AK3/ESYT2/RHOT1/FIS1/ATP2C1/DPM3/LEMD3/SLC37A3/CASD1/RAB5A/MFN1/SCO2/GPAA1/VAMP5/ENTPD4/ZDHHC20/P2RX7/COX16/YIF1A/SYPL1/ZMPSTE24/DPM2/SAMD8/SLC35A5/FICD/ARL6IP1/DNAJC5/RFNG/TMEM177/ABCB10/ERN1/MTX2/APOOL/TMEM33/NPC1/SLC15A4/FAR2/TM7SF2/ACER2/TMEM43/AGK/TMEM70/RAB5B/MTX1/DERL2/OXA1L/SLC35A3/SGPL1/EBP/PEX26/RHBDD1/RAB3A/ELOVL7/LAMP2/BNIP1/PKD2/ATF6B/PIGK/RAB27B/ADCK1/FKTN/STX12/…	188
CC	GO:0030426	growth cone	82/7280	161/19594	0.000237837452408681	0.00201247075115037	0.00133981306330859	ABI1/EXOC8/USP9X/LMTK2/CBL/SLC2A13/EPS8/ALS2/MYO5A/IQGAP1/ABL1/COPA/NEO1/DOCK7/CTNND1/APP/KIF20B/MYO9A/LRIG2/CPEB4/CYFIP1/ANG/CDKL5/FKBP4/STX3/UNC5C/PTCH1/TIAM2/CDK5R1/CALM3/DNM2/LRRK2/TSHZ3/SETX/FLNA/AUTS2/PSEN2/ITGA3/SIGMAR1/NIN/KIF21B/ZNF804A/SHANK2/CIB1/PCDHGB1/ARPC5/CCDC120/ERC2/INPP5J/CNR1/FKBP15/ENO2/RAC3/PTBP2/EPHA4/PPP1R9B/ITGA4/MAP3K12/SNCA/PINK1/ADCY10/SNAP25/DVL1/GPRIN1/PCDH9/MAP1B/CO…	82
CC	GO:0030132	clathrin coat of coated pit	12/7280	14/19594	0.000271023181970264	0.00226834619692504	0.00151016349679083	SYNJ1/PICALM/AP2S1/CLTC/SGIP1/EPS15/CLTB/CLTA/EPS15L1/AP2M1/AP2A2/SLC18A3	12
CC	GO:0098800	inner mitochondrial membrane protein complex	79/7280	155/19594	0.000297313253209788	0.00243642055731228	0.0016220598925647	NDUFB9/NDUFB11/TIMM9/UQCR11/NDUFA11/NDUFB10/NDUFC2/NDUFV1/COX4I2/COX6C/NDUFB1/UQCRB/UQCRC1/NDUFB8/BCS1L/NDUFB2/NDUFV3/CYC1/UQCRQ/NDUFS4/PHB2/NDUFS8/NDUFA7/UQCR10/COX5B/NDUFS6/NDUFA3/NDUFA13/ROMO1/MTX2/NDUFS1/APOOL/NDUFA2/TIMM10/TIMM50/COX6B1/NDUFB7/AGK/NDUFA10/NDUFS3/MTX1/FOXRED1/NDUFS7/NDUFV2/COX8A/NDUFAB1/COX6A1/NDUFA9/NDUFS5/COX4I1/NDUFB6/SAMM50/NDUFA4/NDUFA8/GRPEL1/COX7C/MTX3/TIMM22/CHCHD6/ND…	79
CC	GO:0031519	PcG protein complex	23/7280	34/19594	0.000297433158944616	0.00243642055731228	0.0016220598925647	BMI1/RBBP4/PHC3/YY2/ASXL2/SUZ12/AEBP2/PCGF5/RING1/RNF2/PCGF3/PCGF2/EZH1/YY1/UBAP2L/ASXL1/CBX4/PCGF1/BAP1/RBBP7/EED/PHC1/CBX7	23
CC	GO:0005911	cell-cell junction	222/7280	497/19594	0.000302514087096709	0.00245195628488911	0.00163240288549692	TWF1/ADAM17/ADAM10/BMPR2/NCK1/PIKFYVE/PIK3CA/RAB10/VEZT/PARD6B/ASH1L/TJP1/CCDC85B/ITGB1/STRN/EIF4G2/SIPA1L3/KRIT1/CLDN22/ACTR3/SNAP23/DLG1/KLHL24/PRKCI/PDCD6IP/FRS2/ITGB3/ECT2/HEG1/APC/PACSIN2/VAMP5/IQGAP1/PKN2/TMOD3/PRICKLE4/P2RX7/LIMS1/PCDHGA12/OCEL1/VCL/CTNND1/MYO1E/PAK2/VSIG10/MYH9/DSG2/APP/PDZD2/LIMD1/DAG1/PTPRJ/FMN1/OCLN/SYMPK/PLEKHA7/CDH11/CLDN5/FLCN/AMOTL2/FRMD4A/EPB41L5/RPGRIP1L/FRMD4B/C…	222
CC	GO:0030687	preribosome, large subunit precursor	17/7280	23/19594	0.000372528669573871	0.00298799037054042	0.001989270417571	WDR74/ZNF622/RRP1/PPAN/EIF6/MDN1/WDR37/MRTO4/PES1/NOC2L/LAS1L/FBXW9/FTSJ3/EBNA1BP2/NSA2/BOP1/RRS1	17
CC	GO:0001650	fibrillar center	72/7280	140/19594	0.000383282021613952	0.00304254800662622	0.00202559245280515	TOP1/BTBD10/EEF1D/MRPL23/NFIC/KDM4A/TIMM13/IMP4/DCLRE1A/USO1/RREB1/PAFAH1B2/SIRT1/RPAIN/DDX46/FBL/NUAK1/RNMT/SMARCA5/POLR2F/EXOSC8/CHCHD1/GAR1/RAE1/PRMT7/ZNRF2/SMAD7/POLR1E/HEATR1/PTPN13/CD2AP/DUSP11/NOP56/FHIT/PAK6/RERG/AKNA/SPATA2/ARHGAP32/SELENBP1/UBE2N/FBLIM1/THAP1/HERC4/TRIM27/EIF3L/STOX1/TRERF1/MALT1/DSN1/FOXJ2/JAZF1/PEX14/RAI14/LEO1/KIT/AFF4/RPS6KA6/CCDC137/SMUG1/ZNF415/DEAF1/NFIB/EN2/TAF4…	72
CC	GO:0005802	trans-Golgi network	123/7280	260/19594	0.00047750210273894	0.00375180223580596	0.00249778221303828	ARFGEF2/STX16/AP4E1/ATP11B/AFTPH/RAB10/CLASP2/PREPL/PIK3C2A/ATP11A/RAB21/CCDC91/ATP2C1/WDR11/ATP7A/RAB6A/GCC2/GOLGA4/COG5/BIRC6/KLHL20/TRAPPC6A/GOLPH3/TBC1D23/ARL1/COG6/APP/OCRL/CLTC/TRAPPC9/AP1G1/CLVS1/RAB9A/ARL5B/SNX9/VAMP4/MYO18A/STX8/IGF2R/RGP1/TGOLN2/ATP8B1/YIPF5/BICD1/DENND5A/RABEPK/VPS54/ARFIP1/RAB43/FUT4/ATP8B2/TMEM165/KIF13A/USP6NL/SLC9A7/LLGL1/DNM2/LRRK2/AP1S3/PAM/BOK/CDH1/COG7/FLNA/INP…	123
CC	GO:0016605	PML body	56/7280	105/19594	0.000517204599198563	0.00402270243821105	0.00267813545783839	HIPK3/PATL1/HIPK1/SP3/CASP8AP2/ATR/RNF111/TOPBP1/RFWD3/KLHL20/RNF6/ATRX/MORC3/SIRT1/SMC6/RPAIN/RNF4/EIF3E/ELF4/TOPORS/HSF1/MTOR/ZMYM2/CDK9/WDFY3/SKI/NSMCE2/SENP2/BLM/PARK7/TDG/TP53INP2/UBN1/HMBOX1/MAPK7/PIAS2/PIAS1/THAP1/ARNTL/RB1/EIF4ENIF1/TRIM27/HIPK2/PIAS4/N4BP1/USP7/MAGEA2/PPARGC1A/LRCH4/AKAP8L/SATB1/DAPK3/SMC5/ZBTB16/TRIM16/TP53	56
CC	GO:0005666	RNA polymerase III complex	14/7280	18/19594	0.000533476696329812	0.00406709956607877	0.00270769308090275	POLR2L/POLR2H/POLR1C/POLR2F/POLR1D/CRCP/POLR2E/POLR3A/POLR3H/POLR2K/POLR3GL/POLR3E/POLR3F/POLR3B	14
CC	GO:0005828	kinetochore microtubule	14/7280	18/19594	0.000533476696329812	0.00406709956607877	0.00270769308090275	CLASP2/CLASP1/CHMP2B/CHMP6/CHMP2A/CENPE/KIF18A/CHMP4A/KNTC1/CHMP1B/ZW10/RAB11A/CHMP4B/CHMP5	14
CC	GO:0005684	U2-type spliceosomal complex	50/7280	92/19594	0.000569753002960941	0.00430107659097965	0.00286346452468502	AQR/CCDC12/HTATSF1/LUC7L2/SF3B5/LSM2/SF3B1/SNRPD3/TXNL4A/PRPF31/SNRPC/SNRNP70/SNRPD2/PRPF19/CWC22/XAB2/PRPF40A/SART1/LSM7/PRPF39/BUD31/SNRNP200/SNIP1/LSM5/SNRPE/SNRPD1/RNF113A/LSM3/SF3A1/LSM4/PPIL1/CDC5L/CWC25/SNRPF/RBM22/LSM6/SYF2/CWC15/PRPF40B/ZMAT2/PLRG1/SF3A3/PPIE/SRRM2/LUC7L3/EIF4A3/CDC40/SNRPB/RBMX2/LUC7L	50
CC	GO:0010494	cytoplasmic stress granule	44/7280	79/19594	0.000598140104941597	0.0044715328233498	0.00297694666434908	YTHDF1/CELF1/ROCK1/DDX3X/ATXN2L/ZNFX1/PUM2/PQBP1/LARP4B/MOV10/MBNL1/LSM14A/GIGYF2/NUFIP2/DDX6/RC3H1/KPNB1/LARP1/CAPRIN1/DHX36/CIRBP/RBM4/PABPC1/RC3H2/TIA1/OGFOD1/STAU1/LARP1B/ZFP36/ATXN2/DYRK3/UBAP2L/HNRNPK/CTSG/G3BP2/HABP4/PUM1/PABPC4L/C9orf72/YBX1/ZFAND1/PABPC5/NANOS3/TARDBP	44
CC	GO:1904813	ficolin-1-rich granule lumen	64/7280	124/19594	0.00069473400800139	0.00514370371308721	0.00342444799490564	APAF1/GSDMD/ACTR2/PSMB7/IMPDH2/MAPK1/CAB39/DDX3X/CDK13/PAFAH1B2/PSMB1/CSNK2B/VCL/PSMC3/ASAH1/CAND1/TNFAIP6/ATG7/PSMD13/NME2/GMFG/CAPN1/SERPINA1/EEF1A1/A1BG/GNS/PSMA5/PPIA/FTH1/KPNB1/PDAP1/APEH/PRDX4/CST3/PSMA2/TIMP2/AMPD3/XRCC6/MIF/DBNL/ACLY/ARPC5/HUWE1/PSMD12/PFKL/COMMD9/KCMF1/FCN1/PGM1/PPIE/CDA/CTSS/GSN/LRG1/CTSZ/MVP/QPCT/PRG2/COMMD3/C1orf35/ALOX5/GLB1/OSTF1/YPEL5	64
CC	GO:0035861	site of double-strand break	41/7280	73/19594	0.000721861650760066	0.00529365210557381	0.00352427693153035	ACTR2/WDR70/ACTR3/RIF1/ATF2/RNF169/RNF168/RBBP8/RFWD3/TP53BP1/SMARCAD1/SMCHD1/SMC6/PRPF19/POLL/WRAP53/RAD50/HUS1/ESCO2/SAMHD1/PARP3/HELB/ZBTB7A/RPA3/ARPC5/IFFO1/TIMELESS/LMNA/PNKP/SETMAR/ARPC4/SIRT7/RAD18/RNF138/INTS3/APLF/MAD2L2/SMC5/NHEJ1/RPA4/TP53	41
CC	GO:0005798	Golgi-associated vesicle	46/7280	84/19594	0.000747690346162109	0.00537704458386038	0.00357979591570746	ADAM10/AFTPH/COPB1/ATP7A/ZDHHC17/RHOQ/COPB2/COPA/ZDHHC13/APP/OCRL/CLTC/AP1G1/IGF2R/TGOLN2/SYNRG/TMED7/RAB8B/RAB27B/ARCN1/LRRK2/GOPC/PI4KA/CLTB/CLTA/SCFD1/TMED2/CCDC115/CSPG5/RAB13/COPE/SCYL1/CFTR/SPG21/BACE1/KDELR1/STK16/COPZ1/FURIN/PKD1/COPG2/MAP6/KDELR3/SLC18A3/TMEM199/SPPL2B	46
CC	GO:0098799	outer mitochondrial membrane protein complex	16/7280	22/19594	0.000751480916987919	0.00537704458386038	0.00357979591570746	TOMM7/MFN1/MTX2/APOOL/MTX1/TOMM22/SAMM50/MTX3/TOMM5/CHCHD6/TOMM40/CHCHD3/TOMM40L/DNAJC11/TOMM20L/HSPA9	16
CC	GO:0031461	cullin-RING ubiquitin ligase complex	86/7280	175/19594	0.000756223984482457	0.00537704458386038	0.00357979591570746	FEM1B/FBXL15/COMMD1/SPOPL/DCAF17/KLHL7/APPBP2/KLHL24/FBXW11/ANAPC11/KLHL20/KLHDC3/CUL2/KLHL8/FBXL6/FBXO38/CAND1/ANAPC1/KCTD10/KBTBD7/KCTD5/ZSWIM4/KLHL9/CDC27/KLHDC10/DCAF7/FBXL14/BUB1B/CUL4A/FBXL3/KLHL12/FBXL8/GAN/USP47/FBXO31/WDTC1/DCAF12/SPSB3/PEF1/DCAF16/AMBRA1/ZSWIM6/DCAF4L1/CUL5/TNFAIP1/FBXO27/AMN1/FBXL2/CDC20B/SPSB2/FEM1C/ANAPC2/RBX1/TRPC4AP/CDC23/FBXW4/DTL/CUL4B/KEAP1/ZYG11B/CUL3/FBXO45/KB…	86
CC	GO:0015629	actin cytoskeleton	220/7280	499/19594	0.000761166051481535	0.00537704458386038	0.00357979591570746	RAB22A/TWF1/NCKAP1/ADAM17/PPP1R12A/SWAP70/ACTR2/ARHGAP21/GAS2L3/WIPF2/TJP1/SIPA1L3/RAB5A/ACTR3/STOML2/PDCD6IP/TOPBP1/AKAP13/KLHL20/PTPN12/MYO5A/YES1/WASL/IPP/GABARAP/RHOQ/IQGAP1/ABL1/TFPT/TMOD3/PRICKLE4/MYL5/OPHN1/TMOD2/DDR2/STK38L/MYO6/VCL/MYO1E/MYH9/SVIL/DSTN/EPB41L2/TPM4/ARSJ/CTTNBP2NL/MYO1D/CAPZA1/FMN1/ACTBL2/SNX9/MYO18A/ANLN/MYO9A/CLDN5/PLEKHH2/SH3PXD2B/MYO19/DHX9/MYO5C/TTC17/CORO1C/MARK2/CL…	220
CC	GO:0070938	contractile ring	9/7280	10/19594	0.000895601323406268	0.00626920926384388	0.00417375927750098	MYH9/DAG1/ALKBH4/KIF20B/ANLN/PRC1/UTRN/PDXP/MAEA	9
CC	GO:0071007	U2-type catalytic step 2 spliceosome	20/7280	30/19594	0.000983291977144043	0.00682103443604426	0.00454113980909577	AQR/SNRPD3/SNRPD2/PRPF19/CWC22/XAB2/BUD31/SNRPE/SNRPD1/PPIL1/CDC5L/SNRPF/RBM22/SYF2/CWC15/PLRG1/PPIE/SRRM2/CDC40/SNRPB	20
CC	GO:0030139	endocytic vesicle	155/7280	342/19594	0.00109149492535704	0.00750402761182963	0.00499584613391802	RAB22A/PIKFYVE/RAB10/HEATR5A/STXBP3/HEATR5B/ATP7A/RAB5A/RAPGEF6/SNAP23/APPL1/KIF5B/PICALM/AP2S1/RPS27A/RAB11FIP1/WASL/PIK3R4/APPL2/CDC42EP2/GOLIM4/UVRAG/MYO6/UBA52/MYO1E/OCRL/STAM2/CLTC/RAB9A/OCLN/APOA1/LMBRD1/VAMP4/SCARB2/STX8/STX7/IGF2R/SGIP1/SEC22B/TGOLN2/MTOR/UBB/RAB5B/TF/ENTPD7/EGFR/CLCN3/ANXA3/EHD3/BTC/SLC2A8/CAMK2G/GNLY/RAB8B/RAB24/DAB2IP/STXBP4/LAMP2/CD2AP/RAB43/PTCH1/ITGAV/ZDHHC5/WNT7B/R…	155
CC	GO:0032279	asymmetric synapse	147/7280	323/19594	0.0011719749623541	0.00798602407975801	0.00531673783573773	ARFGEF2/ABI1/NPTN/ADAM10/ACTR2/BMPR2/RPL12/RPL30/RPS14/INPP4A/STRN/ATP7A/RPS3/RPL38/RPL8/DLG1/RPS13/RPL14/VPS35/RPLP0/EPS8/MIB1/RPS19/SOS1/SHARPIN/ALS2/PRRT2/CTNND1/PAK2/PHB2/PDPK1/PJA2/TANC1/RPS18/RPS25/USP8/CAMK1/RPL6/RUSC1/CPEB4/DNAJC6/NLGN4X/RPL7/PCLO/KCND2/MPP2/PRR12/MTMR2/SPTBN1/EIF3A/PTCH1/TMEM108/CDK5R1/BAIAP2/DRP2/ADAM22/P2RY1/TNIK/HNRNPH2/LIN7A/PSD3/SLC1A1/AKAP9/ATP1A1/DNM2/RHEB/SPOCK1/…	147
CC	GO:0032154	cleavage furrow	32/7280	55/19594	0.00121114417470521	0.00818053521511412	0.00544623465449156	RAB21/ITGB1/NDE1/MASTL/SSH1/ECT2/PKN2/MYH9/SVIL/OR2A4/PITPNM1/RDX/DCTN3/MYLK/PLCD3/HMCN1/LIMA1/ICAM2/CEP55/PLK4/KIF20A/STAMBP/CIT/SPIRE2/MEN1/PDXP/RAB11A/RACGAP1/ZFYVE19/PSTPIP1/ARF6/RAB11FIP3	32
CC	GO:0005814	centriole	73/7280	147/19594	0.00126606322613086	0.00847711899235445	0.00564368687529271	RP2/KIF3A/CEP170/NEDD1/CEP135/CEP97/MDM1/CEP290/C2CD3/CEP152/POC5/ROCK1/HERC2/TTBK2/KIF2A/NUBP2/IFT52/STIL/CEP192/ALMS1/TOPORS/IQCB1/POC1B/CEP350/CEP120/MPHOSPH9/FTCD/OFD1/CEP250/FBF1/DZIP1/AURKA/SASS6/KIF24/TOP2A/TUBGCP3/AKNA/CCHCR1/SCLT1/DZIP1L/CEP55/CEP76/PARP3/PLK4/CBY1/WASH3P/NIN/IFT20/TSGA10/CCDC88A/RABL2B/CCDC120/KIAA0586/CCDC57/ODF2L/IFT140/CCDC68/CENPJ/BCCIP/AGBL2/POC1A/BBS4/MKS1/LRRCC1/…	73
CC	GO:1902911	protein kinase complex	59/7280	115/19594	0.00132857142532045	0.0087260104571791	0.005809387686461	CCNG2/CCNT2/ERCC2/CCNI/CCNT1/PRKCI/CAB39/CDK12/CDK2/CDK13/ACVR1/PRKAR2A/ERN1/ACVR1B/GTF2H3/MAP3K5/SMCR8/PRKAA1/GTF2H5/ERC1/CDK9/DAPK1/GTF2H4/CDK5R1/TGFBR1/LAS1L/ERCC3/IGF1R/PRKAR1A/CALM2/XRCC6/CHUK/CCNE2/PRKAG2/IKBKB/MNAT1/PHKG1/CCNL1/GTF2H2C/CDK1/BCCIP/CCNA2/PRKAG1/GTF2H2/TGFBR2/CCNI2/CCNJ/GTF2H1/CKS1B/CCNE1/CCNC/IKBKG/INSRR/PRKDC/ULK1/PHKA1/CCNJL/STK11/STRADA	59
CC	GO:0032806	carboxy-terminal domain protein kinase complex	14/7280	19/19594	0.00133217383599341	0.0087260104571791	0.005809387686461	CCNT2/ERCC2/CCNT1/CDK12/CDK13/GTF2H3/GTF2H5/CDK9/GTF2H4/ERCC3/MNAT1/GTF2H2C/GTF2H2/GTF2H1	14
CC	GO:0098978	glutamatergic synapse	145/7280	319/19594	0.00133932436603455	0.0087260104571791	0.005809387686461	NPTN/ADAM10/ITGB1/HIP1/DLG1/PRKCI/GSK3B/VPS35/EPS8/ITGB3/PACSIN2/PRRT2/OPHN1/CTNND1/PAK2/PHB2/PPM1H/DAG1/JAK2/ACTBL2/TANC1/CDH11/USP8/RNF19A/CAMK1/DYNLL2/NLGN4X/PIN1/CLCN3/PCLO/CDKL5/KCND2/PURA/DLG3/RPL22/PFN1/STX3/SPTBN1/BAIAP2/DRP2/P2RY1/TNIK/AKAP9/PPP3CB/DNM2/LRRK2/PCDH17/PLEKHA5/ARF4/C1QBP/NLGN1/CAPRIN1/CDH1/DLGAP4/GPC4/ADORA2B/APBA1/ADAM23/STAU1/CANX/APOE/PRKAR1A/RGS7BP/PLG/PORCN/SYNGAP1/STX…	145
CC	GO:0071013	catalytic step 2 spliceosome	47/7280	88/19594	0.00134856525247313	0.0087260104571791	0.005809387686461	DHX35/AQR/LSM2/SF3B1/SNRPD3/ZCCHC8/SNRPD2/PRPF19/CWC22/XAB2/HNRNPR/SART1/LSM7/BUD31/PRPF4B/HNRNPF/SNRNP200/FRG1/SRRM1/PNN/DDX5/SNRPE/SNRPD1/LSM3/PABPC1/SF3A1/HNRNPA2B1/PPIL1/CDC5L/HNRNPK/SNRPF/RBM22/U2AF1/HNRNPA1/SYF2/CWC15/PPWD1/PLRG1/SF3A3/WDR83/PPIE/SRRM2/DDX41/HNRNPU/EIF4A3/CDC40/SNRPB	47
CC	GO:0031965	nuclear membrane	137/7280	300/19594	0.00143268207036176	0.00919304328482132	0.0061203172654928	SPIN1/ATP11B/SUN1/EPC1/PHF20/INPP4A/OSBPL8/LEMD3/TXLNG/ZBTB1/DPY19L3/RIF1/CCNI/TPR/ITPR3/INTS2/CENPV/NUP107/RNF6/THAP7/NUP205/NOC4L/GTF3C3/ABL1/P2RX7/GCHFR/TXNL4A/AHCTF1/MYOF/NUP98/RNF13/ZMPSTE24/SIRT1/MYO6/BRIP1/XPO1/AKIRIN1/CUEDC2/DPY19L1/PUM2/SENP1/ERN1/RANBP2/SYNE2/TM7SF2/TMEM43/TOR1AIP1/INTS5/OSBPL3/EGFR/ZNF224/TOR1AIP2/PRKG2/TMEM38B/SYNE1/DNAJB14/WDFY3/ITGB4/TAF3/SENP2/SPAST/SEPHS1/ANKRD17/…	137
CC	GO:0034709	methylosome	10/7280	12/19594	0.00144968162557639	0.0092252467082134	0.00614175686520838	SNRPD3/SNRPD2/CLNS1A/SNRPE/SNRPD1/SNRPF/PRMT1/ERH/WDR77/SNRPB	10
CC	GO:0005604	basement membrane	50/7280	95/19594	0.00147361541467597	0.00927697946412698	0.00617619822150354	DLG1/TMEFF1/DAG1/LAMC2/ANG/LAMB1/ITGB4/LAMA5/HMCN1/COL8A1/COL4A1/ATRNL1/NTN4/ANXA2P2/SMOC1/DST/RELL2/SERPINF1/ATRN/COL8A2/COL5A1/NID2/CASK/LAMA1/FBN1/MEGF9/LAMC1/FREM1/APLP1/COL4A3/THBS2/EGFL6/AGRN/LAMB3/CCDC80/COL28A1/FRAS1/LOXL2/COL4A4/LAMA2/HSPG2/COL4A2/NID1/COL7A1/COL4A5/COL9A3/FREM2/COL18A1/COLQ/SPARC	50
CC	GO:1990204	oxidoreductase complex	61/7280	120/19594	0.00149077440076217	0.00927697946412698	0.00617619822150354	ETFB/NDUFB9/NDUFB11/UQCR11/NDUFA11/NDUFB10/NDUFC2/NDUFV1/NDUFB1/UQCRB/UQCRC1/NDUFB8/BCS1L/NDUFB2/NDUFV3/CYC1/UQCRQ/NDUFS4/NDUFS8/NDUFA7/UQCR10/HSD17B8/NDUFS6/NDUFA3/NDUFA13/NDUFS1/NDUFA2/NDUFB7/NDUFA10/NDUFS3/BCKDHA/FOXRED1/NDUFS7/IDH3A/NDUFV2/NDUFAB1/NDUFA9/NDUFS5/NDUFB6/NDUFA4/NDUFA8/NDUFC1/GPD2/NDUFA6/UQCRFS1/PDHB/IDH3G/P4HB/RRM1/BCKDK/NCF2/OGDH/NDUFA1/IDH3B/NOXA1/RRM2/SDHA/NDUFB4/NDUFA12/SDHB…	61
CC	GO:0005742	mitochondrial outer membrane translocase complex	15/7280	21/19594	0.00149395513448279	0.00927697946412698	0.00617619822150354	TOMM7/MTX2/APOOL/MTX1/TOMM22/SAMM50/MTX3/TOMM5/CHCHD6/TOMM40/CHCHD3/TOMM40L/DNAJC11/TOMM20L/HSPA9	15
CC	GO:0014069	postsynaptic density	144/7280	318/19594	0.00166774148128271	0.0102732875247015	0.00683949559060781	ABI1/NPTN/ADAM10/ACTR2/BMPR2/RPL12/RPL30/RPS14/INPP4A/STRN/ATP7A/RPS3/RPL38/RPL8/DLG1/RPS13/RPL14/VPS35/RPLP0/EPS8/MIB1/RPS19/SOS1/SHARPIN/ALS2/PRRT2/CTNND1/PAK2/PHB2/PDPK1/PJA2/TANC1/RPS18/RPS25/USP8/CAMK1/RPL6/RUSC1/CPEB4/DNAJC6/NLGN4X/RPL7/PCLO/KCND2/MPP2/PRR12/MTMR2/SPTBN1/EIF3A/PTCH1/TMEM108/CDK5R1/BAIAP2/DRP2/ADAM22/P2RY1/TNIK/HNRNPH2/LIN7A/PSD3/AKAP9/ATP1A1/DNM2/RHEB/SPOCK1/PLEKHA5/GOPC/NL…	144
CC	GO:0005689	U12-type spliceosomal complex	19/7280	29/19594	0.00179681765432911	0.0109805523320112	0.00731036088269238	SF3B5/SF3B1/SNRPD3/SNRPD2/RNPC3/SNRNP35/DHX15/ZMAT5/LSM7/RBM41/PDCD7/SNRPE/SNRPD1/SNRNP25/SNRNP48/SNRPF/YBX1/ZCRB1/SNRPB	19
CC	GO:0031901	early endosome membrane	83/7280	172/19594	0.00181795915601295	0.0110222720482675	0.00733813600479324	ATP11B/STAM/SNX27/DNAJC13/PIKFYVE/SNX13/INPP4A/RAB21/ATP7A/RAB5A/APPL1/SNX4/ITCH/SNX12/EEA1/SNX6/CMTM6/SLC9A6/KIF16B/APPL2/MON2/OCRL/STAM2/CLVS1/ZFYVE16/STX7/SLC15A4/TMEM30A/RAB5B/EGFR/CLCN3/EPS15/ATP13A3/MTMR2/WDR81/ZFYVE9/SNX16/TMEM165/STX12/RAB5C/TBC1D3/NEU3/VTI1B/LLGL1/SLC1A1/BOK/MCOLN3/RAB11FIP5/PLA2G4E/GGA2/PMEPA1/MMGT1/NAPEPLD/SNX30/IFITM3/GRIPAP1/CLCN4/DAGLA/INPP5F/FZD5/WDR91/EPHA4/ZFYVE2…	83
CC	GO:1990023	mitotic spindle midzone	11/7280	14/19594	0.00194847300527191	0.0117212829223388	0.0078035061971005	OR2A4/KIF20B/PRC1/CENPE/KIF18A/MAP9/NUMA1/KIF18B/HNRNPU/EML1/CTTN	11
CC	GO:0098984	neuron to neuron synapse	155/7280	347/19594	0.00226337000138219	0.0135100379927464	0.00899437936085784	ARFGEF2/ABI1/NPTN/ADAM10/ACTR2/BMPR2/RPL12/RPL30/RPS14/INPP4A/STRN/ATP7A/RPS3/RPL38/RPL8/DLG1/RPS13/RPL14/VPS35/RPLP0/EPS8/MIB1/RPS19/SOS1/SHARPIN/ALS2/PRRT2/CTNND1/PAK2/PHB2/PDPK1/PJA2/TANC1/RPS18/RPS25/USP8/RNF19A/CAMK1/RPL6/RUSC1/CPEB4/DNAJC6/NLGN4X/RPL7/PCLO/KCND2/MPP2/PRR12/MTMR2/SPTBN1/EIF3A/PTCH1/TMEM108/STXBP5/CDK5R1/BAIAP2/DRP2/ADAM22/P2RY1/TNIK/HNRNPH2/LIN7A/PSD3/RAPGEF4/SLC1A1/AKAP9/AT…	155
CC	GO:0031201	SNARE complex	28/7280	48/19594	0.00228129116450247	0.0135122630512839	0.00899586070536603	STX16/SNAP23/STX5/SNX4/USE1/STX2/NAPG/VAMP4/STX8/STX7/SEC22B/GOSR1/STX3/BNIP1/STXBP5/STX12/VTI1B/VAMP7/STX6/VAMP1/STX17/NAPA/CPLX2/SNAP25/STX4/BET1/STX11/CPLX1	28
CC	GO:0030662	coated vesicle membrane	84/7280	176/19594	0.00254153521837788	0.0149387947950456	0.00994558177059084	AFTPH/COPB1/SEC23IP/CLINT1/RAB5A/HIP1/STX5/AP2S1/USO1/COPB2/COPA/MYO6/NECAP1/DNAJC5/CLTC/AP1G1/VAMP4/SCARB2/IGF2R/SGIP1/SEC22B/TGOLN2/EPN1/SEC23B/SYNRG/TF/EGFR/BTC/TMED7/SLC2A8/KLHL12/RAB3A/AP3B1/SEC31A/SEC24D/ARCN1/TGFA/SEC24A/SEC24B/VTI1B/PEF1/VAMP7/CLTB/CLTA/TMED2/RAB35/APOE/M6PR/LMAN1/SEC13/SCAP/STX17/DBNL/TFRC/CD9/MCFD2/FZD5/SYT1/VMA21/WNT5A/COPE/SCYL1/CFTR/SEC23A/IL7R/KIAA0319/ROR2/KDELR1/C…	84
CC	GO:0090734	site of DNA damage	50/7280	97/19594	0.00262414126469328	0.0153074907107108	0.0101910430295505	ACTR2/POLK/WDR70/ACTR3/RIF1/ATF2/RNF169/RNF168/RBBP8/RFWD3/EXD2/TP53BP1/SMARCAD1/SMCHD1/SMC6/PRPF19/POLL/WRAP53/RAD50/HUS1/ESCO2/CBX1/SAMHD1/ERCC6/CUL5/PARP3/HELB/ZBTB7A/RPA3/UBQLN4/ARPC5/IFFO1/TIMELESS/WDR76/LMNA/SLFN11/PNKP/SETMAR/ARPC4/SIRT7/RAD18/XPC/RNF138/INTS3/APLF/MAD2L2/SMC5/NHEJ1/RPA4/TP53	50
CC	GO:0030663	COPI-coated vesicle membrane	13/7280	18/19594	0.00268502413076694	0.0155448765465454	0.0103490839072695	COPB1/COPB2/COPA/TMED7/ARCN1/TMED2/COPE/SCYL1/KDELR1/COPZ1/COPG2/KDELR3/TMEM199	13
CC	GO:0005741	mitochondrial outer membrane	96/7280	205/19594	0.00275089078606412	0.0158073575020103	0.0105238319938195	QTRT1/HINT2/VPS13C/TOMM7/RHOT1/FIS1/ATF2/MFN1/EXD2/RPS27A/SH3GLB1/CASP8/SLC25A46/UBA52/TOMM6/DNM1L/PHB2/ZNFX1/BCL2L2/KRAS/OPA1/MTX2/APOOL/MYO19/SLC11A2/MTOR/BNIP3L/SNN/AGK/UBB/MTX1/BCL2L11/RAF1/TOMM22/SAMM50/RHOT2/AMBRA1/LRRK2/RTN4IP1/COASY/BOK/MTX3/RAB11FIP5/ARMCX1/BAX/BPHL/TOMM5/CHCHD6/ARMCX2/CYB5A/VPS13A/VAMP1/CISD1/TOMM40/FATE1/THG1L/SARM1/CHCHD3/FOXO3/MFN2/PMAIP1/ARMC1/CNR1/HK2/BAD/BAK1/EPHA…	96
CC	GO:0031253	cell projection membrane	151/7280	339/19594	0.00291820553391307	0.0165469070165353	0.0110161910007556	TWF1/NCKAP1/ARL13B/ADAM17/PIP5K1A/VEZT/PHLPP2/CLASP2/ITGB1/ATP7A/RPS3/SLC26A2/DLG1/SPATA13/EPS8/ITGB3/APC/PACSIN2/GNA13/SLC39A6/EFCAB7/GPR157/APPL2/MYO6/SPRY4/MYO1D/PTPRJ/PLEKHA1/MTMR6/NME1/SYNE2/EPB41L5/SLC11A2/MAPRE1/TCTN2/CORO1C/EEF1A1/TLN1/EGFR/CLCN3/EHD3/CDKL5/CYBRD1/MPP2/MACF1/SPTBN1/PKD2/PTCH1/ITGAV/SLC19A1/GNA12/DHRS3/SLC17A3/MTMR9/LIMA1/BBS1/PSD3/DNM2/ARF4/BBS9/ATP6AP2/SLC6A6/SLC28A3/PLC…	151
CC	GO:0005839	proteasome core complex	14/7280	20/19594	0.00292257058993352	0.0165469070165353	0.0110161910007556	PSMB7/PSMB3/PSMB6/PSMB1/PSMA6/PSMA3/PSMB5/PSMB10/PSMA5/PSMA2/PSMA4/PSMB2/PSMB4/PSMF1	14
CC	GO:0005912	adherens junction	82/7280	172/19594	0.00294599245078304	0.0165577677890725	0.0110234216176054	ADAM10/BMPR2/RAB10/VEZT/TJP1/CCDC85B/EIF4G2/SNAP23/DLG1/KLHL24/FRS2/APC/TMOD3/PRICKLE4/VCL/CTNND1/MYO1E/MYH9/LIMD1/DAG1/FMN1/PLEKHA7/CDH11/FRMD4A/EPB41L5/FRMD4B/PDLIM1/ABI2/TLN1/RDX/SMAD7/CYTH3/NOTCH1/FAT2/BAIAP2/PARK7/HMCN1/LIN7A/VEGFA/MAGI1/FRMD5/CDH1/SHROOM3/NPHP1/PTPRM/CTNNA1/KRT18/STXBP6/ADD1/SHROOM1/SYNM/LIN7B/CCDC85A/NEXN/CDH20/ARHGAP24/JAG1/PTPRK/PKP4/PPP1CA/PARD3B/EPHA4/PDLIM5/PPP1R9B/CD…	82
CC	GO:0062023	collagen-containing extracellular matrix	187/7280	429/19594	0.00330688093329599	0.0184514370915791	0.0122841419871483	DLG1/TMEFF1/RARRES2/NAV2/SERPINF2/AMBP/COL27A1/DAG1/LAMC2/APOA1/EDIL3/MST1/IMPG1/ANG/SERPINA1/COL6A3/THSD4/CFP/ADAMTS5/COL12A1/LTBP1/A1BG/LAMB1/ITGB4/LAMA5/ADAMTS15/EMILIN3/HMCN1/PLSCR1/F2/SULF1/AZGP1/SERPINB9/FBN2/CLEC3B/ANXA7/AHSG/COL8A1/COL4A1/ATRNL1/NTN4/GREM1/ANXA2P2/SMOC1/DST/GPC4/HPX/COL3A1/ITIH1/ORM2/RELL2/SERPINC1/SERPINF1/ATRN/PXDN/APOE/COL6A6/COL24A1/COL8A2/MXRA5/TIMP2/COL5A1/VCAN/PLG/…	187
CC	GO:0035097	histone methyltransferase complex	34/7280	62/19594	0.0033915006644649	0.0187874497240142	0.0125078441771632	TAF4/NCOA6/RBBP5/PHF20/C17orf49/RBBP4/RUVBL2/TAF1/PRDM4/WDR82/SUZ12/PRPF31/AEBP2/PAXIP1/PELP1/KDM6A/MGA/HCFC2/INO80C/LAS1L/HDAC9/HCFC1/RNF2/SETD1B/CHD8/CXXC1/EZH1/MEN1/DPY30/SENP3/RBBP7/EED/BOD1/SETD1A	34
CC	GO:0005871	kinesin complex	28/7280	49/19594	0.00345270168263844	0.0189898592545114	0.0126425993943227	KIF3A/NDE1/KIF5B/KLC2/KIF27/KIF16B/KIF2A/KIF14/KIF20B/KIF3C/KIF23/KIF1B/KIF26B/KIF3B/KIF13A/KIF13B/KIF15/KIF9/KIF18A/KIF20A/KIF22/KIF21B/KIF21A/KIF18B/KIF11/KIF5A/KIFAP3/KLC3	28
CC	GO:0030136	clathrin-coated vesicle	90/7280	192/19594	0.00352745561610423	0.0192634101021295	0.0128247173202147	ADAM10/AFTPH/PIK3C2A/CLINT1/HEATR5B/SCYL2/ATP7A/RAB5A/FCHO2/HIP1/PICALM/AP2S1/VPS41/MYO6/MYO1E/NECAP1/OCRL/DNAJC5/CLTC/AP1G1/CLVS1/DENND1B/SNX9/LMBRD1/VAMP4/SCARB2/IGF2R/SGIP1/AAK1/TGOLN2/EPN1/SYNRG/TF/EGFR/BTC/SLC2A8/RAB8B/RAB3A/AP3B1/RAB27B/GPR107/TGFA/DNM2/DENND1C/GOPC/BCAP31/VAMP7/CLTB/STX6/CLTA/RAB27A/ASTN2/RAB35/GGA2/APOE/M6PR/SNX18/INPP5F/DBNL/TFRC/ECE1/CD9/WIPI1/VPS16/RAB13/FZD5/SYT1/WNT5…	90
CC	GO:0005776	autophagosome	56/7280	112/19594	0.00363089718219575	0.0196886678189488	0.0131078348979194	PIP4K2C/TBC1D12/GABARAP/ENTPD4/TECPR1/SH3GLB1/PIK3R4/CHMP2B/CHMP6/CHMP2A/UVRAG/TBC1D5/FTL/TEX264/WDFY3/RAB24/WDR81/LAMP2/PIP4K2A/FTH1/RAB12/RAB23/TP53INP2/AMBRA1/LRRK2/CHMP4A/GRAMD1A/RAB7A/ATP6AP2/MCOLN3/TBC1D14/FYCO1/CHMP1B/TICAM1/AUP1/WASH3P/ATG16L1/STX17/UBQLN4/WIPI1/VPS16/PLEKHM1/UBQLN2/CHMP4B/MAP1LC3C/CHMP5/UBQLN1/NRBF2/C9orf72/MAP1LC3B2/JMY/PIK3C3/BECN1/HAP1/TMEM150B/ULK1	56
CC	GO:0097542	ciliary tip	27/7280	47/19594	0.00366239837800382	0.0197206066507898	0.0131290983444082	KIF3A/IFT81/TTC30B/IFT80/IFT52/IFT57/CYLD/KIF3C/IFT27/WDR19/DYNC2H1/DYNLL2/TRAF3IP1/CDKL5/KIF3B/TTC21B/TTC26/WDR35/GLI1/IFT20/GLI2/IFT140/GLI3/KIFAP3/IFT172/ARMC9/DYNC2LI1	27
CC	GO:0000152	nuclear ubiquitin ligase complex	26/7280	45/19594	0.00387892809161098	0.0207414904898643	0.013808757168235	BCOR/BMI1/BARD1/PHC3/BRCA2/ANAPC11/BRCC3/ANAPC1/CDC27/BUB1B/PCGF5/RING1/RNF2/PCGF3/PCGF2/CDC20B/ANAPC2/BRCA1/CDC23/ANAPC16/CBX4/ANAPC10/PCGF1/ANKRD39/PHC1/CBX7	26
CC	GO:0005793	endoplasmic reticulum-Golgi intermediate compartment	64/7280	131/19594	0.00397479497045743	0.0211075319120843	0.0140524511841217	COPB1/DDHD2/SEC23IP/STX5/ASPSCR1/TMED4/TRAPPC5/YIF1A/LMAN2/MTMR6/MYO18A/GOLGA2/PRRG4/SEC22B/GORASP1/TMED1/SERPINA1/FTCD/TMED7/NUCB1/TGFA/STK17B/BCAP31/GBF1/TMED2/ERGIC3/MAN1A1/WHAMM/CCDC115/LMAN1/UGGT2/RAB37/RAB1B/STX17/GOLGB1/P4HB/MCFD2/CLN8/TBC1D20/TMED6/NAT8/CALR/VMA21/CA4/SCYL1/INPP5B/CSNK1D/MGAT4A/MGAT1/KDELR1/RAB6B/YIF1B/CD55/TRIP11/COPG2/RER1/GNPNAT1/COL7A1/CTSZ/PROM1/BET1/TMEM199/GALNT1/T…	64
CC	GO:0032580	Golgi cisterna membrane	48/7280	94/19594	0.00401918894760685	0.0211970923949129	0.0141120765499967	CSGALNACT2/HACE1/RAB21/B4GALT5/ATP2C1/ST3GAL3/GOLPH3/TMEM87A/GOLIM4/FUT11/GPR89B/CHSY1/GOLGA2/B3GALT6/PITPNM1/B4GALT4/FUT4/TMEM115/ASAP2/ST6GAL2/BCAP31/SCFD1/PSENEN/TMED2/B4GALT7/NAGPA/GALNT3/GOLGA8A/FUT10/B4GALT2/UXS1/B4GALT6/GOLPH3L/CSGALNACT1/GGTA1/FUT2/ARAP1/GALNT2/FUT8/INPP5E/FUT3/B4GALT1/ABO/CHSY3/GOLGA6B/GALNT1/SAR1B/FUT5	48
CC	GO:0000812	Swr1 complex	10/7280	13/19594	0.00418036465904801	0.0216032267615233	0.0143824626559971	ZNHIT1/RUVBL2/DMAP1/TRRAP/ING3/SRCAP/EP400/CFDP1/BRD8/ANP32E	10
CC	GO:0005736	RNA polymerase I complex	10/7280	13/19594	0.00418036465904801	0.0216032267615233	0.0143824626559971	POLR2L/POLR2H/POLR1C/POLR2F/POLR1D/POLR1E/POLR2E/POLR2K/POLR1A/POLR1B	10
CC	GO:0031010	ISWI-type complex	10/7280	13/19594	0.00418036465904801	0.0216032267615233	0.0143824626559971	HMGXB4/C17orf49/RBBP4/BPTF/RSF1/BAZ1A/SMARCA5/BAZ1B/CHRAC1/RBBP7	10
CC	GO:1902554	serine/threonine protein kinase complex	50/7280	99/19594	0.00448203737425395	0.0230077918545036	0.0153175593070995	CCNG2/CCNT2/ERCC2/CCNI/CCNT1/PRKCI/CAB39/CDK12/CDK2/CDK13/ACVR1/ERN1/ACVR1B/GTF2H3/SMCR8/GTF2H5/ERC1/CDK9/DAPK1/GTF2H4/CDK5R1/TGFBR1/ERCC3/CALM2/XRCC6/CHUK/CCNE2/IKBKB/MNAT1/PHKG1/CCNL1/GTF2H2C/CDK1/BCCIP/CCNA2/GTF2H2/TGFBR2/CCNI2/CCNJ/GTF2H1/CKS1B/CCNE1/CCNC/IKBKG/PRKDC/ULK1/PHKA1/CCNJL/STK11/STRADA	50
CC	GO:0031301	integral component of organelle membrane	167/7280	382/19594	0.00459044809045879	0.0234082452294918	0.0155841632628332	SUN1/CSGALNACT2/EIF2AK3/RHOT1/FIS1/ATP2C1/DPM3/LEMD3/SLC37A3/CASD1/MFN1/SCO2/GPAA1/VAMP5/ENTPD4/ZDHHC20/P2RX7/COX16/YIF1A/SYPL1/ZMPSTE24/DPM2/SAMD8/SLC35A5/FICD/ARL6IP1/RFNG/TMEM177/ABCB10/ERN1/MTX2/APOOL/TMEM33/NPC1/SLC15A4/FAR2/TM7SF2/ACER2/TMEM43/AGK/TMEM70/MTX1/DERL2/OXA1L/SLC35A3/SGPL1/EBP/PEX26/RHBDD1/ELOVL7/LAMP2/BNIP1/PKD2/ATF6B/PIGK/ADCK1/FKTN/STX12/PEX11G/LRRC8A/PEX13/ESYT1/SLC27A5/SAMM…	167
CC	GO:0030133	transport vesicle	175/7280	402/19594	0.00465651301591287	0.0235889146200849	0.0157044448666868	AFTPH/COPB1/RAB10/SEC23IP/ATP7A/RAB6A/RAB5A/STX5/RAB1A/PICALM/SPRED2/RAB3IP/SNTB2/ZNRF1/USO1/PRRT2/COPB2/ANKRD27/SYPL1/COPA/GOLIM4/APP/DNM1L/STX2/DNAJC5/CLTC/AP1G1/RAB9A/AP1AR/NCSTN/VAMP4/TMEM168/STX7/IGF2R/SEC22B/TGOLN2/TMEM30A/SEC23B/BTBD8/DMXL2/APH1B/SYNRG/KIF1B/RAB5B/RABEPK/MCTP1/CLCN3/TMED7/SLC2A8/RAB8B/ATP6V1A/KLHL12/RAB3A/GOSR1/STX3/MTMR2/TMEM187/SEC31A/RAB27B/STXBP5/STX12/SEC24D/ARCN1/TGF…	175
CC	GO:0098573	intrinsic component of mitochondrial membrane	46/7280	90/19594	0.00468869708776429	0.0235967108338464	0.0157096352372976	RHOT1/FIS1/MFN1/SCO2/COX16/TMEM177/ABCB10/MTX2/APOOL/AGK/TMEM70/MTX1/OXA1L/ADCK1/SAMM50/RHOT2/SFXN4/SFXN3/MTX3/CHCHD6/SCO1/TMEM11/CHCHD10/TIMM17B/TOMM40/CHCHD3/MFN2/CNR1/BAK1/PINK1/FUNDC1/AFG3L2/BNIP3/SFXN5/DNAJC11/TOMM20L/SLC25A3/GDAP1/ABCB6/L2HGDH/PPOX/SFXN2/SYNJ2BP/HSPA9/ARMCX3/TIMM17A	46
CC	GO:0030660	Golgi-associated vesicle membrane	29/7280	52/19594	0.00476715821815804	0.0238357910907902	0.015868804184846	AFTPH/COPB1/ZDHHC17/RHOQ/COPB2/COPA/ZDHHC13/CLTC/AP1G1/SYNRG/TMED7/ARCN1/GOPC/PI4KA/CLTB/CLTA/TMED2/CSPG5/COPE/SCYL1/CFTR/KDELR1/COPZ1/PKD1/COPG2/KDELR3/SLC18A3/TMEM199/SPPL2B	29
CC	GO:0030127	COPII vesicle coat	11/7280	15/19594	0.0048489062601408	0.023933703976336	0.0159339902070754	SEC23B/TMED7/KLHL12/SEC31A/SEC24D/SEC24A/SEC24B/PEF1/SEC13/SEC23A/SAR1B	11
CC	GO:0035102	PRC1 complex	11/7280	15/19594	0.0048489062601408	0.023933703976336	0.0159339902070754	BMI1/PHC3/PCGF5/RING1/RNF2/PCGF3/PCGF2/CBX4/PCGF1/PHC1/CBX7	11
CC	GO:0031256	leading edge membrane	82/7280	175/19594	0.00523442460334685	0.025672018755268	0.0170912824795837	TWF1/NCKAP1/ADAM17/PIP5K1A/VEZT/CLASP2/ITGB1/RPS3/SPATA13/EPS8/ITGB3/APC/PACSIN2/SLC39A6/APPL2/MYO6/SPRY4/MYO1D/PTPRJ/PLEKHA1/MTMR6/NME1/SYNE2/EPB41L5/CORO1C/EEF1A1/TLN1/EGFR/CLCN3/CDKL5/MPP2/MACF1/SPTBN1/ITGAV/MTMR9/PSD3/DNM2/ARF4/ATP6AP2/PLCG1/INPP5K/ANTXR1/GABRA3/SNTG1/DAGLA/FAP/WWC1/CIB1/SPRY2/PLEKHO1/ITGA5/ATP2B1/PTPRK/TIRAP/PDXP/AIF1/ITGA8/PLCG2/PPP1R9B/ADORA1/THEM4/GABRG2/AMPH/SH3YL1/STX4/…	82
CC	GO:0071004	U2-type prespliceosome	12/7280	17/19594	0.00531668319803539	0.0257474595124984	0.0171415075633448	LUC7L2/SF3B1/SNRPC/SNRNP70/PRPF40A/LSM7/PRPF39/SF3A1/PRPF40B/LUC7L3/SNRPB/LUC7L	12
CC	GO:0071010	prespliceosome	12/7280	17/19594	0.00531668319803539	0.0257474595124984	0.0171415075633448	LUC7L2/SF3B1/SNRPC/SNRNP70/PRPF40A/LSM7/PRPF39/SF3A1/PRPF40B/LUC7L3/SNRPB/LUC7L	12
CC	GO:0000932	P-body	47/7280	93/19594	0.00565454065692099	0.0272124769114323	0.0181168506573719	TOP1/SAMD4B/YTHDF1/PATL1/LSM2/EIF4E2/TNRC6B/PSMC3/LIMD1/XRN1/PAN3/MOV10/PSMA6/TNRC6A/SYNE1/POLR2G/LSM14A/CNOT7/BTBD1/DDX6/RC3H1/MEX3B/PNRC2/LSM3/CNOT8/CAPRIN1/RC3H2/PSMA2/EIF4ENIF1/LSM4/ZFP36/PSMA4/POLR2D/PUM1/LSM6/ZC3H12D/UPF1/UBAP2/C9orf72/CNOT1/CPEB1/DCP1A/DCP2/NANOS3/ZC3H12A/ZFP36L1/CNOT2	47
CC	GO:0032153	cell division site	38/7280	73/19594	0.00656694815412431	0.0314071433458119	0.0209094720566102	RAB21/ITGB1/NDE1/MASTL/SSH1/ECT2/PKN2/MYH9/SVIL/OR2A4/ANLN/PITPNM1/RDX/TUBGCP5/DCTN3/MYLK/PLCD3/HMCN1/TUBGCP3/LIMA1/ICAM2/CEP55/PLK4/KIF20A/TUBGCP4/STAMBP/CIT/SPIRE2/MEN1/TUBGCP2/PDXP/RAB11A/MAEA/RACGAP1/ZFYVE19/PSTPIP1/ARF6/RAB11FIP3	38
CC	GO:0016592	mediator complex	23/7280	40/19594	0.00698746837731682	0.0330082861995948	0.0219754413933051	MED14/CDK8/MED13L/MED12/MED1/MED11/MED21/MED17/CDK9/MED27/MED23/MED16/BCLAF1/CDK19/MED30/THRAP3/MED18/MED19/MED13/MED24/MED31/CCNC/MED12L	23
CC	GO:1902562	H4 histone acetyltransferase complex	23/7280	40/19594	0.00698746837731682	0.0330082861995948	0.0219754413933051	EPC1/PHF20/RUVBL2/ATF2/DMAP1/TRRAP/ING3/EPC2/ACTL6A/MSL2/ACTBL2/YEATS2/MSL1/EP400/MORF4L2/OGT/HCFC1/MBTD1/MEAF6/MORF4L1/BRD8/YEATS4/PHF20L1	23
CC	GO:0030173	integral component of Golgi membrane	33/7280	62/19594	0.00709858374155626	0.0333287163475508	0.0221887694617324	CSGALNACT2/ATP2C1/CASD1/ENTPD4/ZDHHC20/YIF1A/SAMD8/SLC35A5/RFNG/ACER2/SLC35A3/FKTN/SGMS2/SLC35A2/SGMS1/ACER3/UNC50/TPST1/ERGIC3/ZDHHC15/PCSK5/TBC1D20/SLC35A1/UBIAD1/B4GALNT2/CSGALNACT1/MAN1C1/YIF1B/FURIN/GALNT2/RER1/SLC35B1/BET1	33
CC	GO:0099572	postsynaptic specialization	149/7280	341/19594	0.00724541979716698	0.0338119590534459	0.0225104908530802	ABI1/NPTN/ADAM10/ACTR2/BMPR2/RPL12/RPL30/RPS14/INPP4A/STRN/ATP7A/RPS3/RPL38/RPL8/DLG1/RPS13/RPL14/VPS35/RPLP0/EPS8/MIB1/RPS19/SOS1/SHARPIN/ALS2/PRRT2/CTNND1/PAK2/PHB2/PDPK1/PJA2/TANC1/RPS18/RPS25/USP8/CAMK1/RPL6/RUSC1/CPEB4/DNAJC6/NLGN4X/RPL7/PCLO/KCND2/MPP2/PRR12/MTMR2/SPTBN1/EIF3A/PTCH1/TMEM108/CDK5R1/BAIAP2/DRP2/ADAM22/P2RY1/TNIK/HNRNPH2/LIN7A/PSD3/AKAP9/ATP1A1/DNM2/RHEB/SPOCK1/PLEKHA5/GOPC/NL…	149
CC	GO:0031932	TORC2 complex	8/7280	10/19594	0.00733910638221645	0.0340428428572691	0.0226642029685441	RICTOR/SMG1/MLST8/PRR5/MTOR/TELO2/SESN3/PRR5L	8
CC	GO:0031463	Cul3-RING ubiquitin ligase complex	21/7280	36/19594	0.00784578566223369	0.0359598509519044	0.0239404612625802	SPOPL/KLHL7/KLHL24/KLHL20/KLHL8/KCTD10/KBTBD7/KCTD5/KLHL9/KLHL12/GAN/PEF1/TNFAIP1/RBX1/KEAP1/CUL3/KBTBD8/KCTD2/KBTBD6/KLHL3/KLHL22	21
CC	GO:0070461	SAGA-type complex	21/7280	36/19594	0.00784578566223369	0.0359598509519044	0.0239404612625802	TAF4/TAF5L/ENY2/DR1/TRRAP/TADA2A/POLE4/ATXN7L3/TAF2/MAP3K7/TAF10/YEATS2/MBIP/TADA1/ZZZ3/TADA3/TAF9B/SUPT7L/KAT2A/KAT2B/TADA2B	21
CC	GO:0031228	intrinsic component of Golgi membrane	35/7280	67/19594	0.00827721983902049	0.037712776781336	0.0251074809193583	CSGALNACT2/ATP2C1/CASD1/ENTPD4/ZDHHC20/YIF1A/SAMD8/SLC35A5/RFNG/ACER2/SLC35A3/FKTN/SGMS2/SLC35A2/SGMS1/ACER3/UNC50/TPST1/ERGIC3/ZDHHC15/PCSK5/TBC1D20/SLC35A1/UBIAD1/B4GALNT2/CSGALNACT1/CHST4/MAN1C1/GOLGA7/YIF1B/FURIN/GALNT2/RER1/SLC35B1/BET1	35
CC	GO:0036064	ciliary basal body	75/7280	161/19594	0.00869769275492857	0.0389596129016513	0.0259375686713659	RP2/IFT81/NEDD1/WDR11/CEP290/C2CD3/IFT80/CCDC61/CDK10/B9D1/TTBK2/FAM161A/RPGR/IFT52/TTLL11/CCDC66/IFT57/LCA5/CYLD/RAB28/TOPORS/RPGRIP1L/MAPRE1/POC1B/CENPF/TRAF3IP1/ERC1/PIN1/OFD1/CDKL5/CEP250/FBF1/PKD2/DZIP1/CDC14A/SSNA1/TTC26/TBC1D7/INTU/DZIP1L/CBY1/BBS7/WDR35/IFT20/CCDC88A/RABL2B/PSMB4/KIAA0586/ODF2L/FANK1/IFT140/MLF1/CENPJ/RILP/AGBL2/B9D2/POC1A/CSNK1D/BBS4/KIFAP3/CSNK1A1/SSX2IP/MKS1/DAAM1/USH1…	75
CC	GO:0000439	transcription factor TFIIH core complex	9/7280	12/19594	0.00880386057777575	0.0389596129016513	0.0259375686713659	ERCC2/GTF2H3/GTF2H5/GTF2H4/ERCC3/MNAT1/GTF2H2C/GTF2H2/GTF2H1	9
CC	GO:0005583	fibrillar collagen trimer	9/7280	12/19594	0.00880386057777575	0.0389596129016513	0.0259375686713659	COL27A1/COL3A1/COL5A1/COL11A1/COL5A2/LUM/COL1A2/COL1A1/COL16A1	9
CC	GO:0098643	banded collagen fibril	9/7280	12/19594	0.00880386057777575	0.0389596129016513	0.0259375686713659	COL27A1/COL3A1/COL5A1/COL11A1/COL5A2/LUM/COL1A2/COL1A1/COL16A1	9
CC	GO:0098993	anchored component of synaptic vesicle membrane	9/7280	12/19594	0.00880386057777575	0.0389596129016513	0.0259375686713659	RAB5A/DNAJC5/RAB5B/RAB3A/RAB27B/RAB7A/RAB35/RAB26/RAB3B	9
CC	GO:0019867	outer membrane	105/7280	234/19594	0.00895189450196069	0.0393883358086271	0.0262229932177736	QTRT1/HINT2/VPS13C/TOMM7/RHOT1/FIS1/ATF2/MFN1/ITPR3/EXD2/RPS27A/SH3GLB1/CASP8/SLC25A46/UBA52/TOMM6/DNM1L/PHB2/ZNFX1/BCL2L2/KRAS/OPA1/MTX2/APOOL/SYNE2/MYO19/SLC11A2/MTOR/BNIP3L/SNN/AGK/UBB/MTX1/SYNE1/BCL2L11/RAF1/TOMM22/SAMM50/SLC24A1/RHOT2/AMBRA1/LRRK2/RTN4IP1/COASY/GHRHR/BOK/MTX3/RAB11FIP5/ARMCX1/BAX/BPHL/TOMM5/CHCHD6/ARMCX2/CYB5A/VPS13A/VAMP1/SIGMAR1/CISD1/TOMM40/FATE1/THG1L/SARM1/CHCHD3/FOXO3/…	105
CC	GO:0032592	integral component of mitochondrial membrane	44/7280	88/19594	0.00922072367244423	0.0403406660669435	0.0268570121320595	RHOT1/FIS1/MFN1/SCO2/COX16/TMEM177/ABCB10/MTX2/APOOL/AGK/TMEM70/MTX1/OXA1L/ADCK1/SAMM50/RHOT2/SFXN4/SFXN3/MTX3/CHCHD6/SCO1/TMEM11/CHCHD10/TIMM17B/TOMM40/CHCHD3/CNR1/BAK1/PINK1/FUNDC1/AFG3L2/BNIP3/SFXN5/DNAJC11/TOMM20L/SLC25A3/GDAP1/ABCB6/L2HGDH/SFXN2/SYNJ2BP/HSPA9/ARMCX3/TIMM17A	44
CC	GO:0070822	Sin3-type complex	10/7280	14/19594	0.0097600937934883	0.0422206304549775	0.0281086083821928	RBBP4/SUDS3/SIN3A/PHF12/SIN3B/BRMS1/SAP130/CSNK2A1/BRMS1L/MORF4L1	10
CC	GO:0140672	ATAC complex	10/7280	14/19594	0.0097600937934883	0.0422206304549775	0.0281086083821928	DR1/TADA2A/POLE4/MAP3K7/YEATS2/MBIP/ZZZ3/TADA3/KAT2A/KAT2B	10
CC	GO:0035267	NuA4 histone acetyltransferase complex	16/7280	26/19594	0.0099374481662735	0.0425101949335033	0.0283013874676912	EPC1/RUVBL2/DMAP1/TRRAP/ING3/EPC2/ACTL6A/ACTBL2/YEATS2/EP400/MORF4L2/MBTD1/MEAF6/MORF4L1/BRD8/YEATS4	16
CC	GO:0043189	H4/H2A histone acetyltransferase complex	16/7280	26/19594	0.0099374481662735	0.0425101949335033	0.0283013874676912	EPC1/RUVBL2/DMAP1/TRRAP/ING3/EPC2/ACTL6A/ACTBL2/YEATS2/EP400/MORF4L2/MBTD1/MEAF6/MORF4L1/BRD8/YEATS4	16
CC	GO:0031970	organelle envelope lumen	46/7280	93/19594	0.0100630274807161	0.0428095644207261	0.02850069428967	CHCHD5/TIMM8B/TIMM9/TIMM13/THOP1/STOML2/BLOC1S1/TRAP1/GOLPH3/SOD1/CCAR1/APP/GFER/OPA1/ARL2BP/NDUFS1/IGF2R/TIMM10/CHCHD7/HTRA2/NDUFB7/AGK/CAPN2/TRIAP1/PRELID1/TIMM8A/NDUFS5/PARK7/CHCHD2/PNPT1/DIABLO/NDUFA8/COX17/CPOX/CHCHD10/NME4/PINK1/THEM4/AK2/CHCHD4/CLPB/PPOX/ARL2/SIRT5/PTGES/ALOX5	46
CC	GO:0030867	rough endoplasmic reticulum membrane	15/7280	24/19594	0.0102571133828618	0.0431583459278884	0.0287328974256756	RPS29/SRPRB/RPL27/ARL6IP1/SEC61B/RPS26/SEC61G/RP9/SSR4/SEC61A2/SRP9/CCDC47/PLOD2/PLOD1/ZC3H12A	15
CC	GO:0030990	intraciliary transport particle	15/7280	24/19594	0.0102571133828618	0.0431583459278884	0.0287328974256756	IFT81/TTC30B/IFT80/IFT52/IFT57/IFT27/WDR19/TRAF3IP1/TTC30A/TTC21B/TTC26/WDR35/IFT20/IFT140/IFT172	15
CC	GO:0045335	phagocytic vesicle	65/7280	138/19594	0.0103818415080091	0.0434457497889512	0.0289242380686524	RAB22A/PIKFYVE/RAB10/STXBP3/ATP7A/RAB5A/SNAP23/APPL1/KIF5B/RAB11FIP1/PIK3R4/APPL2/CDC42EP2/UVRAG/OCRL/RAB9A/STX8/SEC22B/MTOR/CLCN3/ANXA3/GNLY/RAB8B/STXBP4/LAMP2/RAB43/ITGAV/ZDHHC5/STX12/RAB23/TLR6/NOD2/DNM2/RAB7A/SRGAP2/ATP6V0C/VAMP7/STX6/RAB11FIP5/ATP6V0A1/CD36/STXBP1/ATP6V0D2/TLR1/ATP6V0B/RAB11A/TLR2/CALR/NCF2/RILP/INPP5B/ATP6V0A2/ATP6V0E1/RAB9B/STX4/RAB31/ITGB5/RAB11B/CTSS/GSN/PIK3C3/BECN1/FMN…	65
CC	GO:0030137	COPI-coated vesicle	14/7280	22/19594	0.0104957543263456	0.0436850315204654	0.0290835411489633	COPB1/COPB2/COPA/TMED7/ARCN1/TMED2/CCDC115/COPE/SCYL1/KDELR1/COPZ1/COPG2/KDELR3/TMEM199	14
CC	GO:0030131	clathrin adaptor complex	12/7280	18/19594	0.0105800013325723	0.0437989302477453	0.0291593698300095	AFTPH/AP2S1/AP1G1/SGIP1/SYNRG/AP3M2/AP3B1/AP3M1/AP2M1/AP2A2/AP4B1/SLC18A3	12
CC	GO:0030666	endocytic vesicle membrane	88/7280	194/19594	0.0112870802983822	0.0464762129933383	0.0309417850003496	RAB22A/PIKFYVE/RAB10/ATP7A/RAB5A/SNAP23/AP2S1/RPS27A/RAB11FIP1/WASL/PIK3R4/APPL2/UBA52/OCRL/CLTC/RAB9A/VAMP4/SCARB2/IGF2R/SGIP1/SEC22B/TGOLN2/UBB/TF/ENTPD7/EGFR/ANXA3/BTC/SLC2A8/CAMK2G/RAB8B/LAMP2/RAB43/PTCH1/WNT7B/TGFA/RAB23/TLR6/DNM2/RAB7A/ATP6V0C/VAMP7/ATP6V0A1/RAB35/APOE/M6PR/CD36/NOSTRIN/ATP6V0D2/TFRC/TLR1/CD9/ATP6V0B/WNT3/FZD5/TLR2/SYT1/CALR/RILP/MDM2/WNT5A/UBC/CFTR/INPP5B/ATP6V0A2/IL7R/ATP…	88
MF	GO:0003735	structural constituent of ribosome	140/7188	181/18410	5.75028378633188e-26	7.01534621932489e-23	5.88950118326413e-23	MRPS2/MRPL28/RPS29/RPS20/RPL34/RPL12/MRPL52/MRPL23/RPL30/RPS14/RPS9/RPL13/RPL36AL/MRPL14/RPL41/RPL36/RPL35/MRPL11/MRPL54/RPS10/RPL24/MRPL2/RPL29/RPL32/RPL37A/MRPS24/RPL28/RPL18/RPLP2/RPS3/MRPL51/MRPL12/RPLP1/RPL10A/RPL27A/RPL38/RPL37/MRPL27/RPL8/RPL35A/RPS13/MRPS34/MRPS18A/RPL31/RPL11/RPL23A/RPS2/RPS15/RPS8/RPL14/RPS5/RPLP0/RPL26/MRPS9/RPL19/RPS12/MRPS18B/RPS19/MRPS18C/MRPS11/RPL7A/RPS27A/RPS11/R…	140
MF	GO:0051020	GTPase binding	172/7188	298/18410	3.97945660890715e-11	2.42746853143336e-08	2.03790067392982e-08	NCKAP1/RRAGC/KIF3A/RASA1/FGD6/TNPO3/HACE1/EXOC8/CDC42SE1/ATP7A/GCC2/GOLGA4/RAB3GAP1/XPOT/RAPGEF6/CHML/USP33/STOML2/DOCK5/FNBP1L/PICALM/ROCK1/EPS8/AKAP13/RAB3IP/ECT2/LSM2/ALS2/MYO5A/RAB11FIP1/IQGAP1/PKN2/SOD1/ANKRD27/DOCK7/CDC42EP2/ROCK2/PAK2/XPO1/OCRL/DNM1L/RAB3GAP2/CHM/DVL3/AP1G1/DOCK1/RANBP9/DENND1B/STRN3/RAB11FIP2/RANBP2/MYCBP2/RNF41/FGD4/RGP1/RALBP1/SIKE1/EXOC2/BICD1/CORO1C/DENND5A/CYFIP1/DMX…	172
MF	GO:0031267	small GTPase binding	155/7188	267/18410	2.01492819055706e-10	8.19404130826539e-08	6.87903554179657e-08	NCKAP1/KIF3A/FGD6/TNPO3/HACE1/EXOC8/CDC42SE1/ATP7A/GCC2/GOLGA4/RAB3GAP1/XPOT/RAPGEF6/CHML/USP33/DOCK5/PICALM/ROCK1/EPS8/AKAP13/ECT2/LSM2/ALS2/MYO5A/RAB11FIP1/IQGAP1/PKN2/SOD1/ANKRD27/DOCK7/CDC42EP2/ROCK2/PAK2/XPO1/OCRL/DNM1L/RAB3GAP2/CHM/DVL3/AP1G1/DOCK1/RANBP9/DENND1B/STRN3/RAB11FIP2/RANBP2/MYCBP2/RNF41/FGD4/RGP1/RALBP1/SIKE1/EXOC2/BICD1/CORO1C/DENND5A/CYFIP1/DMXL2/EXOC5/TMEM127/ERC1/ABI2/IQGAP3…	155
MF	GO:0106310	protein serine kinase activity	197/7188	360/18410	8.89525026627112e-10	2.71305133121269e-07	2.27765223923205e-07	STK4/MAP4K3/MAP2K1/TBK1/PIKFYVE/NEK7/SRPK2/HIPK3/TRIO/PIK3CA/CDK17/HIPK1/EIF2AK3/MAPK8/CDK8/MAP3K2/TAF1/MASTL/LMTK2/SLK/ATR/OXSR1/PRKCI/LATS1/GSK3B/MAPK1/ROCK1/CDK12/CDK2/UHMK1/WNK1/CDK13/CDK10/MAPK9/PKN2/DYRK1A/TTBK2/ATM/PIK3R4/SMG1/STK38L/ROCK2/PRKCE/DSTYK/BMP2K/PAK2/MAPK6/TAOK1/NUAK1/TLK1/PDPK1/ERN1/DYRK2/MAP4K5/TRPM7/AAK1/CAMK1/MAP3K5/MTOR/MAP3K1/RPS6KC1/TSSK6/MARK2/PRKAA1/MAP3K7/NEK4/STK35/C…	197
MF	GO:0004674	protein serine/threonine kinase activity	228/7188	430/18410	2.01639654234282e-09	4.92000756331648e-07	4.13042912778855e-07	STK4/TOP1/MAP4K3/MAP2K1/TBK1/BMPR2/PIKFYVE/NEK7/SRPK2/HIPK3/TRIO/PIK3CA/CDK17/HIPK1/EIF2AK3/MAPK8/CDK8/MAP3K2/TAF1/MASTL/LMTK2/SLK/ADCK5/ATR/OXSR1/PRKCI/LATS1/GSK3B/MAPK1/BMPR1A/ROCK1/CDK12/AKAP13/CDK2/UHMK1/WNK1/CDK13/ACVR1/CDK10/TAF1L/MAPK9/PKN2/DYRK1A/TTBK2/ATM/PIK3R4/SMG1/CSNK2B/STK38L/BRD4/ROCK2/PRKCE/DSTYK/BMP2K/PAK2/MAPK6/TAOK1/NUAK1/TLK1/PDPK1/ERN1/ACVR1B/DYRK2/MAP4K5/TRPM7/AAK1/CAMK1/MAP…	228
MF	GO:0019843	rRNA binding	49/7188	66/18410	6.45541256909347e-09	1.31260055571567e-06	1.10195025082946e-06	RPL12/RPS14/RPS9/MRPL11/RPS3/TACO1/RPL37/RPL8/RPS13/MRPS18A/RPL11/RPL23A/IMP4/RPS5/PPAN/RPLP0/MRPS18C/DDX21/MRPS11/RPS11/TST/GTF3A/RPL23/RPL5/MRPL20/MRPL16/RPS18/FASTKD5/EMG1/MRPS7/IMP3/ANG/RPL3/RPS4X/ERAL1/MRPS6/DDX28/ERI1/CIRBP/RPF2/MRPS17/RPL9/RPUSD4/RRS1/MDM2/RPS4Y1/SBDS/NOL12/KDM2B	49
MF	GO:0004712	protein serine/threonine/tyrosine kinase activity	231/7188	446/18410	2.27238790558774e-08	3.96044749259578e-06	3.32486230396522e-06	STK4/MAP4K3/MAP2K1/TBK1/PIKFYVE/NEK7/SRPK2/HIPK3/TRIO/PIK3CA/CDK17/HIPK1/EIF2AK3/MAPK8/CDK8/MAP3K2/TAF1/MASTL/LMTK2/SLK/ATR/OXSR1/PRKCI/LATS1/GSK3B/MAPK1/ROCK1/CDK12/CDK2/UHMK1/WNK1/CDK13/CDK10/YES1/MAPK9/ABL1/PKN2/DYRK1A/TTBK2/ATM/PIK3R4/SMG1/DDR2/STK38L/ROCK2/PRKCE/DSTYK/BMP2K/PAK2/MAPK6/TAOK1/NUAK1/TLK1/PDPK1/JAK2/ERN1/DYRK2/MAP4K5/TRPM7/BAZ1B/AAK1/CAMK1/MAP3K5/MTOR/MAP3K1/RPS6KC1/TSSK6/MARK2/…	231
MF	GO:0003712	transcription coregulator activity	253/7188	497/18410	3.66692665064382e-08	5.59206314223182e-06	4.69463109352162e-06	NCOA6/MED14/TAF5L/ZMIZ1/TMF1/BCOR/EDF1/ZMYND11/ENY2/RUVBL2/TRIM52/MED13L/CASP8AP2/CBFA2T2/EP300/MIER1/JMJD1C/PFDN5/GON4L/PIAS3/MIER3/RBBP8/DMAP1/NCOA1/MAML2/MED12/PHF2/TP53BP1/TRRAP/TCF25/TADA2A/SIN3A/ABL1/NPAT/BTAF1/USP16/DYRK1A/KDM3B/PMF1/MAML1/LCOR/SPEN/NUP98/AEBP2/TACC1/CCAR1/TCERG1/SIRT1/RSF1/BRD4/AKIRIN1/PHF12/ATXN7L3/MED1/RNF4/ACTL6A/LIMD1/MED11/SRCAP/KDM3A/ARID1B/CBFB/UBE3A/ARL2BP/DDX54/N…	253
MF	GO:0045296	cadherin binding	178/7188	333/18410	5.49110904322809e-08	7.44350336970918e-06	6.24894631469115e-06	VAPB/TWF1/PTPN1/ABI1/PTPN11/SWAP70/RPL34/EEF1D/BMPR2/NCK1/CCS/CKAP5/RAB10/ESYT2/YWHAB/RPL24/PUF60/TJP1/RPL29/ITGB1/CLINT1/EIF4G2/SLK/EEF1G/DLG1/CBL/STX5/RPL23A/RPS2/KIF5B/RAB1A/RPL14/FNBP1L/PICALM/DDX3X/CD46/KLC2/PSMB6/RPL7A/PACSIN2/ACVR1/SLC9A3R2/USO1/IQGAP1/PKN2/TMOD3/SH3GLB1/CHMP2B/VCL/CTNND1/DOCK9/RPL15/PAK2/MYH9/ATXN2L/EIF4H/RPS26/LYPLA2/PTPRJ/CAPZA1/EIF3E/SNX9/ANLN/GOLGA2/CDH11/USP8/PPFIBP1…	178
MF	GO:0035091	phosphatidylinositol binding	148/7188	273/18410	2.29964241261849e-07	2.80556374339455e-05	2.35531796576609e-05	OSBPL2/TWF1/GSDMD/STAM/SNX27/SNX13/COMMD1/ESYT2/PIK3C2A/EXOC8/KRIT1/OSBPL8/FCHO2/PXK/HIP1/ITPR3/APPL1/SNX4/PICALM/SNX12/RNF34/GPAA1/SBF2/GOLPH3/EEA1/IQGAP1/EXOC1/SNX6/TECPR1/KIF16B/WDFY1/APPL2/MYO1E/SVIL/PHF12/STAM2/CLVS1/SESTD1/DENND1B/SNX9/EPB41/ZFYVE16/SH3PXD2B/MTM1/VEPH1/PLEKHB2/RPS6KC1/PITPNM1/TLN1/GAB2/CYTH3/SNX29/ARFIP1/WDFY3/TULP3/PFN1/DAB2IP/ZCCHC14/ZFYVE9/SNX25/PIGK/SNX16/OGT/PLEKHA3/AR…	148
MF	GO:0030695	GTPase regulator activity	244/7188	488/18410	4.22910255734354e-07	4.29958759996593e-05	3.60957613008357e-05	RALGAPB/ARFGEF2/RP2/ITSN2/SWAP70/RASA1/RALGAPA2/EEF1D/FGD6/RGPD4/ARHGAP5/TRIO/ARHGAP21/ACAP2/TBC1D12/NF1/CDC42SE1/SIPA1L3/KRIT1/ARHGAP11B/RASA2/USP6/RAPGEF5/RAB3GAP1/RAPGEF6/RIC8B/CHML/ARHGEF11/RGPD3/DOCK5/FAM13B/GPSM2/SPATA13/AKAP13/RAB3IP/ECT2/DENND2C/SOS1/AGFG1/EIF2B4/NPRL2/ARFGAP3/ALS2/GNA13/HERC2/GIT2/SBF2/WASL/EEF1B2/IQGAP1/MON1A/TBC1D8B/ANKRD27/OPHN1/ARHGAP12/EIF2B3/SLIT2/DOCK7/CDC42EP2/RP…	244
MF	GO:0060589	nucleoside-triphosphatase regulator activity	244/7188	488/18410	4.22910255734354e-07	4.29958759996593e-05	3.60957613008357e-05	RALGAPB/ARFGEF2/RP2/ITSN2/SWAP70/RASA1/RALGAPA2/EEF1D/FGD6/RGPD4/ARHGAP5/TRIO/ARHGAP21/ACAP2/TBC1D12/NF1/CDC42SE1/SIPA1L3/KRIT1/ARHGAP11B/RASA2/USP6/RAPGEF5/RAB3GAP1/RAPGEF6/RIC8B/CHML/ARHGEF11/RGPD3/DOCK5/FAM13B/GPSM2/SPATA13/AKAP13/RAB3IP/ECT2/DENND2C/SOS1/AGFG1/EIF2B4/NPRL2/ARFGAP3/ALS2/GNA13/HERC2/GIT2/SBF2/WASL/EEF1B2/IQGAP1/MON1A/TBC1D8B/ANKRD27/OPHN1/ARHGAP12/EIF2B3/SLIT2/DOCK7/CDC42EP2/RP…	244
MF	GO:0016655	oxidoreductase activity, acting on NAD(P)H, quinone or similar compound as acceptor	40/7188	57/18410	1.84891806900172e-06	0.000163906685201246	0.000137602419931676	NDUFB9/NDUFB10/NDUFC2/DHRS4/NDUFV1/NDUFB1/NDUFB8/NDUFB2/NDUFV3/NDUFS4/NDUFS8/NDUFA7/DCXR/NDUFS6/NDUFA3/NDUFA13/NDUFS1/NDUFA2/AKR1C4/NDUFB7/NDUFA10/NDUFS3/NDUFS7/AKR1C1/NDUFV2/NDUFA9/NDUFS5/NDUFB6/NDUFA4/NDUFA8/NDUFC1/AKR1C2/CBR1/NDUFA6/AKR1C3/NDUFA1/NQO2/NDUFB4/AIFM2/NDUFA12	40
MF	GO:0015453	oxidoreduction-driven active transmembrane transporter activity	48/7188	72/18410	1.88089638755528e-06	0.000163906685201246	0.000137602419931676	NDUFB9/NDUFB10/NDUFC2/NDUFV1/SURF1/COX4I2/NDUFB1/UQCRC1/NDUFB8/NDUFB2/NDUFV3/CYC1/NDUFS4/NDUFS8/NDUFA7/UQCR10/COX5B/NDUFS6/NDUFA3/NDUFA13/NDUFS1/NDUFA2/COX6B1/NDUFB7/NDUFA10/NDUFS3/NDUFS7/NDUFV2/CYBRD1/COX8A/COX6A1/NDUFA9/NDUFS5/COX4I1/NDUFB6/NDUFA4/CYB561D2/NDUFA8/NDUFC1/CYB5A/NDUFA6/UQCRFS1/COX7A1/COX5A/NDUFA1/NDUFB4/NDUFA12/CYB561D1	48
MF	GO:0003713	transcription coactivator activity	141/7188	266/18410	2.35010100295648e-06	0.000191141548240461	0.000160466545675555	NCOA6/MED14/TAF5L/ZMIZ1/TMF1/EDF1/ENY2/TRIM52/EP300/NCOA1/MAML2/MED12/PHF2/TADA2A/SIN3A/ABL1/NPAT/USP16/DYRK1A/PMF1/MAML1/NUP98/TACC1/CCAR1/TCERG1/SIRT1/BRD4/ATXN7L3/MED1/RNF4/ACTL6A/SRCAP/ARID1B/CBFB/UBE3A/ARL2BP/NCOA3/PQBP1/DRAP1/DHX9/TRIM37/MED21/NME2/MYSM1/BCL10/HCFC2/MED17/LPIN3/PDLIM1/ELK1/CNOT6/NCOA2/BUD31/WWTR1/ARID1A/GPS2/NOTCH1/ZXDA/SLC30A9/ZXDC/BCL9L/MED27/BCL9/SS18L1/PARK7/TADA1/TRIM2…	141
MF	GO:0032182	ubiquitin-like protein binding	70/7188	116/18410	2.67013418252124e-06	0.000203597731417245	0.000170923721025866	STAM/UEVLD/VPS28/ZFAND2B/CASP8AP2/DCUN1D1/RNF168/RNFT1/RNF111/SHARPIN/HERC2/USP16/UBXN1/SMARCAD1/PELP1/CUEDC2/STAM2/RNF4/FAF2/DDI2/CUEDC1/RAE1/UBXN2A/USP25/N4BP2/UBE2A/UBXN7/TOP2A/TDG/TP53INP2/TAB2/BIRC2/USP5/UBE2N/SMAD3/TOM1/ASCC2/GGA2/RAD23A/AUP1/HSPB1/UCHL3/DNAJB2/TAB3/PLAA/RNF19B/UBA2/OTUB1/SERBP1/NEDD4/TRIM32/DCUN1D3/DCUN1D2/TOLLIP/HABP4/MDM2/N4BP1/CBX4/TNFAIP3/TOM1L1/NSFL1C/UBXN2B/CKS1B/IKB…	70
MF	GO:0008137	NADH dehydrogenase (ubiquinone) activity	31/7188	42/18410	4.99810613175061e-06	0.000358687616513867	0.00030112428892838	NDUFB9/NDUFB10/NDUFC2/NDUFV1/NDUFB1/NDUFB8/NDUFB2/NDUFV3/NDUFS4/NDUFS8/NDUFA7/NDUFS6/NDUFA3/NDUFA13/NDUFS1/NDUFA2/NDUFB7/NDUFA10/NDUFS3/NDUFS7/NDUFV2/NDUFA9/NDUFS5/NDUFB6/NDUFA4/NDUFA8/NDUFC1/NDUFA6/NDUFA1/NDUFB4/NDUFA12	31
MF	GO:0019787	ubiquitin-like protein transferase activity	224/7188	458/18410	9.00184760076532e-06	0.000610125226274094	0.00051221039272191	FBXO11/ANKIB1/MEX3C/UBR1/VHL/NOSIP/BCOR/HACE1/BARD1/TAF1/TRIM52/UBE3C/RSPRY1/HECTD2/SH3RF1/RNF181/G2E3/CBL/RNF169/RNF168/PIAS3/SHPRH/ZFP91/RNFT1/RNF111/FBXW11/ITCH/UBA3/RBBP6/ANAPC11/RFWD3/BIRC6/NSMCE1/SIAH1/RNF34/MIB1/RNF115/KLHL20/MED12/RNF6/WDSUB1/SHARPIN/C18orf25/ZNRF1/HERC2/RNF38/HERC3/TRAF6/STUB1/TRIM56/RNF13/XIAP/FBXO30/FBXO3/HLTF/PELI1/TRIM59/RNF4/UBE3B/PJA2/PRPF19/RNF25/FBXL6/MSL2/MED11/…	224
MF	GO:0050136	NADH dehydrogenase (quinone) activity	31/7188	43/18410	1.12023655527916e-05	0.000719309788126619	0.000603872669410872	NDUFB9/NDUFB10/NDUFC2/NDUFV1/NDUFB1/NDUFB8/NDUFB2/NDUFV3/NDUFS4/NDUFS8/NDUFA7/NDUFS6/NDUFA3/NDUFA13/NDUFS1/NDUFA2/NDUFB7/NDUFA10/NDUFS3/NDUFS7/NDUFV2/NDUFA9/NDUFS5/NDUFB6/NDUFA4/NDUFA8/NDUFC1/NDUFA6/NDUFA1/NDUFB4/NDUFA12	31
MF	GO:0003955	NAD(P)H dehydrogenase (quinone) activity	32/7188	45/18410	1.28776018434882e-05	0.000785533712452782	0.000659468768090213	NDUFB9/NDUFB10/NDUFC2/NDUFV1/NDUFB1/NDUFB8/NDUFB2/NDUFV3/NDUFS4/NDUFS8/NDUFA7/NDUFS6/NDUFA3/NDUFA13/NDUFS1/NDUFA2/NDUFB7/NDUFA10/NDUFS3/NDUFS7/NDUFV2/NDUFA9/NDUFS5/NDUFB6/NDUFA4/NDUFA8/NDUFC1/NDUFA6/NDUFA1/NQO2/NDUFB4/NDUFA12	32
MF	GO:0008135	translation factor activity, RNA binding	52/7188	84/18410	1.82547883854084e-05	0.00106051627762849	0.000890321258095359	EEF1D/EIF4G2/EEF1G/EIF5A/EIF3G/EIF2B4/EIF3C/EIF4E2/EIF6/EEF1B2/EIF3H/EIF5AL1/EEFSEC/EIF2B3/EIF4A1/EIF3K/EIF4G3/EIF3F/EIF4H/EIF3E/EIF3B/CPEB2/CPEB4/TUFM/EEF1A1/MTIF3/EIF4E3/EIF5A2/EIF3A/EIF3D/EIF3M/GTPBP2/EIF2B5/DHX29/EIF1/TSFM/MCTS1/COPS5/GFM1/ABCF1/EIF4A2/EIF3L/EEF2K/EIF1AX/EIF3I/ABTB1/EIF3CL/CPEB1/GSPT1/EIF1AD/ETF1/EIF5B	52
MF	GO:0004842	ubiquitin-protein transferase activity	211/7188	433/18410	2.17039107674858e-05	0.00120358050619694	0.00101042608501262	FBXO11/ANKIB1/MEX3C/UBR1/VHL/NOSIP/BCOR/HACE1/BARD1/TAF1/TRIM52/UBE3C/RSPRY1/HECTD2/SH3RF1/RNF181/G2E3/CBL/RNF169/RNF168/SHPRH/ZFP91/RNFT1/RNF111/FBXW11/ITCH/RBBP6/ANAPC11/RFWD3/BIRC6/NSMCE1/SIAH1/RNF34/MIB1/RNF115/KLHL20/MED12/RNF6/WDSUB1/SHARPIN/C18orf25/ZNRF1/HERC2/RNF38/HERC3/TRAF6/STUB1/TRIM56/RNF13/XIAP/FBXO30/FBXO3/HLTF/PELI1/TRIM59/RNF4/UBE3B/PJA2/PRPF19/RNF25/FBXL6/MSL2/MED11/UBE3A/NHLRC…	211
MF	GO:0140297	DNA-binding transcription factor binding	227/7188	470/18410	2.28003521005119e-05	0.00120940998098368	0.00101532002717611	TAF4/NCOA6/STK4/MED14/TCF12/MEF2A/TMF1/VHL/BCOR/SP3/STRN/TAF1/CXXC5/REST/CGGBP1/RPS3/EP300/SP1/TXLNG/JMJD1C/ATF2/CCNT1/DHX33/NOTCH2/IKZF4/LATS1/GSK3B/RBBP8/DMAP1/NCOA1/HIF1A/CRTC3/MED12/RNF6/TP53BP1/SIN3A/BBS10/BAZ2A/GTF2A1/LCOR/SPEN/PSMC5/TACC1/TCERG1/SIRT1/CSNK2B/GTF2I/CREB1/CRY1/COMMD6/NCAPG2/JUND/PHB2/MED1/TCF15/RNF25/TP53BP2/KDM3A/DDX54/NCOA3/LDB1/PSMA6/DHX9/NSD1/HSF1/CENPF/BCL10/DDRGK1/CRKL…	227
MF	GO:0008022	protein C-terminus binding	97/7188	179/18410	2.65702654418252e-05	0.00135065515995945	0.00113389773135509	MAP2K1/CEP135/TAF13/EP300/SP1/SYNJ1/DLG1/ERCC2/PIAS3/TOPBP1/GPSM2/BRCA2/SIAH1/MED12/SLC9A3R2/NIPBL/ABL1/NPAT/BANF1/SIRT1/IFT52/PHB2/JAK2/EPB41/ERCC1/MAPRE1/CENPF/BCL10/PRKAA1/TOP2B/PEX1/VPS4B/CEP120/PEX26/CEP250/SNF8/RAB3A/CD2AP/PEX6/LIG4/BAIAP2/TOP2A/ERCC4/SASH1/ERCC6/MAGI1/SCLT1/DST/PABPC1/YAP1/MSH2/ERCC3/LAMA1/SNTG1/XRCC6/PEX16/NUMA1/PPP2CB/ATXN1/DBNL/SHANK2/VTA1/ATXN2/CALCOCO1/SIPA1/PIAS4/HRA…	97
MF	GO:0005096	GTPase activator activity	140/7188	274/18410	3.04998548907222e-05	0.00148839291866724	0.00124953089720727	RALGAPB/RP2/RASA1/RALGAPA2/RGPD4/ARHGAP5/ARHGAP21/ACAP2/TBC1D12/NF1/SIPA1L3/ARHGAP11B/RASA2/USP6/RAB3GAP1/CHML/ARHGEF11/RGPD3/DOCK5/FAM13B/ECT2/SOS1/AGFG1/NPRL2/ARFGAP3/ALS2/GIT2/IQGAP1/TBC1D8B/ANKRD27/OPHN1/ARHGAP12/CDC42EP2/TBC1D5/OCRL/DNM1L/RAB3GAP2/CHM/RASAL2/ARFGAP2/DOCK1/ARHGAP29/MYO9A/RANBP2/SRGAP1/RUNDC1/TBC1D8/BNIP2/FLCN/RALBP1/SEC23B/ARHGEF12/ARHGAP11A/IQGAP3/RANBP1/DAB2IP/AGAP1/STXBP5/…	140
MF	GO:0015095	magnesium ion transmembrane transporter activity	15/7188	17/18410	4.05789334070324e-05	0.0019040884137146	0.00159851425931346	CNNM4/NIPA2/ZDHHC17/NIPA1/ZDHHC13/SLC41A1/NIPAL1/SLC41A2/NIPAL3/CLDN16/MRS2/MMGT1/TUSC3/NIPAL4/NIPAL2	15
MF	GO:0003954	NADH dehydrogenase activity	31/7188	45/18410	4.77522784152817e-05	0.00215769554320902	0.00181142171142569	NDUFB9/NDUFB10/NDUFC2/NDUFV1/NDUFB1/NDUFB8/NDUFB2/NDUFV3/NDUFS4/NDUFS8/NDUFA7/NDUFS6/NDUFA3/NDUFA13/NDUFS1/NDUFA2/NDUFB7/NDUFA10/NDUFS3/NDUFS7/NDUFV2/NDUFA9/NDUFS5/NDUFB6/NDUFA4/NDUFA8/NDUFC1/NDUFA6/NDUFA1/NDUFB4/NDUFA12	31
MF	GO:0043539	protein serine/threonine kinase activator activity	35/7188	53/18410	6.2483863216921e-05	0.00272251118302299	0.00228559394398737	STK4/MAP2K1/BMPR2/CCNT2/RICTOR/CCNT1/ETAA1/BMPR1A/CAB39/DDX3X/ALS2/IQGAP1/INCENP/TAOK1/DAZAP2/MTCP1/MLST8/DAB2IP/CDK5R1/FAM20A/MAP3K13/DBF4B/CALM3/MAP2K2/CALM2/MNAT1/SPRY2/DBF4/MAP3K12/TAOK2/CKS1B/CCNYL1/MAP2K6/PARP16/STRADA	35
MF	GO:0004721	phosphoprotein phosphatase activity	94/7188	177/18410	9.66891047881158e-05	0.00399308835316247	0.00335226485558851	PTPN1/PTPN11/PHLPP2/PPTC7/PPP1CB/PPM1B/DUSP18/CTDSPL2/DLG1/SSH1/PTPRA/PTPN12/PTPN9/PPM1H/DUSP7/PTPRJ/MTMR6/MTMR1/PTPRE/LRRC40/PDP2/MDP1/MTM1/TIMM50/PPM1D/DNAJC6/EYA3/STYXL1/SSH3/PGP/PHPT1/CAMK2G/PTPDC1/MTMR2/PTPN13/DUSP11/CDC14A/MYH3/SSH2/PTPRF/PPP3CB/LRRK2/PPP1R3E/PPP1R3D/PPP4C/PTPRU/SSU72/PDP1/PTPRM/PPM1F/ILKAP/LRRK1/DUSP23/UBLCP1/PTPN3/MTMR3/PPA2/CTDSP2/PPP2CB/PPP2R1A/PPP3R1/PTPMT1/PPM1E/PTPN1…	94
MF	GO:0043130	ubiquitin binding	56/7188	96/18410	9.81906972089133e-05	0.00399308835316247	0.00335226485558851	STAM/UEVLD/VPS28/ZFAND2B/RNF168/RNFT1/SHARPIN/USP16/UBXN1/SMARCAD1/CUEDC2/STAM2/FAF2/DDI2/CUEDC1/RAE1/UBXN2A/USP25/N4BP2/UBE2A/UBXN7/TOP2A/TP53INP2/TAB2/BIRC2/USP5/UBE2N/SMAD3/TOM1/ASCC2/GGA2/RAD23A/AUP1/HSPB1/UCHL3/DNAJB2/TAB3/PLAA/RNF19B/OTUB1/NEDD4/TRIM32/TOLLIP/MDM2/N4BP1/TNFAIP3/TOM1L1/NSFL1C/UBXN2B/CKS1B/IKBKG/GGA1/AMFR/RNF185/VPS36/ADRM1	56
MF	GO:0061629	RNA polymerase II-specific DNA-binding transcription factor binding	170/7188	348/18410	0.000111167347146406	0.00435970007455492	0.00366004156388433	TAF4/NCOA6/STK4/MED14/MEF2A/TMF1/SP3/STRN/TAF1/REST/EP300/SP1/JMJD1C/ATF2/NOTCH2/LATS1/GSK3B/RBBP8/DMAP1/NCOA1/HIF1A/MED12/RNF6/TP53BP1/SIN3A/BBS10/BAZ2A/GTF2A1/LCOR/SPEN/TACC1/TCERG1/SIRT1/CSNK2B/GTF2I/CREB1/CRY1/COMMD6/JUND/PHB2/MED1/RNF25/TP53BP2/KDM3A/DDX54/NCOA3/LDB1/PSMA6/DHX9/NSD1/HSF1/BCL10/DDRGK1/CRKL/MED17/MLXIPL/E4F1/ELK1/TAF10/BRMS1/NCOA2/BUD31/ARID1A/FKBP4/SMAD2/SLC30A9/UHRF2/BHLHE40…	170
MF	GO:0030374	nuclear receptor coactivator activity	36/7188	56/18410	0.000114352788840785	0.00435970007455492	0.00366004156388433	NCOA6/MED14/ZMIZ1/TMF1/ENY2/NCOA1/MED12/TACC1/CCAR1/ATXN7L3/MED1/RNF4/NCOA3/MED17/ELK1/CNOT6/NCOA2/BUD31/SLC30A9/SRA1/MED30/THRAP3/TADA3/TRERF1/ETS1/MED13/CALCOCO1/KDM1A/MED24/ZMIZ2/ACTN4/BRD8/PPARGC1A/SS18/NCOA7/WDR77	36
MF	GO:0003714	transcription corepressor activity	100/7188	191/18410	0.000121363865200076	0.00436872753918107	0.00366762027232371	BCOR/ZMYND11/RUVBL2/CASP8AP2/CBFA2T2/MIER1/PFDN5/GON4L/MIER3/RBBP8/DMAP1/TCF25/SIN3A/NPAT/LCOR/SPEN/CCAR1/TCERG1/SIRT1/PHF12/MED1/LIMD1/DDX54/UXT/DRAP1/NSD1/KDM5B/SIN3B/PARP10/WWTR1/RLIM/GPS2/DNMT3B/RCOR3/CNOT7/PA2G4/ATN1/TBL1XR1/RYBP/TRIM28/NCOR2/NOC2L/MAP3K10/C1QBP/CREBBP/HDAC9/YAP1/HDAC3/PIAS1/IRF2BP1/ATF7IP/COPS2/ZNF366/NCOA5/EZH1/RCOR1/CDYL/RB1/RERE/ZFPM2/BCORL1/NCOR1/SDR16C5/HIPK2/PAWR/SFMB…	100
MF	GO:0015631	tubulin binding	182/7188	376/18410	0.000121751423223079	0.00436872753918107	0.00366762027232371	VAPB/ADNP/KIF3A/IFT81/NEDD1/PHF6/CKAP5/GAS2L3/CLASP2/MDM1/DIP2B/NDE1/RPS3/KRIT1/SMC3/TPR/APPL1/KIF5B/FBXW11/BRCA2/DDX3X/ARL8B/CCDC61/TBCEL/GPAA1/APC/SETD2/GABARAP/CLASP1/HOOK3/TTBK2/CLIP1/KIF27/KIF16B/INO80/KIF2A/FAM161A/VPS41/TTLL11/KATNAL1/DNM1L/TAOK1/CCDC66/KIF14/ZNF207/DAG1/FMN1/TBCA/OPA1/KIF20B/HAUS6/GOLGA2/UXT/ALMS1/SGIP1/MAPRE1/CENPF/KIF3C/KIF23/RAE1/KIF1B/AGTPBP1/CEP350/PRC1/TRAF3IP1/ARHG…	182
MF	GO:0008017	microtubule binding	136/7188	272/18410	0.00014262120248021	0.00497136762931017	0.00417354676731562	VAPB/KIF3A/CKAP5/GAS2L3/CLASP2/MDM1/NDE1/RPS3/KRIT1/KIF5B/FBXW11/CCDC61/APC/GABARAP/CLASP1/HOOK3/TTBK2/CLIP1/KIF27/KIF16B/KIF2A/FAM161A/VPS41/KATNAL1/DNM1L/CCDC66/KIF14/ZNF207/FMN1/OPA1/KIF20B/HAUS6/GOLGA2/UXT/ALMS1/SGIP1/MAPRE1/CENPF/KIF3C/KIF23/RAE1/KIF1B/CEP350/PRC1/TRAF3IP1/FTCD/DRG1/TUBGCP5/KIF26B/HAUS7/MACF1/CAMSAP1/CENPE/BCL2L11/NUSAP1/KIF3B/KIF13A/KIF13B/CAPN6/KIF24/SPAST/KIF15/TUBGCP3/KI…	136
MF	GO:0090079	translation regulator activity, nucleic acid binding	61/7188	108/18410	0.000174997092001202	0.00580967494153191	0.00487731986031971	EEF1D/EIF4G2/CELF1/EEF1G/EIF5A/EIF3G/EIF2B4/EIF3C/EIF4E2/EIF6/EEF1B2/EIF3H/EIF5AL1/EEFSEC/EIF2B3/PAIP1/EIF4A1/EIF3K/EIF4G3/EIF3F/EIF4H/EIF3E/EIF3B/CPEB2/CPEB4/TUFM/EEF1A1/MTIF3/PURA/EIF4E3/EIF5A2/EIF3A/EIF3D/EIF3M/GTPBP2/EIF2B5/DHX29/EIF1/TSFM/LARP1/MCTS1/COPS5/PABPC1/GFM1/ABCF1/DHFR/EIF4A2/EIF3L/RARA/SHMT2/EEF2K/EIF1AX/EIF3I/ABTB1/EIF3CL/CPEB1/GSPT1/EIF1AD/ETF1/EIF5B/RPS27L	61
MF	GO:0017124	SH3 domain binding	69/7188	125/18410	0.000176195059702197	0.00580967494153191	0.00487731986031971	ELMO2/ABI1/ADAM17/ADAM10/SYNJ1/CBL/RUFY2/SOS1/SYNJ2/PTPN12/ABL1/ENAH/UVRAG/FMN1/TP53BP2/DOCK1/USP8/SGIP1/CCDC6/DNAJC6/ABI2/EPS15/QKI/AFAP1/ADAM9/DAB2IP/CD2AP/PLSCR4/CBLB/PLSCR1/DNM2/RAPGEF1/SIRPA/ADAM12/SOCS7/NCKIPSD/CIT/SYNGAP1/LANCL1/ARHGAP17/AFAP1L2/SHANK2/SH3BGR/ARHGAP27/ESPN/INPP5J/ADAM19/PTPN22/GRB2/BCAR1/KHDRBS3/ABI3/TOM1L1/ARHGAP1/DOCK4/INPPL1/FUT8/WASF2/SKAP1/CNTNAP1/DRD4/DPYSL3/SH3BGRL/…	69
MF	GO:1901981	phosphatidylinositol phosphate binding	92/7188	175/18410	0.000183650290729809	0.00589614091290439	0.00494990949806383	OSBPL2/TWF1/GSDMD/SNX27/SNX13/COMMD1/KRIT1/OSBPL8/FCHO2/HIP1/SNX4/PICALM/SNX12/RNF34/GOLPH3/IQGAP1/EXOC1/TECPR1/KIF16B/SVIL/CLVS1/SESTD1/DENND1B/ZFYVE16/SH3PXD2B/VEPH1/PLEKHB2/GAB2/CYTH3/ARFIP1/TULP3/PFN1/DAB2IP/OGT/PLEKHA3/ARAP2/PLEKHA5/DENND1C/TTPAL/SCIN/ANXA2P2/ARHGAP32/FCHSD2/PLA2G4E/GBF1/RAB35/SNX18/STXBP6/SYTL2/PLCB1/KCNJ2/OBSCN/SH3PXD2A/MARK1/GSDMC/PLA2G4A/WIPI1/FZD7/SLC9A1/MYO10/PLEKHN1/S…	92
MF	GO:0005543	phospholipid binding	220/7188	467/18410	0.000200434479744462	0.00627000167405751	0.00526377189720273	OSBPL2/TWF1/GSDMD/STAM/SNX27/SNX13/COMMD1/NF1/ESYT2/PIK3C2A/EXOC8/CLINT1/CPNE8/APOC1/KRIT1/RASA2/OSBPL8/FCHO2/RAPGEF6/PXK/HIP1/STOML2/ITPR3/PRKCI/APPL1/SNX4/PICALM/SNX12/RNF34/GPAA1/PACSIN2/SBF2/GOLPH3/EEA1/IQGAP1/EXOC1/SNX6/TECPR1/OPHN1/KIF16B/MYOF/CHMP2A/APOM/WDFY1/APPL2/MYO1E/SVIL/PHF12/STAM2/CETP/CLVS1/ARL6/SESTD1/DENND1B/APOA1/OPA1/SNX9/EPB41/ZFYVE16/SCARB2/SH3PXD2B/MTM1/VEPH1/SGIP1/EPN1/ATP…	220
MF	GO:0005085	guanyl-nucleotide exchange factor activity	113/7188	223/18410	0.000258126296794706	0.00787285205223854	0.00660939175740129	ARFGEF2/ITSN2/SWAP70/EEF1D/FGD6/TRIO/RAPGEF5/RAB3GAP1/RAPGEF6/RIC8B/ARHGEF11/DOCK5/SPATA13/AKAP13/RAB3IP/ECT2/DENND2C/SOS1/EIF2B4/ALS2/GNA13/HERC2/SBF2/EEF1B2/MON1A/ANKRD27/EIF2B3/DOCK7/RPGR/DOCK9/SOS2/RAB3GAP2/DOCK1/DENND1B/FNIP1/MYCBP2/FLCN/FGD4/RGP1/MCF2L2/HERC1/SMCR8/DENND5A/ARHGEF12/ARHGEF7/CYTH3/CYSLTR2/ARHGEF18/ITSN1/RIC8A/TIAM2/PLCE1/NUCB1/RIN2/EIF2B5/RALGDS/DOCK10/PSD3/RAPGEF4/RAPGEF1/DE…	113
MF	GO:0047485	protein N-terminus binding	59/7188	105/18410	0.000267781544892315	0.00796813377484451	0.0066893823666296	MAP2K1/ERCC2/STX5/EIF5A/PIAS3/TNKS2/NCOA1/THAP7/NIPBL/TRAF6/ATM/CHMP6/BANF1/PELP1/PHB2/PDCD10/EIF3E/EPB41/NCOA3/GTF2H3/EXOC2/EXOC5/SNF8/APTX/TBL1XR1/TARBP2/ERCC4/NCOR2/ERCC6/RBPJ/CALM3/BIRC2/CSNK2A1/VPS25/RPS21/ERCC3/SCFD1/CALM2/STXBP1/TDRD7/MNAT1/MEN1/YWHAQ/PEX14/MORF4L1/MDM2/VWF/SYNGR3/ACTN4/SUV39H1/GTF2H2/SRRM2/DCTN4/KCNB1/ARF6/PEX5/MECP2/TP53/NTSR1	59
MF	GO:0032266	phosphatidylinositol-3-phosphate binding	29/7188	44/18410	0.000278383930668454	0.00808639036703604	0.0067886607654237	SNX27/SNX13/HIP1/SNX4/SNX12/TECPR1/KIF16B/SESTD1/SH3PXD2B/DAB2IP/PLEKHA5/PLA2G4E/OBSCN/SH3PXD2A/PLA2G4A/WIPI1/SNX24/ZFYVE28/WIPI2/WDR45/ATG2B/SNX20/ZFYVE19/ZFYVE26/PLEKHF1/BBS5/PLEKHA4/VPS36/DENND1A	29
MF	GO:0009055	electron transfer activity	68/7188	125/18410	0.000345046148603917	0.00978968142550648	0.00821860226662451	ETFB/NDUFB9/UQCR11/NDUFB10/NDUFC2/NDUFV1/SURF1/COX4I2/NDUFB1/UQCRC1/NDUFB8/NDUFB2/NDUFV3/CYC1/NDUFS4/NDUFS8/NDUFA7/UQCR10/ME2/COX5B/NDUFS6/NDUFA3/NDUFA13/NDUFS1/NDUFA2/AKR1C4/COX6B1/NDUFB7/NDUFA10/NDUFS3/HAAO/NDUFS7/DEGS1/GSR/NDUFV2/COX8A/COX6A1/NDUFA9/NDUFS5/DHRS3/COX4I1/AKR7A2/NDUFB6/NDUFA4/NDUFA8/ADH5/NDUFC1/CYB5A/NDUFA6/UQCRFS1/COX7A2/GPX2/NCF2/QDPR/LOXL2/COX7A1/COX5A/NDUFA1/ALDH4A1/POR/NQO2/…	68
MF	GO:0002020	protease binding	73/7188	136/18410	0.000364809701608958	0.0101151780900665	0.00849186219295492	ITGB1/GSK3B/BRCA2/SLC2A13/ITGB3/SART3/LCOR/SERPINF2/DVL3/CLTC/BCL10/SERPINA1/DERL2/NDUFS7/TNFRSF10A/ITGAV/CDK5R1/PARK7/SERPINB9/MBP/LONP2/STIM1/ANXA2P2/TTN/SPATA2/COL3A1/CASP3/CST3/CFLAR/SERPINC1/RAD23A/TIMP2/ITGA3/TYSND1/SH3PXD2A/MIF/FAP/F3/BFAR/MAGEA3/MALT1/COMP/RFFL/DERL1/COL1A2/CTSG/COL1A1/CARD16/POLG/KIT/VWF/UBC/RIOK3/PINK1/RHBDD2/BANK1/NTRK2/TNFAIP3/SERPINE1/SERPINB6/ATP9A/FURIN/OS9/THAP5/E…	73
MF	GO:0016887	ATP hydrolysis activity	157/7188	325/18410	0.000384581034939304	0.0104264191694656	0.00875315431569457	DHX35/KIF3A/PIKFYVE/PSMC1/AQR/CHD6/YTHDC2/RUVBL2/ATAD2B/SMC3/ERCC2/DHX33/DDX56/KIF5B/TRAP1/DDX3X/SMC1A/YME1L1/DDX21/BBS10/ATRX/BTAF1/MCM8/BCS1L/SMC4/MDN1/NAV2/KIF27/KIF16B/INO80/KIF2A/PSMC5/NUBP2/RECQL/EIF4A1/SMARCAD1/SMCHD1/DDX59/BRIP1/FANCM/KATNAL1/MYO1E/DDX46/HSPA13/KIF14/PSMC3/SRCAP/ABCB10/SMARCA5/KIF20B/DDX54/CHD2/DHX40/MOV10/MYO19/SMC2/DHX9/ATAD5/KIF3C/DHX15/KIF23/DNA2/HSPA14/KIF1B/PEX1/VPS…	157
MF	GO:0019003	GDP binding	43/7188	73/18410	0.000456525136665649	0.0119722771892567	0.010050928132137	RAB22A/RRAGC/RAB18/RAB10/RAB21/RAB5A/RASEF/ARL8B/RIT1/RAP2A/KRAS/RAB9A/RAB28/NME2/RAB5B/RALB/RAB8B/NRAS/RAB27B/RAB5C/RAP2B/RAB12/RERG/RHEB/RAB7A/GEM/TRIM23/RAP2C/RAB27A/RAB35/SRP54/HRAS/GNAI3/RAP1A/ARL3/RAB9B/RAB31/RRAS2/RAB3B/RAB11B/RAB42/ARF6/DIRAS2	43
MF	GO:0016922	nuclear receptor binding	74/7188	139/18410	0.000461227072045136	0.0119722771892567	0.010050928132137	NCOA6/MED14/TMF1/STRN/TAF1/EP300/JMJD1C/LATS1/NCOA1/HIF1A/MED12/RNF6/BAZ2A/LCOR/TACC1/SIRT1/CRY1/JUND/PHB2/MED1/KDM3A/DDX54/NCOA3/NSD1/MED17/TAF10/NCOA2/BUD31/ARID1A/FKBP4/SLC30A9/PARK7/DDX5/NCOR2/MED16/RERG/TRIM68/SMAD3/PROX1/ZNF366/MED30/THRAP3/ZBTB7A/KDM4C/NCOR1/TADA3/YWHAH/TRERF1/CTBP2/MED13/TOB2/WIPI1/RNF14/ASXL1/CRX/KDM1A/CALR/MED24/GRIP1/ACTN4/TRIP12/GAS2L1/BRD8/PPARGC1A/CNOT1/RARG/ZNHIT3/…	74
MF	GO:0003743	translation initiation factor activity	32/7188	51/18410	0.000516281141793901	0.0131221456872617	0.011016262082576	EIF4G2/EIF3G/EIF2B4/EIF3C/EIF4E2/EIF6/EIF3H/EIF2B3/EIF4A1/EIF3K/EIF4G3/EIF3F/EIF4H/EIF3E/EIF3B/MTIF3/EIF4E3/EIF3A/EIF3D/EIF3M/EIF2B5/DHX29/EIF1/MCTS1/COPS5/EIF4A2/EIF3L/EIF1AX/EIF3I/EIF3CL/EIF1AD/EIF5B	32
MF	GO:0016853	isomerase activity	81/7188	155/18410	0.000550106308663253	0.0136965244197789	0.0114984626923597	TOP1/ENOPH1/BPGM/FKBP2/TRUB1/ITGB3/NKTR/TRUB2/EBPL/DDT/KATNAL1/TOP1MT/PUS7L/FKBP9/GNPDA2/RPE/PPIL4/PUS1/PTGES2/GSTZ1/ECH1/TOP2B/RPUSD3/FKBP14/MPI/PIN1/TMX3/SRR/PPIG/EBP/DEGS1/PPIB/FKBP11/FKBP4/PIGK/PUSL1/PPIA/SPAST/TOP2A/PIN4/PGAM4/TPI1/PUS3/RPUSD2/PMM1/ALOXE3/RPUSD1/GNPDA1/CYP2J2/FKBP3/HYI/PPIH/GSTA1/DDTL/MCEE/PPIL1/MIF/PGM2L1/THAP4/AIP/RPUSD4/P4HB/DSEL/CRELD2/FKBP15/CFTR/PPIF/PPWD1/PUS7/GALE/PG…	81
MF	GO:0070403	NAD+ binding	13/7188	16/18410	0.000710937173469296	0.0173468670326508	0.014562986732329	SIRT3/SIRT1/GLUD1/SIRT4/HADH/SIRT6/CRYL1/ALDH1A3/UXS1/HADHA/SIRT7/SIRT5/EHHADH	13
MF	GO:0016896	exoribonuclease activity, producing 5'-phosphomonoesters	25/7188	38/18410	0.000760661570485797	0.0175546492414801	0.0147374233925454	EXOSC4/EXOSC7/EXD2/EXOSC5/XRN2/XRN1/PAN3/ISG20L2/ANGEL2/CNOT6/CNOT7/ERI1/PNPT1/ERI3/EXOSC2/CNOT8/DIS3L/CPSF3/PDE12/CNOT1/CNOT6L/DCP2/PARN/TOE1/CNOT2	25
MF	GO:0061659	ubiquitin-like protein ligase activity	157/7188	329/18410	0.000764846566343544	0.0175546492414801	0.0147374233925454	ANKIB1/MEX3C/UBR1/NOSIP/HACE1/TRIM52/UBE3C/SH3RF1/RNF181/CBL/PIAS3/SHPRH/RNFT1/RNF111/ITCH/RBBP6/ANAPC11/RFWD3/NSMCE1/SIAH1/RNF34/RNF115/MED12/RNF6/C18orf25/ZNRF1/HERC2/RNF38/HERC3/TRAF6/STUB1/TRIM56/RNF13/XIAP/FBXO30/HLTF/PELI1/TRIM59/UBE3B/PRPF19/RNF25/MSL2/MED11/UBE3A/RANBP2/NHLRC3/MYCBP2/RNF41/TOPORS/LONRF1/RNF19A/NEURL2/TRIM37/SMURF2/WSB1/ZNRF2/RLIM/UBR2/RNF5/ARIH1/NSMCE2/LRSAM1/TRIM44/UHRF2…	157
MF	GO:0030295	protein kinase activator activity	57/7188	104/18410	0.000785279594669457	0.0175546492414801	0.0147374233925454	ABI1/STK4/MAP2K1/BMPR2/PIK3CA/CCNT2/RPLP1/RICTOR/CCNT1/ETAA1/BMPR1A/CAB39/DDX3X/WNK1/ALS2/IQGAP1/MOB2/INCENP/PAK2/TAOK1/DAZAP2/MTCP1/MLST8/MARK2/DAB2IP/CDK5R1/FAM20A/MAP3K13/ERCC6/DBF4B/CALM3/GREM1/MAP2K2/CALM2/AFAP1L2/PRKAG2/MNAT1/SPRY2/TPX2/DBF4/DUSP19/MAP3K12/GPRC5D/TOM1L1/GPRC5B/DGKQ/GHRL/TAOK2/CKS1B/GRM5/CCNYL1/NRG3/MAP2K6/PARP16/CD24/STK11/STRADA	57
MF	GO:0004532	exoribonuclease activity	26/7188	40/18410	0.00078845056036039	0.0175546492414801	0.0147374233925454	EXOSC4/EXOSC7/EXD2/EXOSC5/XRN2/XRN1/PAN3/ISG20L2/ANGEL2/CNOT6/CNOT7/ERI1/PNPT1/ERI3/EXOSC2/CNOT8/DIS3L/CPSF3/PDE12/CNOT1/CNOT6L/DCP2/ZC3H12A/PARN/TOE1/CNOT2	26
MF	GO:1990841	promoter-specific chromatin binding	37/7188	62/18410	0.000791398121542135	0.0175546492414801	0.0147374233925454	RBL1/BMI1/ZNF609/RBL2/ATF2/SUZ12/NIPBL/NUP98/SIRT1/MED1/ZNF304/ERCC1/DHX9/HSF1/TAF10/DNMT1/TRIM28/ERCC4/DDX5/NRL/ERCC3/SMAD3/PCGF2/ZNF750/IKZF3/IRF3/GLI2/FOXC2/KDM1A/FOXO4/PCGF1/ISL1/HNRNPU/MECP2/TP53/GTF2B/EHMT2	37
MF	GO:0043021	ribonucleoprotein complex binding	78/7188	150/18410	0.000833611448859481	0.0180324016577073	0.0151385045840804	YTHDF1/SECISBP2L/PHF6/CKAP5/RPLP1/TACO1/RICTOR/EIF5A/DHX33/ITCH/DDX3X/UHMK1/EIF3C/EIF6/EIF5AL1/EEFSEC/PRPF31/EIF3K/RPSA/SEC61B/EIF4H/PQBP1/NME1/PES1/CPEB2/TIMM50/DHX9/MTOR/SEC61G/CPEB4/NOMO2/PRMT7/CPSF6/DERL2/OXA1L/NAA10/MTIF3/LETM2/PRMT3/EIF5A2/SNRPA/ERAL1/ERI1/NCLN/DHX29/EIF1/SEC61A2/DDX5/GEMIN4/SNRPD1/LARP1/C1QBP/SRP9/TTC5/CCDC47/PPIH/SRP54/BOP1/NAA16/SERBP1/GEMIN5/DERL1/PPP1CA/IMPACT/MDM2/NEA…	78
MF	GO:0140296	general transcription initiation factor binding	32/7188	52/18410	0.00084249745449944	0.0180324016577073	0.0151385045840804	PSMC1/BDP1/ZBTB43/EDF1/RUVBL2/TAF13/TAF1/DR1/THAP7/TAF1B/TAF1L/BTAF1/GTF2A1/PSMC5/FBL/CAND1/ERCC1/DRAP1/HSF1/MTOR/BCL10/YEATS2/POLR1E/ERCC4/FOXF2/THRA/ZNHIT6/BRF1/HNRNPU/CAND2/TP53/GTF2B	32
MF	GO:0140098	catalytic activity, acting on RNA	182/7188	388/18410	0.000874648050434292	0.0183262152696911	0.0153851660547104	DHX35/QTRT1/EXOSC4/DBR1/AQR/TRMT2B/YTHDC2/POLR2B/POLR2L/AARSD1/POLRMT/DHX33/DDX56/EXOSC7/DDX3X/EXD2/POLR2H/DDX21/EXOSC5/MEPCE/RNASEK/DARS2/ENDOG/FARS2/XRN2/EIF4A1/PTRH1/POLR2I/DDX59/BRIP1/FANCM/DDX46/FBL/ZCCHC4/TRMT2A/RNMT/RPP40/XRN1/POLR1C/PAN3/PTRH2/ERN1/DDX54/ISG20L2/SARS2/TRMT11/PUS1/NSUN2/DHX40/MOV10/POLR2F/POLR1D/TRMT61A/METTL14/DHX9/MED21/NSUN5/EMG1/MARS2/DHX15/POP5/ANG/TRNT1/DUS1L/ANGEL2/…	182
MF	GO:0140097	catalytic activity, acting on DNA	110/7188	222/18410	0.0008862677876326	0.0183262152696911	0.0153851660547104	TOP1/CHD6/RBBP4/RUVBL2/DNASE1L1/NTHL1/RPS3/POLK/TTF2/SMC3/MGMT/ERCC2/BPTF/RBBP8/DDX3X/EXD2/REV3L/DCLRE1A/MPG/ALKBH2/ATRX/BTAF1/MCM8/ENDOG/NAV2/INO80/RECQL/POLE4/SMARCAD1/XRCC2/TEP1/BRIP1/FANCM/TOP1MT/HLTF/POLI/ALKBH4/SMARCA5/MYO18A/POLL/NME1/CHD2/ERCC1/DHX9/ATAD5/DNA2/TOP2B/DNMT1/REV1/METTL4/RAD17/RAD50/CHD9/GEN1/DNMT3B/APTX/POLA1/SUPV3L1/BLM/WRN/LIG4/DCLRE1B/TOP2A/POLN/ERCC4/ASCC3/POLQ/ERCC6/TDG…	110
MF	GO:0004303	estradiol 17-beta-dehydrogenase activity	14/7188	18/18410	0.000959182358627388	0.0192359379718481	0.0161488935691183	HSD17B8/HSD17B3/AKR1C4/AKR1C1/HSD17B1/HSD17B7/AKR1C2/HSD17B12/HSD17B14/RDH8/HSD17B2/AKR1C3/DHRS11/HSD17B10	14
MF	GO:0004386	helicase activity	80/7188	155/18410	0.000961796898592403	0.0192359379718481	0.0161488935691183	DHX35/AQR/CHD6/YTHDC2/RUVBL2/TTF2/ERCC2/DHX33/SHPRH/DDX56/DDX3X/DDX21/ATRX/BTAF1/MCM8/NAV2/RECQL/EIF4A1/SMARCAD1/DDX59/BRIP1/FANCM/DDX46/HLTF/ZNFX1/HELZ/SRCAP/SMARCA5/DDX54/CHD2/DHX40/MOV10/DHX9/DHX15/DNA2/RAD50/EP400/CHD9/SNRNP200/DDX18/DDX28/SUPV3L1/BLM/WRN/DDX6/DHX29/DDX5/ASCC3/POLQ/MCM4/CHD1/SETX/DHX36/ERCC3/HELB/SKIV2L/CHD8/ERCC6L/DDX51/RFC3/EIF4A2/XRCC6/RFC5/RECQL5/MCM9/DDX49/SLFN11/DDX53/D…	80
MF	GO:0009982	pseudouridine synthase activity	11/7188	13/18410	0.0010321567870974	0.0198647680874843	0.0166768070311667	TRUB1/TRUB2/PUS7L/PUS1/RPUSD3/PUSL1/PUS3/RPUSD2/RPUSD1/RPUSD4/PUS7	11
MF	GO:0034595	phosphatidylinositol phosphate 5-phosphatase activity	11/7188	13/18410	0.0010321567870974	0.0198647680874843	0.0166768070311667	PIKFYVE/SYNJ1/SYNJ2/OCRL/INPP5K/INPP5F/PTPMT1/INPP5J/INPP5B/INPPL1/INPP5E	11
MF	GO:0019887	protein kinase regulator activity	103/7188	207/18410	0.00105806103362641	0.0198647680874843	0.0166768070311667	ABI1/STK4/KIDINS220/MAP2K1/BMPR2/NCK1/CCNG2/PIK3CA/YWHAB/CCNT2/RPLP1/CCNI/RICTOR/CCNT1/ETAA1/BMPR1A/SPRED2/CAB39/DDX3X/HEXIM2/WNK1/ALS2/APC/IQGAP1/PRKAR2A/MOB2/CSNK2B/INCENP/PAK2/NCAPG2/TAOK1/SPRY4/SPRED1/DAZAP2/MTCP1/MLST8/SMCR8/YWHAG/MARK2/GMFG/MBIP/DAB2IP/TAOK3/CDK5R1/FAM20A/MAP3K13/ERCC6/DBF4B/CALM3/CDC37/GREM1/INCA1/CASP3/GMFB/MAP2K2/PRKAR1A/HSPB1/CALM2/CIT/PKIA/CCNE2/AFAP1L2/PRKAG2/MNAT1/CI…	103
MF	GO:0046966	nuclear thyroid hormone receptor binding	20/7188	29/18410	0.0010583687915463	0.0198647680874843	0.0166768070311667	NCOA6/JMJD1C/MED12/TACC1/MED1/NCOA3/NSD1/MED17/MED16/MED30/THRAP3/NCOR1/MED13/MED24/TRIP12/GAS2L1/BRD8/ZNHIT3/GTF2H1/GTF2B	20
MF	GO:0019209	kinase activator activity	59/7188	110/18410	0.00130586809316129	0.0241387738432844	0.0202649067726624	ABI1/STK4/MAP2K1/BMPR2/PIK3CA/CCNT2/RPLP1/RICTOR/CCNT1/ETAA1/BMPR1A/CAB39/DDX3X/WNK1/ALS2/IQGAP1/MOB2/INCENP/PAK2/TAOK1/DAZAP2/MTCP1/MLST8/BCL10/MARK2/DAB2IP/CDK5R1/FAM20A/MAP3K13/ERCC6/DBF4B/CALM3/GREM1/MAP2K2/CALM2/AFAP1L2/PRKAG2/MALT1/MNAT1/SPRY2/TPX2/DBF4/DUSP19/MAP3K12/GPRC5D/TOM1L1/GPRC5B/DGKQ/GHRL/TAOK2/CKS1B/GRM5/CCNYL1/NRG3/MAP2K6/PARP16/CD24/STK11/STRADA	59
MF	GO:0043178	alcohol binding	49/7188	89/18410	0.0015597625719459	0.0284016468324477	0.0238436603692594	OSBPL2/DPM1/OSBPL8/ITPR3/XPR1/NR1H3/PRKCE/SOAT1/CETP/APOA1/SCARB2/NPC1/RBP7/OSBPL3/APOA2/C8G/PTCH1/TRPC1/ERLIN2/GRAMD1A/ASTN2/PLCL1/RBP5/RBP4/APOC3/ITPR1/TRPC4/RBP3/STARD3NL/GRAMD1C/RBP2/SOAT2/PROM2/APOA5/SCP2/GRAMD1B/PLCL2/STRA6/OSBP2/CAV1/OSBPL1A/STARD3/PROM1/STARD4/APOF/SYT2/CYP27C1/ADAP1/ITPR2	49
MF	GO:0003684	damaged DNA binding	39/7188	68/18410	0.00166807803596724	0.0299272824100005	0.0251244571052032	NTHL1/RPS3/POLK/EP300/ERCC2/RBBP8/DCLRE1A/TP53BP1/MPG/SMC6/POLI/XPA/ERCC1/REV1/APTX/BLM/WRN/DCLRE1B/ERCC4/POLQ/TDG/POT1/CREBBP/MSH2/ERCC3/RAD23A/RPA3/XRCC6/BRCA1/CUL4B/PNKP/APEX1/RAD1/RAD18/NEIL3/XPC/MUTYH/UNG/HMGB2	39
MF	GO:0019207	kinase regulator activity	114/7188	235/18410	0.00187317052713117	0.0331198267115946	0.0278046517604673	ABI1/STK4/KIDINS220/MAP2K1/BMPR2/NCK1/SOCS5/CCNG2/PIK3CA/YWHAB/CCNT2/RPLP1/CCNI/RICTOR/CCNT1/ETAA1/SOCS4/BMPR1A/SPRED2/CAB39/DDX3X/HEXIM2/WNK1/ALS2/APC/IQGAP1/PRKAR2A/MOB2/CSNK2B/INCENP/PAK2/NCAPG2/TAOK1/SPRY4/SPRED1/DAZAP2/MTCP1/MLST8/SMCR8/YWHAG/BCL10/MARK2/GMFG/MBIP/DAB2IP/WDR81/TAOK3/CDK5R1/FAM20A/MAP3K13/ERCC6/DBF4B/CALM3/CDC37/AHSG/GREM1/INCA1/CASP3/GMFB/SOCS7/MAP2K2/PRKAR1A/HSPB1/CALM2/CIT…	114
MF	GO:0032183	SUMO binding	13/7188	17/18410	0.00193725905388924	0.0337636577963554	0.0283451587884847	CASP8AP2/RNF111/HERC2/PELP1/RNF4/USP25/TDG/UBA2/SERBP1/TOLLIP/HABP4/CBX4/USPL1	13
MF	GO:0000287	magnesium ion binding	108/7188	222/18410	0.00215534973581381	0.0366781871402079	0.0307919552091651	RP2/STK4/RRAGC/ATP11B/SRPK2/ENOPH1/ATP11A/PPM1B/OXSR1/LATS1/CDK2/EXD2/ABL1/ENDOG/RAP2A/STK38L/OPA1/ERN1/DYRK2/ATP10D/NME1/HMGCL/MTPAP/MAP3K5/ATP8B1/TSSK6/MARK2/MAP3K7/NUDT8/ILVBL/PGP/SRR/IDH3A/GEN1/RPS6KA5/ATP8B2/WRN/ATP8A2/RPS6KA3/TOP2A/PLSCR1/BRSK1/IRAK4/TPPP/CDC42BPG/TDG/AASDHPPT/LRRK2/RHEB/DHX36/GEM/MSH2/MAST2/CDC42BPA/FARSB/NT5C1B/FIGNL1/CDC42BPB/COMT/TSSK4/YDJC/PAPOLA/PPA2/MVK/UBA2/TKT/MARK…	108
MF	GO:0052866	phosphatidylinositol phosphate phosphatase activity	22/7188	34/18410	0.00216461432302866	0.0366781871402079	0.0307919552091651	PIKFYVE/INPP4A/SYNJ1/SYNJ2/SACM1L/OCRL/MTMR6/MTMR1/MTM1/MTMR2/MTMR9/INPP5K/MTMR3/INPP5F/PTPMT1/INPP5J/MTMR12/INPP5B/MTMR8/MTMR14/INPPL1/INPP5E	22
MF	GO:0003925	G protein activity	25/7188	40/18410	0.00224997363239485	0.0376022990619413	0.0315677627155038	RAB10/RAB5A/RAB1A/ARL8B/RIT1/RAP2A/KRAS/RAB5B/RALB/NRAS/RAB27B/RAB5C/RAP2B/RERG/RAB7A/RAP2C/RAB27A/RAB1B/HRAS/RAB11A/RAC3/RASL10B/RASL10A/RAP1A/RAB11B	25
MF	GO:0061608	nuclear import signal receptor activity	14/7188	19/18410	0.00233280790444153	0.0383768623230355	0.0322180216051022	TNPO3/RANBP6/KPNA6/TNPO1/KPNB1/IPO9/KPNA4/KPNA1/KPNA3/SNUPN/KPNA7/IPO4/KPNA5/TMCO6	14
MF	GO:0016779	nucleotidyltransferase activity	68/7188	132/18410	0.00235923333953087	0.0383768623230355	0.0322180216051022	PAPOLG/POLR2B/POLK/POLR2L/POLRMT/REV3L/POLR2H/GALT/ABL1/GMPPA/POLE4/POLR2I/TEP1/CTU1/FICD/POLI/POLR1C/CMAS/POLL/POLR2F/POLR1D/MTPAP/MED21/TRNT1/REV1/POLR2J/NANS/POLR1E/TUT1/PAPSS1/POLR2G/POLA1/POLN/FHIT/CTU2/CRCP/POLQ/PNPT1/PCYT2/POLR2E/COASY/FPGT/POLD3/POLR3A/PAPOLA/OAS3/NMNAT2/GPHN/CHRAC1/THG1L/POLR3H/MOCS3/RMRP/POLR2D/POLG/UAP1L1/POLR2K/POLD4/CDS1/RPAP1/POLR1A/POLR1B/POLR3E/POLR3F/TERC/NMNAT3/…	68
MF	GO:0016791	phosphatase activity	131/7188	276/18410	0.00253562254864256	0.0407034145966306	0.0341712013826761	PTPN1/PTPN11/PIKFYVE/ENOPH1/PHLPP2/PPTC7/INPP4A/PPP1CB/PPM1B/DUSP18/CTDSPL2/SYNJ1/DLG1/SSH1/PTPRA/SYNJ2/PTPN12/PFKFB2/NANP/SACM1L/PTPN9/OCRL/PPM1H/DUSP7/PTPRJ/NT5C/MTMR6/MTMR1/PTPRE/LRRC40/PDP2/MDP1/MTM1/TIMM50/PPM1D/LPIN3/DNAJC6/EYA3/STYXL1/SSH3/PGP/PHPT1/CAMK2G/PTPDC1/LHPP/MTMR2/PTPN13/APTX/DUSP11/CDC14A/MTMR9/MYH3/SSH2/PTPRF/PFKFB3/PPP3CB/ATP1A1/LRRK2/PPP1R3E/PPP1R3D/PPP4C/SGPP2/PTPRU/INPP5K/S…	131
MF	GO:0004540	ribonuclease activity	61/7188	117/18410	0.00268130440070969	0.0421369673175832	0.0353746930112239	EXOSC4/DBR1/EXOSC7/EXD2/EXOSC5/RNASEK/ENDOG/XRN2/RPP40/XRN1/PAN3/ERN1/ISG20L2/POP5/ANG/ANGEL2/CNOT6/RPP21/POP7/SAMHD1/CNOT7/MBLAC1/ERI1/TSEN34/PNPT1/AZGP1/ERI3/EXOSC2/CNOT8/NOB1/PPP1R8/RNASE7/RPPH1/DIS3L/ELAC2/CPSF3/PDE12/ELAC1/RMRP/RNASE2/ZC3H12D/DICER1/SLFN13/N4BP1/POP4/ZC3H12B/EXO1/APEX1/TSNAX/RNASE4/ZC3H12C/CNOT1/CNOT6L/PIWIL2/DCP2/PLD6/ZC3H12A/PARN/TOE1/NUDT16/CNOT2	61
MF	GO:0061630	ubiquitin protein ligase activity	148/7188	316/18410	0.00269400282850122	0.0421369673175832	0.0353746930112239	ANKIB1/MEX3C/UBR1/NOSIP/HACE1/TRIM52/UBE3C/SH3RF1/RNF181/CBL/SHPRH/RNFT1/RNF111/ITCH/RBBP6/ANAPC11/RFWD3/NSMCE1/SIAH1/RNF34/RNF115/MED12/RNF6/C18orf25/ZNRF1/HERC2/RNF38/HERC3/TRAF6/STUB1/TRIM56/RNF13/XIAP/FBXO30/HLTF/PELI1/TRIM59/UBE3B/PRPF19/RNF25/MSL2/MED11/UBE3A/NHLRC3/MYCBP2/RNF41/TOPORS/LONRF1/RNF19A/NEURL2/TRIM37/SMURF2/WSB1/ZNRF2/RLIM/UBR2/RNF5/ARIH1/LRSAM1/TRIM44/UHRF2/HECTD1/MED27/DTX3/N…	148
MF	GO:0008234	cysteine-type peptidase activity	88/7188	178/18410	0.00296657143570906	0.045589420637503	0.0382730856603024	USP32/SENP7/USP9X/USP6/SCRN2/USP12/USP33/USP42/USP34/GPAA1/USP16/SCRN3/CASP8/OTUD4/CAPN7/EIF3F/OTUD1/CYLD/USP46/TANK/USP1/UCHL5/CASP2/OTUD3/SENP1/USP24/USP8/SENP6/USP49/CAPN1/USP20/CAPN2/USP3/USP25/USP48/CAPN13/PIGK/SENP2/USP44/GGH/ESPL1/USP28/USP47/USP15/CASP7/USP37/USP5/CAPN14/USP14/CASP3/CFLAR/USP31/YOD1/UCHL3/JOSD2/OTUD5/JOSD1/OTUB1/MALT1/SENP5/USP43/CTSK/CAPNS1/CTSF/ATG4B/UFSP2/USP45/USP38/U…	88
MF	GO:0030674	protein-macromolecule adaptor activity	143/7188	305/18410	0.0029894702057379	0.045589420637503	0.0382730856603024	STX16/ABI1/PTPN11/AP4E1/SUN1/MAP2K1/NCK1/FEM1B/VHL/GAS2L3/SH3RF1/SNAP23/HIP1/ERCC2/APPBP2/STX5/FRS2/EPS8/AP2S1/AKAP13/SPAG9/SLC9A3R2/KLHDC3/IQGAP1/CUL2/STUB1/USE1/MYH9/PPP4R2/STX2/AP1G1/NCSTN/NAPG/LMBRD1/STX8/SYNE2/DEDD2/STX7/FRMD4A/SEC22B/CRKL/BICD1/KLHDC10/DCAF7/APH1B/ABI2/GAB2/RAD50/SYNE1/CUL4A/FKBP4/GOSR1/STX3/DAB2IP/BNIP1/SERINC1/BAIAP2/STX12/DCAF12/GNB5/SH2B3/VTI1B/PEF1/AMBRA1/LRRK2/NUP153/…	143
MF	GO:0004298	threonine-type endopeptidase activity	11/7188	14/18410	0.00310811674902497	0.0456265043382553	0.0383042180510116	PSMB7/PSMB3/PSMB6/PSMB1/TASP1/PSMB5/PSMB10/PSMA4/PSMB2/PSMB4/PRSS50	11
MF	GO:0044594	17-beta-hydroxysteroid dehydrogenase (NAD+) activity	11/7188	14/18410	0.00310811674902497	0.0456265043382553	0.0383042180510116	HSD17B8/AKR1C4/AKR1C1/HSD17B1/AKR1C2/HSD17B12/HSD17B14/HSD17B2/AKR1C3/DHRS11/HSD17B10	11
MF	GO:0106018	phosphatidylinositol-3,5-bisphosphate phosphatase activity	11/7188	14/18410	0.00310811674902497	0.0456265043382553	0.0383042180510116	PIKFYVE/SYNJ1/SYNJ2/OCRL/MTMR6/MTMR1/MTM1/MTMR2/MTMR3/MTMR8/MTMR14	11
MF	GO:0004722	protein serine/threonine phosphatase activity	53/7188	100/18410	0.00314149702001102	0.0456265043382553	0.0383042180510116	PHLPP2/PPTC7/PPP1CB/PPM1B/DUSP18/CTDSPL2/SSH1/PPM1H/DUSP7/MTMR6/LRRC40/PDP2/TIMM50/PPM1D/SSH3/CAMK2G/CDC14A/MYH3/SSH2/PPP3CB/LRRK2/PPP1R3D/PPP4C/SSU72/PDP1/PPM1F/ILKAP/LRRK1/DUSP23/UBLCP1/MTMR3/PPA2/CTDSP2/PPP2CB/PPP2R1A/PPP3R1/PTPMT1/PPM1E/RPAP2/CTDSP1/PDXP/PPP1CA/DUSP3/DUSP19/CDC14C/PGAM5/MTMR14/PPP3CA/PPM1L/PHLPP1/PPP5C/DUSP9/LRRC39	53
MF	GO:0017025	TBP-class protein binding	17/7188	25/18410	0.00319066424506272	0.0457954162232532	0.0384460224203843	PSMC1/RUVBL2/TAF13/TAF1/DR1/TAF1B/TAF1L/BTAF1/GTF2A1/PSMC5/CAND1/DRAP1/YEATS2/THRA/BRF1/CAND2/GTF2B	17
MF	GO:0016866	intramolecular transferase activity	18/7188	27/18410	0.00337138625409206	0.0477424970156308	0.0400806295049256	BPGM/TRUB1/TRUB2/PUS7L/PUS1/RPUSD3/PUSL1/PGAM4/PUS3/RPUSD2/PMM1/ALOXE3/RPUSD1/CYP2J2/PGM2L1/RPUSD4/PUS7/PGM1	18
MF	GO:0060090	molecular adaptor activity	174/7188	379/18410	0.00351066136493234	0.0477424970156308	0.0400806295049256	STX16/ABI1/PTPN11/ITSN2/AP4E1/SUN1/MAP2K1/NCK1/FEM1B/VHL/GAS2L3/RUVBL2/SH3RF1/SNAP23/HIP1/DLG1/ERCC2/APPBP2/STX5/FRS2/EPS8/AP2S1/AKAP13/SPAG9/SLC9A3R2/KLHDC3/WWC2/IQGAP1/CUL2/STUB1/OTUD4/USE1/MYH9/PPP4R2/STX2/AP1G1/NCSTN/NAPG/LMBRD1/EIF3B/STX8/SYNE2/ANAPC1/DEDD2/STX7/FRMD4A/SEC22B/CRKL/BICD1/KLHDC10/DCAF7/APH1B/ABI2/GAB2/RAD50/IPPK/SYNE1/CUL4A/ITSN1/FKBP4/GOSR1/STX3/DAB2IP/SGTB/BNIP1/DZIP1/SERINC…	174
MF	GO:0004518	nuclease activity	99/7188	204/18410	0.00351849668454481	0.0477424970156308	0.0400806295049256	EXOSC4/DBR1/DNASE1L1/NTHL1/RPS3/RBBP8/EXOSC7/EXD2/DCLRE1A/EXOSC5/RNASEK/ENDOG/XRN2/FANCM/REXO4/RPP40/XRN1/PAN3/ERN1/ISG20L2/NME1/ERCC1/DNA2/POP5/ANG/ANGEL2/CNOT6/RAD50/RPP21/N4BP2/POP7/SAMHD1/GEN1/CNOT7/APTX/MBLAC1/ERI1/WRN/DCLRE1B/EXD3/ERCC4/PLSCR1/TSEN15/TSEN34/PNPT1/AZGP1/ERI3/LAS1L/EXOSC2/CNOT8/NOB1/EME2/PPP1R8/DFFB/RNASE7/DNASE1L2/PGBD5/RPPH1/DIS3L/ELAC2/CPSF3/PDE12/ENDOD1/ELAC1/RMRP/HARBI1/…	99
MF	GO:0034062	5'-3' RNA polymerase activity	26/7188	43/18410	0.00359221753563033	0.0477424970156308	0.0400806295049256	POLR2B/POLR2L/POLRMT/POLR2H/POLR2I/POLR1C/POLR2F/POLR1D/MED21/TRNT1/POLR2J/POLR1E/POLR2G/CRCP/POLR2E/POLR3A/POLR3H/RMRP/POLR2D/POLR2K/RPAP1/POLR1A/POLR1B/POLR3E/POLR3F/POLR3B	26
MF	GO:0097747	RNA polymerase activity	26/7188	43/18410	0.00359221753563033	0.0477424970156308	0.0400806295049256	POLR2B/POLR2L/POLRMT/POLR2H/POLR2I/POLR1C/POLR2F/POLR1D/MED21/TRNT1/POLR2J/POLR1E/POLR2G/CRCP/POLR2E/POLR3A/POLR3H/RMRP/POLR2D/POLR2K/RPAP1/POLR1A/POLR1B/POLR3E/POLR3F/POLR3B	26
MF	GO:0016859	cis-trans isomerase activity	25/7188	41/18410	0.00364314941732698	0.0477424970156308	0.0400806295049256	FKBP2/NKTR/FKBP9/PPIL4/GSTZ1/FKBP14/PIN1/PPIG/DEGS1/PPIB/FKBP11/FKBP4/PPIA/PIN4/FKBP3/PPIH/PPIL1/AIP/FKBP15/PPIF/PPWD1/PPIE/PPIAL4G/FKBP1A/PPIAL4D	25
MF	GO:0030020	extracellular matrix structural constituent conferring tensile strength	25/7188	41/18410	0.00364314941732698	0.0477424970156308	0.0400806295049256	COL27A1/COL6A3/COL12A1/COL8A1/COL4A1/COL3A1/COL6A6/COL24A1/COL8A2/COL5A1/COL11A1/COL10A1/COL5A2/COL4A3/COL1A2/COL1A1/COL16A1/COL28A1/COL4A4/COL13A1/COL4A2/COL7A1/COL4A5/COL9A3/COL18A1	25
MF	GO:0003899	DNA-directed 5'-3' RNA polymerase activity	24/7188	39/18410	0.00367893170996065	0.0477424970156308	0.0400806295049256	POLR2B/POLR2L/POLRMT/POLR2H/POLR2I/POLR1C/POLR2F/POLR1D/MED21/POLR2J/POLR1E/POLR2G/CRCP/POLR2E/POLR3A/POLR3H/POLR2D/POLR2K/RPAP1/POLR1A/POLR1B/POLR3E/POLR3F/POLR3B	24
MF	GO:0000175	3'-5'-exoribonuclease activity	22/7188	35/18410	0.00369219119720653	0.0477424970156308	0.0400806295049256	EXOSC4/EXOSC7/EXD2/EXOSC5/XRN2/PAN3/ISG20L2/ANGEL2/CNOT6/CNOT7/ERI1/PNPT1/ERI3/EXOSC2/CNOT8/DIS3L/PDE12/CNOT1/CNOT6L/PARN/TOE1/CNOT2	22
MF	GO:0035591	signaling adaptor activity	44/7188	81/18410	0.00371765345613518	0.0477424970156308	0.0400806295049256	ABI1/PTPN11/MAP2K1/NCK1/SH3RF1/FRS2/EPS8/AKAP13/SPAG9/IQGAP1/DEDD2/CRKL/ABI2/GAB2/DAB2IP/GNB5/SH2B3/LRRK2/SPATA2/STAT3/CDC42SE2/GNB1/NCK2/MAP2K2/AFAP1L2/HOMER1/SHANK2/SARM1/G3BP2/DOK2/DUSP19/BANK1/GRIP1/GNB4/STAP2/KSR1/GRIP2/PIK3R1/MAPK8IP3/MPP7/SHANK1/MAGI2/ZDHHC11/SORBS1	44
MF	GO:0019902	phosphatase binding	94/7188	193/18410	0.00383650194244297	0.0487555455185461	0.0409311007675111	PTPN1/KIF3A/CSRNP2/TBK1/EIF2AK3/MAPK8/RCAN3/STRN/MASTL/DLG1/MAPK1/WNK1/SLC9A3R2/SBF2/MFHAS1/NFATC2/ARPP19/IQGAP1/SHOC2/SOD1/PPP1R16A/CRY1/CTTNBP2NL/CEP192/SPRED1/STRN3/MAP3K5/CDC27/STYXL1/EGFR/PHACTR4/SMAD2/DLG3/DAB2IP/AP3B1/AKAP11/GNA12/JAK1/SMG7/MTMR9/PPP3CB/AMBRA1/PPP1R3E/PPP1R3D/SIRPA/STAT3/ROS1/MAST2/SMAD3/STAU1/C20orf27/FBXL2/MTMR3/SYTL2/ANKLE2/STX17/YWHAE/TRPC4AP/FER/PPP3R1/CHCHD3/VRK3/PPP…	94
MF	GO:0008094	ATP-dependent activity, acting on DNA	54/7188	103/18410	0.00391266470256981	0.0492108344034553	0.0413133234465591	CHD6/RBBP4/RUVBL2/TTF2/SMC3/ERCC2/BPTF/DDX3X/ATRX/BTAF1/MCM8/NAV2/INO80/RECQL/SMARCAD1/XRCC2/BRIP1/FANCM/HLTF/SMARCA5/MYO18A/CHD2/DHX9/ATAD5/DNA2/TOP2B/RAD17/RAD50/CHD9/SUPV3L1/BLM/WRN/TOP2A/ASCC3/POLQ/ERCC6/MCM4/CHD1/SETX/DHX36/MSH2/ERCC3/HELB/CHD8/ERCC6L/RFC3/XRCC6/RFC5/RECQL5/MCM9/WRNIP1/UPF1/GTF2F2/SMARCA2	54
