# Supplementary material for: Characterization of prognostic value and immunological roles of RAB22A in hepatocellular carcinoma
Source: Front Immunol. 2023 Mar 3;14:1086342. doi: 10.3389/fimmu.2023.1086342 (PMC10021109; doi:10.3389/fimmu.2023.1086342)
Supplement: Supplementary file 5 [file Table_4.xls]

ID	Description	GeneRatio	BgRatio	pvalue	p.adjust	qvalue	geneID	Count
hsa03010	Ribosome	119/3262	158/8163	8.29820075629826e-20	2.77159905260362e-17	2.22741178195374e-17	MRPS2/MRPL28/RPS29/RPS20/RPL34/RPL12/FAU/MRPL23/RPL30/RPS14/RPS9/RPL13/RPL36AL/MRPL14/RPL41/RPL36/RPL35/MRPL11/RPS10/RPL24/MRPL2/RPL29/RPL32/RPL37A/RPL28/RPL18/RPLP2/RPS3/MRPL12/RPLP1/RPL10A/RPL27A/RPL38/RPL37/MRPL27/RPL8/RPL35A/RPS13/MRPS18A/RPL31/RPL11/RPL23A/RPS2/RPS15/RPS8/RPL14/RPS5/RPLP0/RPL26/MRPS9/RPL19/RPS12/RPS19/MRPS18C/MRPS11/RPL7A/RPS27A/RPS11/RPS24/RPS15A/RPL22L1/RPL39/RPL27/RPS23/R…	119
hsa05168	Herpes simplex virus 1 infection	270/3262	495/8163	9.73874244849303e-12	1.62636998889834e-09	1.30704174966617e-09	ZNF107/PTPN11/APAF1/ZNF136/TBK1/ZNF713/ZNF430/RBAK/ZNF765/PIK3CA/ZNF124/EIF2AK3/ZNF12/ZNF41/ZNF641/ZNF791/ZNF689/ZNF432/PIK3CB/PPP1CB/ZNF567/ZNF431/ZNF627/ZNF621/ZNF267/ZNF273/ZNF624/ZNF699/ZNF674/ZNF514/ZNF558/ZNF708/ZNF468/ZNF182/ZNF441/ZNF81/ITGB3/ZNF461/ZNF443/ZFP30/EIF2B4/ZNF354B/ZNF675/TRAF6/ZNF225/ZNF436/ZNF611/ZNF714/EIF2B3/ZNF195/ZNF37A/ZNF333/ZNF440/CASP8/ZNF426/ZNF25/ZNF420/ZNF836/ZNF1…	270
hsa05171	Coronavirus disease - COVID-19	142/3262	232/8163	2.89273282067251e-11	3.22057587368206e-09	2.58823462902277e-09	ADAM17/RPS29/RPS20/RPL34/TBK1/RPL12/FAU/RPL30/PIK3CA/RPS14/RPS9/RPL13/RPL36AL/MAPK8/RPL41/RPL36/RPL35/RPS10/RPL24/PIK3CB/RPL29/RPL32/RPL37A/RPL28/RPL18/RPLP2/RPS3/RPLP1/RPL10A/RPL27A/RPL38/RPL37/RPL8/RPL35A/RPS13/RPL31/RPL11/RPL23A/RPS2/RPS15/RPS8/RPL14/RPS5/MAPK1/RPLP0/RPL26/RPL19/RPS12/RPS19/RPL7A/RPS27A/RPS11/RPS24/RPS15A/MAPK9/RPL22L1/RPL39/RPL27/TRAF6/RPS23/RPL13A/RPS3A/RPS6/RPSA/UBA52/RPL15…	142
hsa05014	Amyotrophic lateral sclerosis	187/3262	364/8163	4.32721048643855e-06	0.000361322075617619	0.00029037859843206	VAPB/APAF1/TBK1/NDUFB9/NDUFB11/CCS/PSMC1/EIF2AK3/SPG11/UQCR11/NDUFA11/NDUFB10/PSMB7/RAB5A/NDUFC2/PSMB3/NDUFV1/TPR/ITPR3/KIF5B/COX4I2/NUP107/RAB1A/COX6C/NDUFB1/UQCRB/UQCRC1/KLC2/ALS2/PSMB6/NDUFB8/NUP205/SOD1/PIK3R4/CHMP2B/PSMB1/PSMC5/NUP98/NDUFB2/NDUFV3/CYC1/UQCRQ/NDUFS4/ATXN2L/NDUFS8/NDUFA7/UQCR10/PSMC3/TANK/COX5B/NDUFS6/ERN1/NDUFA3/RANBP2/NDUFA13/NDUFS1/NDUFA2/PSMA6/MAP3K5/MTOR/PSMD13/SMCR8/COX6…	187
hsa04932	Non-alcoholic fatty liver disease	89/3262	155/8163	7.02876758799126e-06	0.000469521674877816	0.000377333838934268	NDUFB9/NDUFB11/PIK3CA/EIF2AK3/MAPK8/PIK3CB/UQCR11/NDUFA11/NDUFB10/NDUFC2/NDUFV1/COX4I2/GSK3B/ITCH/COX6C/NDUFB1/UQCRB/UQCRC1/NDUFB8/NR1H3/MAPK9/NDUFB2/CASP8/NDUFV3/CYC1/UQCRQ/NDUFS4/NDUFS8/NDUFA7/UQCR10/COX5B/NDUFS6/ERN1/NDUFA3/NDUFA13/NDUFS1/NDUFA2/MAP3K5/COX6B1/NDUFB7/PRKAA1/NDUFA10/NDUFS3/MLXIPL/NDUFS7/NDUFV2/COX8A/ADIPOR1/NDUFAB1/BCL2L11/COX6A1/NDUFA9/NDUFS5/MAP3K11/COX4I1/AKT3/NDUFB6/NDUFA4/N…	89
hsa05010	Alzheimer disease	194/3262	384/8163	1.14776874116746e-05	0.000638924599249884	0.000513475489469652	APAF1/ADAM17/ADAM10/MAP2K1/NDUFB9/NDUFB11/PSMC1/PIK3CA/EIF2AK3/MAPK8/PIK3CB/UQCR11/NDUFA11/NDUFB10/FZD1/PSMB7/NDUFC2/PSMB3/NDUFV1/ITPR3/KIF5B/COX4I2/GSK3B/MAPK1/COX6C/NDUFB1/UQCRB/ATP2A2/UQCRC1/KLC2/PSMB6/APC/NDUFB8/MAPK9/SLC39A6/PIK3R4/PSMB1/PSMC5/NDUFB2/CASP8/CSNK2B/NDUFV3/CYC1/UQCRQ/APP/NDUFS4/NDUFS8/NDUFA7/UQCR10/PSMC3/DVL3/COX5B/KRAS/NCSTN/NDUFS6/ERN1/NDUFA3/NDUFA13/NDUFS1/NDUFA2/IDE/PSMA6/S…	194
hsa05016	Huntington disease	157/3262	306/8163	2.78319346679957e-05	0.00132798088273008	0.00106723960005096	TAF4/APAF1/NDUFB9/NDUFB11/PSMC1/MAPK8/UQCR11/NDUFA11/REST/POLR2B/NDUFB10/PSMB7/EP300/SP1/POLR2L/NDUFC2/HIP1/PSMB3/NDUFV1/KIF5B/COX4I2/AP2S1/COX6C/NDUFB1/UQCRB/UQCRC1/POLR2H/KLC2/PSMB6/NDUFB8/SIN3A/MAPK9/SOD1/PIK3R4/PSMB1/PSMC5/NDUFB2/CASP8/NDUFV3/CREB1/POLR2I/CYC1/UQCRQ/NDUFS4/NDUFS8/IFT57/NDUFA7/UQCR10/PSMC3/CLTC/COX5B/NDUFS6/ERN1/NDUFA3/NDUFA13/NDUFS1/NDUFA2/POLR2F/PSMA6/MAP3K5/MTOR/PSMD13/COX6…	157
hsa05022	Pathways of neurodegeneration - multiple diseases	231/3262	476/8163	5.81453787574061e-05	0.0024275695631217	0.0019509304714656	VAPB/APAF1/MAP2K1/TBK1/NDUFB9/NDUFB11/CCS/PSMC1/EIF2AK3/MAPK8/SPG11/UQCR11/NDUFA11/NDUFB10/FZD1/PSMB7/RAB5A/NDUFC2/HIP1/MFN1/ATXN1L/PSMB3/NDUFV1/ITPR3/KIF5B/COX4I2/GSK3B/RAB1A/MAPK1/TRAP1/COX6C/NDUFB1/UQCRB/ATP2A2/UQCRC1/KLC2/ALS2/PSMB6/APC/NDUFB8/RPS27A/MAPK9/SOD1/PIK3R4/CHMP2B/PSMB1/PSMC5/NDUFB2/CASP8/CSNK2B/NDUFV3/CYC1/UQCRQ/UBA52/APP/NDUFS4/ATXN2L/NDUFS8/IFT57/NDUFA7/UQCR10/PSMC3/DVL3/TANK/CO…	231
hsa05212	Pancreatic cancer	47/3262	76/8163	8.92875667557766e-05	0.00298220472964294	0.00239666626554979	MAP2K1/PIK3CA/MAPK8/PIK3CB/POLK/MAPK1/BRCA2/MAPK9/E2F3/KRAS/RALBP1/MTOR/EGFR/RALB/SMAD2/JAK1/AKT3/PLD1/RAF1/GADD45G/TGFA/RALGDS/TGFBR1/VEGFA/ARAF/STAT3/NFKB1/SMAD3/BAX/RB1/CHUK/MAPK10/IKBKB/ARHGEF6/RAC3/BAD/BAK1/BCL2L1/TGFBR2/E2F2/RPS6KB2/PIK3R1/IKBKG/TGFB2/ERBB2/E2F1/TP53	47
hsa05220	Chronic myeloid leukemia	47/3262	76/8163	8.92875667557766e-05	0.00298220472964294	0.00239666626554979	PTPN11/MAP2K1/PIK3CA/PIK3CB/POLK/CBL/MAPK1/SOS1/ABL1/SOS2/E2F3/KRAS/CRKL/GAB2/SHC4/NRAS/AKT3/RAF1/GADD45G/TGFBR1/ARAF/NFKB1/SMAD3/BAX/MYC/SHC2/MAP2K2/MECOM/RB1/CHUK/CTBP2/IKBKB/RUNX1/HRAS/BAD/GRB2/BAK1/MDM2/BCL2L1/TGFBR2/STAT5A/E2F2/PIK3R1/IKBKG/TGFB2/E2F1/TP53	47
hsa04144	Endocytosis	129/3262	251/8163	0.000128847400173999	0.00381652225586298	0.0030671704230856	RAB22A/ARFGEF2/PIP5K1A/STAM/ACTR2/RAB10/ACAP2/VPS28/PARD6B/WIPF2/RAB5A/ACTR3/CBL/PRKCI/PDCD6IP/KIF5B/VPS35/SNX4/ITCH/SNX12/RUFY2/AP2S1/ARFGAP3/RAB11FIP1/GIT2/EEA1/WASL/SNX6/TRAF6/SH3GLB1/CHMP2B/CHMP6/CHMP2A/STAM2/CLTC/ARFGAP2/CAPZA1/ZFYVE16/RAB11FIP2/USP8/RNF41/IGF2R/EPN1/VPS37A/SMURF2/DNAJC6/RAB5B/VPS4B/EGFR/CYTH3/EPS15/EHD3/SNF8/SMAD2/AGAP1/ZFYVE9/ARAP2/RAB5C/PLD1/CBLB/TGFBR1/PSD3/SMURF1/ASAP2/…	129
hsa05211	Renal cell carcinoma	43/3262	69/8163	0.000137120560090886	0.00381652225586298	0.0030671704230856	PTPN11/MAP2K1/VHL/PIK3CA/PIK3CB/EP300/MAPK1/HIF1A/SOS1/CUL2/SOS2/PAK2/KRAS/TFE3/FLCN/CRKL/NRAS/AKT3/RAF1/TGFA/ARNT/PAK6/GAB1/EGLN1/VEGFA/RAPGEF1/ARAF/CREBBP/MAP2K2/EGLN2/RBX1/ETS1/EGLN3/ARNT2/HRAS/BAD/GRB2/RAP1A/PAK1/EPAS1/PIK3R1/TGFB2/PAK4	43
hsa04714	Thermogenesis	120/3262	232/8163	0.000155162485615089	0.00398648232272614	0.00320375982444111	NDUFB9/NDUFB11/UQCR11/NDUFA11/NDUFB10/NDUFC2/ATF2/NDUFV1/COX4I2/FRS2/COX6C/NDUFB1/SOS1/UQCRB/UQCRC1/NDUFB8/BMP8A/KDM3B/COX16/NDUFB2/NDUFV3/CREB1/RPS6/CYC1/UQCRQ/SOS2/NDUFAF2/NDUFS4/NDUFS8/BMP8B/NDUFA7/UQCR10/ACTL6A/COX5B/KRAS/KDM3A/ARID1B/NDUFS6/NDUFA3/NDUFA13/NDUFS1/NDUFA2/MLST8/MAP3K5/MTOR/COX6B1/NDUFB7/PRKAA1/NDUFA10/NDUFS3/ARID1A/AKT1S1/PRKG1/NDUFAF4/PRKG2/NDUFS7/NDUFV2/COX8A/NDUFAB1/COX6A1/N…	120
hsa04137	Mitophagy - animal	44/3262	72/8163	0.000219779918767469	0.00524332091916676	0.00421382551020335	TBK1/EIF2AK3/MAPK8/TOMM7/RHOT1/FIS1/SP1/MFN1/HIF1A/RPS27A/MAPK9/GABARAP/CSNK2B/UBA52/TAX1BP1/MITF/KRAS/TFE3/USP8/BNIP3L/UBB/NRAS/RHOT2/USP15/AMBRA1/RAB7A/CSNK2A1/MAPK10/FOXO3/MFN2/HRAS/UBC/PINK1/PGAM5/FUNDC1/MAP1LC3C/BNIP3/BCL2L1/RRAS2/MAP1LC3B2/BECN1/E2F1/TP53/ULK1	44
hsa05208	Chemical carcinogenesis - reactive oxygen species	115/3262	223/8163	0.000246664400048824	0.00549239397442049	0.00441399452718949	PTPN1/PTPN11/MAP2K1/NDUFB9/NDUFB11/PIK3CA/MAPK8/PIK3CB/UQCR11/NDUFA11/NDUFB10/MGST2/NDUFC2/SLC26A2/NDUFV1/COX4I2/MAPK1/COX6C/NDUFB1/HIF1A/SOS1/UQCRB/UQCRC1/NDUFB8/MAPK9/ABL1/SOD1/NDUFB2/NDUFV3/CYC1/UQCRQ/SOS2/NDUFS4/NDUFS8/PDPK1/NDUFA7/UQCR10/PTPRJ/COX5B/KRAS/NDUFS6/NDUFA3/NDUFA13/NDUFS1/GSTO1/NDUFA2/AKR1C4/MAP3K5/COX6B1/NDUFB7/NDUFA10/NDUFS3/EGFR/NDUFS7/AKR1C1/NDUFV2/COX8A/NDUFAB1/COX6A1/NRAS/ND…	115
hsa05012	Parkinson disease	134/3262	266/8163	0.000301325278109397	0.00629016518053366	0.00505512802091423	APAF1/NDUFB9/NDUFB11/PSMC1/EIF2AK3/MAPK8/TXN2/UQCR11/NDUFA11/NDUFB10/PSMB7/NDUFC2/MFN1/PSMB3/NDUFV1/ITPR3/KIF5B/COX4I2/TRAP1/COX6C/NDUFB1/UQCRB/UQCRC1/KLC2/PSMB6/NDUFB8/RPS27A/MAPK9/SLC39A6/SOD1/PSMB1/PSMC5/NDUFB2/NDUFV3/CYC1/UQCRQ/UBA52/NDUFS4/NDUFS8/NDUFA7/UQCR10/PSMC3/COX5B/NDUFS6/ERN1/NDUFA3/NDUFA13/NDUFS1/NDUFA2/PSMA6/SLC11A2/MAP3K5/PSMD13/COX6B1/HTRA2/NDUFB7/PSMD4/NDUFA10/UBB/NDUFS3/PSMA3/N…	134
hsa01521	EGFR tyrosine kinase inhibitor resistance	47/3262	79/8163	0.000332194134187945	0.00652663769522198	0.00524517053980966	MAP2K1/PIK3CA/NF1/PIK3CB/GSK3B/MAPK1/SOS1/EIF4E2/RPS6/SOS2/KRAS/JAK2/MTOR/EGFR/SHC4/BCL2L11/NRAS/JAK1/AKT3/RAF1/TGFA/GAB1/VEGFA/ARAF/STAT3/PLCG1/PDGFA/BAX/IGF1R/SHC2/MAP2K2/NRG2/FGFR2/IL6R/FOXO3/HRAS/BAD/GRB2/PLCG2/PRKCA/IL6/BCL2L1/RPS6KB2/PIK3R1/PDGFD/ERBB2/BCL2	47
hsa04912	GnRH signaling pathway	53/3262	93/8163	0.00062580543047546	0.0116121674321558	0.0093321862439323	MAP2K1/MAPK8/MAP3K2/GNA11/ITPR3/MAPK1/SOS1/MAPK9/SOS2/KRAS/MAP3K1/ELK1/EGFR/MMP14/CAMK2G/MAP3K3/NRAS/ADCY5/PLA2G4D/GNAS/PLD1/RAF1/CACNA1D/CALM3/ADCY6/MAPK7/PLA2G4E/MAP2K2/CALM2/GNAQ/PLCB1/ITPR1/ADCY7/MAPK10/PLA2G4A/HRAS/ADCY9/GNRHR/MAPK13/GRB2/PRKCA/PLCB3/CALML6/ADCY3/CACNA1C/MAP2K3/PLA2G4F/GNRH1/PRKCD/MMP2/MAP2K6/ADCY8/ITPR2	53
hsa04510	Focal adhesion	103/3262	201/8163	0.000680424837413223	0.0119611524050535	0.00961265005763832	PPP1R12A/PIP5K1A/MAP2K1/ARHGAP5/PIK3CA/MAPK8/PIK3CB/ITGB1/PPP1CB/GSK3B/MAPK1/ROCK1/ITGB3/SOS1/MAPK9/MYL5/XIAP/ROCK2/VCL/ITGB8/SOS2/PAK2/PDPK1/LAMC2/DOCK1/PPP1R12B/CRKL/ELK1/TLN1/CAPN2/COL6A3/EGFR/SHC4/LAMB1/ITGB4/LAMA5/MYLK/ITGAV/AKT3/RAF1/PAK6/VEGFA/BIRC2/RAPGEF1/COL4A1/CAV2/FLNA/PDGFA/IGF1R/SHC2/COL6A6/ITGA3/LAMA1/LAMC1/ITGA2/MAPK10/COMP/COL4A3/THBS2/TNC/COL1A2/ITGB6/FLT1/ITGA5/HRAS/CHAD/COL1A1…	103
hsa03018	RNA degradation	46/3262	79/8163	0.000744308057018606	0.0123816195733836	0.00995056095560294	EXOSC4/TTC37/PATL1/EXOSC7/LSM2/EXOSC5/XRN2/XRN1/PAN3/EXOSC8/LSM7/CNOT6/CNOT7/LSM5/DDX6/PNPT1/EXOSC2/LSM3/CNOT8/DHX36/PABPC1/SKIV2L/BTG3/EXOSC1/LSM4/DIS3L/TOB2/ENO2/LSM6/PABPC4L/PFKL/PFKP/PFKM/EXOSC6/CNOT1/CNOT6L/PABPC5/DCP1A/DCP2/CNOT4/HSPD1/HSPA9/PARN/BTG2/NUDT16/CNOT2	46
hsa04722	Neurotrophin signaling pathway	65/3262	119/8163	0.000790066398058462	0.0123816195733836	0.00995056095560294	PTPN11/KIDINS220/MAP2K1/PIK3CA/MAPK8/PIK3CB/PRDM4/GSK3B/MAPK1/FRS2/SOS1/MAPK9/ABL1/TRAF6/SOS2/PDPK1/KRAS/MAP3K5/MAP3K1/CRKL/SHC4/CAMK2G/MAP3K3/NRAS/RPS6KA5/AKT3/RPS6KA3/RAF1/IRAK4/GAB1/CALM3/SH2B3/RAPGEF1/MAPK7/PLCG1/NFKB1/BAX/SHC2/MAP2K2/PSEN2/CALM2/ZNF274/BDNF/YWHAE/MAPK10/IKBKB/FOXO3/HRAS/BAD/MAPK13/RPS6KA1/GRB2/PLCG2/MAPKAPK2/RPS6KA6/IRAK3/NTF4/NTRK2/CALML6/RAP1A/PIK3R1/PRKCD/BCL2/NFKBIB/TP53	65
hsa04141	Protein processing in endoplasmic reticulum	89/3262	171/8163	0.000815555780282751	0.0123816195733836	0.00995056095560294	UBXN4/EIF2AK3/MAPK8/SIL1/MAPK9/STUB1/UBXN1/SEC61B/STT3B/DNAJC5/LMAN2/HSPBP1/ERN1/MAP3K5/MAN1A2/SEC23B/SEC61G/UBXN2A/CAPN1/CAPN2/DERL2/RNF5/BAG1/ATF6B/SEC31A/MAN1B1/EIF2AK2/SEC24D/SSR4/SEC61A2/SEC24A/SEC24B/DAD1/BCAP31/DNAJC10/BAX/MAN1A1/RAD23A/YOD1/CANX/MBTPS1/UBE4B/PREB/LMAN1/TUSC3/DNAJB2/UGGT2/SEC13/ERP29/MBTPS2/PRKCSH/EDEM3/PLAA/ERLEC1/RBX1/MAPK10/UBQLN4/EIF2AK4/P4HB/DERL1/ATF6/NFE2L2/UBQLN2/U…	89
hsa04140	Autophagy - animal	75/3262	141/8163	0.000917391937785217	0.0130633831404159	0.0104984642319762	RRAGC/MAP2K1/TBK1/PIK3CA/EIF2AK3/MAPK8/PIK3CB/RAB1A/MAPK1/HIF1A/MAPK9/GABARAP/TRAF6/SH3GLB1/PIK3R4/UVRAG/PDPK1/TANK/KRAS/ERN1/ATG7/MLST8/MTOR/SMCR8/PRKAA1/MAP3K7/AKT1S1/DAPK1/LAMP2/NRAS/RRAGB/AKT3/RAF1/PRAP1/TP53INP2/AMBRA1/RHEB/RAB7A/CFLAR/IGF1R/MAP2K2/MTMR3/ATG16L1/ITPR1/STX17/PPP2CB/MAPK10/EIF2AK4/WIPI1/ATG4B/ATG3/HRAS/BAD/ATG4C/MAP1LC3C/WIPI2/BNIP3/ATG2B/MTMR14/BCL2L1/RRAS2/NRBF2/C9orf72/DDIT…	75
hsa04810	Regulation of actin cytoskeleton	110/3262	218/8163	0.000938686213682579	0.0130633831404159	0.0104984642319762	NCKAP1/PIP4K2C/PPP1R12A/PIP5K1A/MAP2K1/ACTR2/PIKFYVE/PIK3CA/PIK3CB/ITGB1/PPP1CB/ACTR3/SSH1/MAPK1/ROCK1/SPATA13/ITGB3/SOS1/APC/GNA13/WASL/IQGAP1/ENAH/MYL5/ROCK2/VCL/ITGB8/SOS2/PAK2/MYH9/KRAS/DOCK1/PPP1R12B/CRKL/CYFIP1/ARHGEF12/ABI2/ARHGEF7/RDX/EGFR/SSH3/IQGAP3/ITGB4/PFN1/MYLK/F2R/NRAS/ITGAV/GNA12/PIP4K2A/BAIAP2/LIMK1/RAF1/SSH2/PAK6/F2/ARAF/SCIN/DIAPH2/PDGFA/MAP2K2/ITGA3/FGD1/FGFR2/ITGA2/FGFR1/ARPC…	110
hsa04012	ErbB signaling pathway	48/3262	85/8163	0.00145075064809016	0.0193820286584845	0.0155764806426522	MAP2K1/NCK1/PIK3CA/MAPK8/PIK3CB/CBL/GSK3B/MAPK1/SOS1/MAPK9/ABL1/SOS2/PAK2/KRAS/MTOR/CRKL/ELK1/EGFR/SHC4/BTC/CAMK2G/NRAS/AKT3/RAF1/CBLB/TGFA/PAK6/GAB1/ARAF/PLCG1/NCK2/MYC/SHC2/MAP2K2/NRG2/MAPK10/HRAS/BAD/GRB2/PLCG2/PRKCA/STAT5A/PAK1/RPS6KB2/PIK3R1/ERBB2/NRG3/PAK4	48
hsa00562	Inositol phosphate metabolism	42/3262	73/8163	0.0017239471195903	0.0209717406335956	0.0168540619652281	PIP4K2C/PIP5K1A/PIKFYVE/PIK3CA/PIK3C2A/INPP4A/PIK3CB/SYNJ1/SYNJ2/IPMK/SACM1L/OCRL/MTMR6/MTMR1/MTM1/IPPK/MTMR2/PLCD3/PLCE1/PIP4K2A/PIK3C2B/TPI1/PLCG1/INPP5K/PI4KA/PIK3CG/MTMR3/PLCB1/INPP5F/INPP5J/PIP5KL1/PLCG2/PI4K2B/INPP5B/PLCB3/MTMR8/MTMR14/INPPL1/PIP5K1C/INPP5E/PIK3C3/INPP5A	42
hsa05020	Prion disease	133/3262	273/8163	0.00175728036102087	0.0209717406335956	0.0168540619652281	APAF1/NDUFB9/NDUFB11/PSMC1/PIK3CA/EIF2AK3/MAPK8/PIK3CB/UQCR11/NDUFA11/NDUFB10/PSMB7/NDUFC2/ATF2/PSMB3/NDUFV1/ITPR3/KIF5B/COX4I2/GSK3B/MAPK1/COX6C/NDUFB1/UQCRB/UQCRC1/KLC2/PSMB6/NDUFB8/MAPK9/SOD1/PSMB1/PSMC5/NDUFB2/CSNK2B/NDUFV3/CREB1/CYC1/UQCRQ/NDUFS4/NDUFS8/NDUFA7/UQCR10/PSMC3/COX5B/NDUFS6/NDUFA3/NDUFA13/NDUFS1/NDUFA2/PSMA6/PSMD13/COX6B1/NDUFB7/PSMD4/NDUFA10/NDUFS3/PSMA3/NDUFS7/NOTCH1/PSMB5/NDUF…	133
hsa04723	Retrograde endocannabinoid signaling	77/3262	148/8163	0.00180162319451241	0.0209717406335956	0.0168540619652281	NDUFB9/NDUFB11/MAPK8/NDUFA11/NDUFB10/NDUFC2/NDUFV1/ITPR3/MAPK1/NDUFB1/NDUFB8/MAPK9/NDUFB2/NDUFV3/NDUFS4/NDUFS8/NDUFA7/NDUFS6/NDUFA3/NDUFA13/NDUFS1/NDUFA2/NDUFB7/NDUFA10/NDUFS3/NDUFS7/NDUFV2/NDUFAB1/ADCY5/NDUFA9/NDUFS5/CACNA1D/NDUFB6/NDUFA4/GNB5/NDUFA8/MGLL/ADCY6/GNB1/NDUFC1/GABRA3/GNAQ/NAPEPLD/PLCB1/ITPR1/NDUFA6/GABRR3/DAGLA/ADCY7/MAPK10/GNGT2/GABRB3/ADCY9/CNR1/MAPK13/GNAI3/PRKCA/GABRG2/PLCB3/GNB…	77
hsa05222	Small cell lung cancer	51/3262	92/8163	0.00182089963585112	0.0209717406335956	0.0168540619652281	APAF1/PIK3CA/PIK3CB/ITGB1/POLK/CDK2/TRAF6/XIAP/E2F3/LAMC2/LAMB1/LAMA5/ITGAV/AKT3/GADD45G/FHIT/BIRC2/COL4A1/NFKB1/CASP3/BAX/MYC/TRAF5/RB1/ITGA3/LAMA1/CHUK/CCNE2/TRAF1/LAMC1/ITGA2/IKBKB/COL4A3/BAK1/LAMB3/CDKN2B/COL4A4/LAMA2/BCL2L1/RXRB/COL4A2/E2F2/CKS1B/CCNE1/PIK3R1/IKBKG/COL4A5/TRAF4/BCL2/E2F1/TP53	51
hsa04512	ECM-receptor interaction	49/3262	88/8163	0.00195577485777055	0.0217544383557824	0.0174830815654728	ITGB1/ITGB3/ITGB8/DAG1/LAMC2/COL6A3/LAMB1/ITGB4/LAMA5/ITGAV/COL4A1/COL6A6/CD36/HMMR/CD47/ITGA3/LAMA1/LAMC1/FREM1/ITGA2/COMP/COL4A3/THBS2/TNC/COL1A2/ITGB6/ITGA5/CHAD/COL1A1/AGRN/ITGA8/VWF/ITGA4/LAMB3/VTN/FRAS1/COL4A4/SV2B/LAMA2/ITGB5/HSPG2/COL4A2/ITGA11/RELN/IBSP/COL4A5/COL9A3/FREM2/ITGA9	49
hsa04114	Oocyte meiosis	69/3262	131/8163	0.00201912451805166	0.0217544383557824	0.0174830815654728	MAP2K1/YWHAB/PPP1CB/SLK/SMC3/SPDYE3/ITPR3/MAPK1/FBXW11/ANAPC11/CDK2/SMC1A/PPP2R5E/ANAPC1/CPEB2/YWHAG/CDC27/CPEB4/CAMK2G/ADCY5/AURKA/ESPL1/RPS6KA3/CALM3/PPP2R5B/PPP3CB/ADCY6/FBXO5/BUB1/IGF1R/CALM2/SPDYC/SPDYE1/ANAPC2/CCNE2/ITPR1/YWHAH/ADCY7/YWHAE/RBX1/PPP2CB/CDC23/PPP2R1A/PPP3R1/YWHAQ/ADCY9/PPP1CA/CDK1/MAPK13/RPS6KA1/RPS6KA6/MAD2L1/MAD1L1/ANAPC16/SPDYE6/CALML6/ANAPC10/PPP2R5A/ADCY3/PPP3CA/CPEB1/RE…	69
hsa04210	Apoptosis	71/3262	136/8163	0.00237299842046904	0.024226370319325	0.0194696641393882	APAF1/MAP2K1/PIK3CA/EIF2AK3/MAPK8/PIK3CB/ITPR3/MAPK1/MAPK9/ENDOG/ATM/XIAP/CASP8/PDPK1/CASP2/KRAS/ERN1/PARP4/MAP3K5/HTRA2/CAPN1/CAPN2/DAB2IP/TNFRSF10A/PTPN13/BCL2L11/NRAS/AKT3/RAF1/GADD45G/DIABLO/BIRC2/CASP7/NFKB1/PARP3/CASP3/BAX/CFLAR/DFFB/MAP2K2/LMNB1/CHUK/TNFRSF10B/TRAF1/ITPR1/MAPK10/IKBKB/TUBA3C/CTSK/CTSF/PMAIP1/HRAS/LMNA/CASP6/BAD/BAK1/GZMB/TUBA3D/BCL2L1/TNFRSF1A/TUBA3E/CTSS/IL3RA/MCL1/PIK3R1…	71
hsa04218	Cellular senescence	80/3262	156/8163	0.00250868704092888	0.024226370319325	0.0194696641393882	MAP2K1/RBL1/HIPK3/PIK3CA/HIPK1/RBBP4/PIK3CB/PPP1CB/RBL2/ATR/ITPR3/MAPK1/FBXW11/CDK2/NFATC2/ATM/SIRT1/E2F3/KRAS/TRPM7/LIN9/MTOR/CAPN1/CAPN2/RAD50/HUS1/SMAD2/LIN54/NRAS/LIN37/AKT3/RAF1/CACNA1D/GADD45G/TGFBR1/CALM3/PPP3CB/RHEB/LIN52/NFKB1/SMAD3/MYC/FOXM1/MAP2K2/CALM2/RB1/RASSF5/HIPK2/CCNE2/ITPR1/ETS1/PPP3R1/FOXO3/HRAS/PPP1CA/CDK1/MAPK13/MDM2/MAPKAPK2/CCNA2/CDKN2B/IL6/CALML6/SERPINE1/TGFBR2/RRAS2/RAD…	80
hsa04919	Thyroid hormone signaling pathway	64/3262	121/8163	0.00252487555925785	0.024226370319325	0.0194696641393882	MED14/MAP2K1/PIK3CA/PIK3CB/MED13L/EP300/NOTCH2/GSK3B/MAPK1/ITGB3/NCOA1/HIF1A/MED12/ATP2A2/PFKFB2/SIN3A/MED1/PDPK1/KRAS/NCOA3/MTOR/MED17/NCOA2/NOTCH1/PLCD3/MED27/NRAS/ITGAV/PLCE1/AKT3/RAF1/MED16/ATP1A1/RHEB/CREBBP/PLCG1/HDAC3/MYC/MAP2K2/MED30/PLCB1/NCOR1/THRA/MED13/SLC9A1/KAT2A/HRAS/BAD/NOTCH3/PLCG2/MED24/MDM2/KAT2B/PRKCA/PLCB3/PFKL/RXRB/PFKP/ATP1B3/DIO2/PFKM/PIK3R1/MED12L/TP53	64
hsa05223	Non-small cell lung cancer	41/3262	72/8163	0.00253869150052807	0.024226370319325	0.0194696641393882	STK4/MAP2K1/PIK3CA/PIK3CB/POLK/KIF5B/MAPK1/SOS1/SOS2/E2F3/PDPK1/KRAS/EGFR/NRAS/AKT3/RAF1/GADD45G/TGFA/FHIT/ARAF/STAT3/PLCG1/BAX/MAP2K2/RB1/RASSF5/FOXO3/HRAS/BAD/GRB2/PLCG2/BAK1/PRKCA/KIF5A/RXRB/STAT5A/E2F2/PIK3R1/ERBB2/E2F1/TP53	41
hsa04215	Apoptosis - multiple species	21/3262	32/8163	0.00291475776136769	0.0270424747860225	0.0217328429575661	APAF1/MAPK8/BIRC6/MAPK9/XIAP/CASP8/HTRA2/BCL2L11/DIABLO/BIRC2/CASP7/BOK/CASP3/BAX/MAPK10/PMAIP1/BAK1/BCL2L1/TNFRSF1A/BECN1/BCL2	21
hsa03020	RNA polymerase	22/3262	34/8163	0.00303063513051557	0.0271665541500988	0.0218325600638991	POLR2B/POLR2L/POLR2H/POLR2I/POLR1C/POLR2F/POLR1D/POLR2J/POLR1E/POLR2G/CRCP/POLR2E/POLR3A/POLR3H/POLR2D/POLR2K/POLR3GL/POLR1A/POLR1B/POLR3E/POLR3F/POLR3B	22
hsa05132	Salmonella infection	121/3262	249/8163	0.00309080556198729	0.0271665541500988	0.0218325600638991	ELMO2/NCKAP1/ABI1/GSDMD/MAP2K1/ACTR2/PIK3CA/MAPK8/DYNC1I2/PIK3C2A/TXN2/PIK3CB/RPS3/GCC2/RAB5A/ACTR3/ACBD3/KIF5B/MAPK1/NAIP/ARL8B/KLC2/WASL/MAPK9/TRAF6/MYL5/CASP8/VPS41/ROCK2/MYO6/TLR5/RAB9A/SNX9/DYNC1LI2/EXOC2/CYFIP1/EXOC5/MAP3K7/DYNC2H1/DYNLL2/RAB5B/CYTH3/VPS39/DCTN3/PFN1/TNFRSF10A/AKT3/AHNAK/RAB5C/RAF1/TXN/IRAK4/PIK3C2B/TLR6/TAB2/BIRC2/DNM2/CASP7/FBXO22/RAB7A/FLNA/NFKB1/CASP3/BAX/MYC/FYCO1/PIK3…	121
hsa00510	N-Glycan biosynthesis	30/3262	50/8163	0.00321833287280291	0.0272495861946348	0.0218992892519126	DPM1/MGAT5/DPM3/DPM2/STT3B/MAN1A2/MAN2A2/MAN2A1/MAN1B1/DAD1/ST6GAL2/ALG3/ALG5/ALG10B/MAN1A1/TUSC3/ALG10/B4GALT2/MGAT4A/MGAT1/ALG8/MAN1C1/FUT8/MGAT2/B4GALT1/MGAT4C/ALG1/ALG9/RPN1/GANAB	30
hsa03050	Proteasome	28/3262	46/8163	0.00326342349636345	0.0272495861946348	0.0218992892519126	PSMC1/PSMB7/PSMB3/PSME2/PSMB6/PSMB1/PSMC5/PSMC3/PSMA6/PSMD13/PSMD4/PSMA3/PSME1/PSMB5/POMP/PSMB10/PSMA5/PSMA2/PSMA4/PSMB2/PSMB4/PSMD12/PSMD9/PSMD8/PSME3/PSMC4/PSMF1/ADRM1	28
hsa04120	Ubiquitin mediated proteolysis	73/3262	142/8163	0.00348906537066855	0.0284231178976414	0.0228424048657376	VHL/UBE3C/CBL/PIAS3/FBXW11/ITCH/UBA3/ANAPC11/BIRC6/SIAH1/RPS27A/HERC2/HERC3/CUL2/TRAF6/STUB1/XIAP/UBA52/UBE3B/PRPF19/UBE3A/ANAPC1/HERC1/TRIM37/KLHL9/MAP3K1/CDC27/UBE2M/UBB/UBE2H/SMURF2/UBE2NL/CDC34/CUL4A/RHOBTB2/UBE2A/RCHY1/CBLB/SMURF1/BIRC2/UBA6/CUL5/PIAS2/PIAS1/UBE2N/HERC4/UBE4B/ANAPC2/BRCA1/RBX1/UBA2/CDC23/CUL4B/HUWE1/KEAP1/NEDD4/PIAS4/UBE2F/TRIM32/UBE2R2/CUL3/UBE2D1/MGRN1/MDM2/UBC/UBE2J1/ANAP…	73
hsa05215	Prostate cancer	52/3262	97/8163	0.00427798372857162	0.0340201563176886	0.0273404975134277	MAP2K1/PIK3CA/PIK3CB/EP300/GSK3B/MAPK1/CDK2/SOS1/CREB1/SOS2/E2F3/PDPK1/KRAS/MTOR/EGFR/NRAS/AKT3/CREB3L2/RAF1/TGFA/ARAF/CREBBP/NFKB1/PDGFA/IGF1R/MAP2K2/RB1/CHUK/CCNE2/FGFR2/FGFR1/IKBKB/SPINT1/HRAS/ZEB1/BAD/GRB2/MDM2/PLAU/E2F2/CREB3L1/CCNE1/PIK3R1/IKBKG/PDGFD/ERBB2/TMPRSS2/INSRR/BCL2/PLAT/E2F1/TP53	52
hsa05131	Shigellosis	119/3262	247/8163	0.00476296954689419	0.0369960890386665	0.0297321232425464	ELMO2/RRAGC/ACTR2/TBK1/PIK3CA/MAPK8/PIK3CB/ITGB1/ACTR3/ITPR3/GSK3B/MAPK1/FNBP1L/FBXW11/ROCK1/NAIP/SHARPIN/RPS27A/WASL/MAPK9/TECPR1/TRAF6/MYL5/ATM/PIK3R4/ROCK2/VCL/PRKCE/UBA52/TLR5/DOCK1/CAST/MTOR/BCL10/CRKL/UBB/UBE2NL/MAP3K7/CAPN1/TLN1/CAPN2/AKT1S1/EGFR/CYTH3/PFN1/U2AF1L4/PLCD3/RPS6KA5/PLCE1/HKDC1/RRAGB/AKT3/TAB2/PLCG1/NFKB1/UBE2N/BAX/TRAF5/PLCB1/ATG16L1/TAB3/CHUK/IRF3/ITPR1/RBX1/MAPK10/MALT1/IKB…	119
hsa04072	Phospholipase D signaling pathway	75/3262	148/8163	0.00496498779056121	0.0372668275531573	0.029949703832509	PTPN11/PIP5K1A/MAP2K1/PIK3CA/PIK3CB/MAPK1/SOS1/GNA13/SOS2/KRAS/PTGFR/MTOR/GAB2/EGFR/SHC4/CYTH3/RALB/F2R/NRAS/ADCY5/GNA12/PLA2G4D/AKT3/GNAS/PLD1/RAF1/RALGDS/GAB1/F2/RAPGEF4/DNM2/RHEB/ADCY6/PLCG1/PDGFA/PLA2G4E/SHC2/PIK3CG/MAP2K2/KITLG/PLCB1/ADCY7/ARF1/AVPR1A/PLA2G4A/HRAS/ADCY9/GRB2/PLCG2/KIT/LPAR4/GRM8/PRKCA/LPAR3/PLCB3/DGKE/DGKQ/AGPAT5/GRM6/RRAS2/ADCY3/RAPGEF3/PIP5K1C/AGPAT1/PLA2G4F/PIK3R1/AVPR1B/…	75
hsa04130	SNARE interactions in vesicular transport	21/3262	33/8163	0.00502097976015592	0.0372668275531573	0.029949703832509	STX16/SNAP23/STX5/VAMP5/USE1/STX2/VAMP4/STX8/STX7/SEC22B/GOSR1/STX3/BNIP1/VTI1B/VAMP7/STX6/VAMP1/STX17/STX4/BET1/STX11	21
hsa01522	Endocrine resistance	52/3262	98/8163	0.0056248317035563	0.0408411693258218	0.0328222444944361	MAP2K1/PIK3CA/MAPK8/PIK3CB/SP1/NOTCH2/MAPK1/SOS1/MAPK9/SOS2/E2F3/MED1/KRAS/NCOA3/MTOR/EGFR/SHC4/NOTCH1/NRAS/ADCY5/AKT3/GNAS/RAF1/ADCY6/ARAF/BAX/IGF1R/SHC2/MAP2K2/RB1/NCOR1/ADCY7/MAPK10/JAG1/HRAS/ADCY9/BAD/NOTCH3/MAPK13/GRB2/MDM2/CYP2D6/ADCY3/E2F2/RPS6KB2/PIK3R1/ERBB2/MMP2/BCL2/ADCY8/E2F1/TP53	52
hsa05214	Glioma	41/3262	75/8163	0.00679278071039163	0.0482721012185278	0.0387941563527406	MAP2K1/PIK3CA/PIK3CB/POLK/MAPK1/SOS1/SOS2/E2F3/KRAS/CAMK1/MTOR/EGFR/SHC4/CAMK2G/NRAS/AKT3/RAF1/GADD45G/TGFA/CALM3/ARAF/PLCG1/PDGFA/BAX/IGF1R/SHC2/MAP2K2/CALM2/RB1/HRAS/GRB2/PLCG2/BAK1/MDM2/PRKCA/CALML6/E2F2/PIK3R1/CAMK1G/E2F1/TP53	41
