# Supplementary material for: Characterization of prognostic value and immunological roles of RAB22A in hepatocellular carcinoma
Source: Front Immunol. 2023 Mar 3;14:1086342. doi: 10.3389/fimmu.2023.1086342 (PMC10021109; doi:10.3389/fimmu.2023.1086342)
Supplement: Supplementary file 9 [file Table_8.xls]

Query	Statistic	P-value	FDR (BH)	Event_SD	Event_TD
A1BG	-0.249217928978177	1.16801146609536e-06	1.04815875799783e-05	371	371
A1CF	-0.0552390566009249	0.288599295788977	0.392294976167303	371	370
A2BP1	0.0677669888214667	0.192787442797273	0.283845350336802	371	61
A2LD1	-0.227914601040382	9.26646984236267e-06	6.12903758962647e-05	371	371
A2ML1	0.0761105680150396	0.143421112344309	0.223413511621184	371	85
A2M	-0.0827654526276654	0.111490964391009	0.181672091656934	371	371
A4GALT	0.0454962975295976	0.382218474731017	0.488363035761372	371	371
A4GNT	0.183926829839767	0.000369229412565984	0.00145703161404386	371	174
AAA1	0.0430518851778139	0.408337382229432	0.514378585442602	371	194
AAAS	-0.219757275900919	1.94719460733023e-05	0.000115452413592955	371	371
AACSL	0.147000399966065	0.00454965395990739	0.0124740621976267	371	114
AACS	0.130066534194781	0.0121600809905628	0.0286484281957221	371	371
AADACL2	-0.00945160976199945	0.856021767747433	0.897844880334019	371	23
AADACL3	0.152728005754154	0.00318657117244414	0.00920972377586774	371	36
AADACL4	0.0890456088302965	0.0867575086126869	0.147613493979927	371	39
AADAC	-0.0996329636532717	0.0551917401349461	0.101676516272276	371	370
AADAT	0.0907833406407709	0.0807557875630724	0.139157262215064	371	370
AAGAB	0.278737953964144	4.77939734686362e-08	7.19691261861051e-07	371	371
AAK1	0.301392852510055	3.14287596422214e-09	7.25519987940133e-08	371	371
AAMP	-0.0744298992812978	0.152496560713266	0.234760565839555	371	371
AANAT	-0.0534553424231926	0.30447580041914	0.409130372045738	371	131
AARS2	0.00721488674922563	0.889844174777005	0.922681291308359	371	371
AARSD1	-0.293944530055277	7.89706144666375e-09	1.57325258140435e-07	371	371
AARS	-0.00283077733636805	0.95666369386409	0.971191098102344	371	371
AASDHPPT	0.127399204957128	0.0140643671397396	0.0324095941740655	371	371
AASDH	0.107610552130862	0.0382886999403532	0.0750110610887715	371	371
AASS	0.0135070550583901	0.795405201110826	0.852259582451991	371	370
AATF	-0.112563224548006	0.0301816694467925	0.0616443734589912	371	371
AATK	0.154749221204397	0.00280217176444359	0.00825445303729784	371	371
ABAT	0.0478979698173015	0.357575404147791	0.4639886146963	371	371
ABCA10	0.0166623632793287	0.749060074864729	0.814662099042715	371	371
ABCA11P	0.112898206530285	0.0296908329483742	0.060747743041749	371	371
ABCA12	0.142806738960963	0.00586013541741555	0.0153916437423537	371	165
ABCA13	0.129730824677495	0.0123865133613313	0.0290721158322857	371	312
ABCA17P	0.00999986418323395	0.847768979444969	0.89144165567944	371	319
ABCA1	0.0630863108565116	0.225422239581999	0.321787178056219	371	371
ABCA2	0.0778152487525903	0.134643500334664	0.21192761425829	371	371
ABCA3	0.00775773002972619	0.8816148339362	0.916868381795624	371	371
ABCA4	-0.168063392879698	0.00115669996468543	0.00387811792266293	371	370
ABCA5	0.120857232558971	0.0198823490053621	0.0434697274895548	371	371
ABCA6	-0.0388200245654421	0.45597898845142	0.560713133308385	371	371
ABCA7	0.119382492961541	0.0214515850442606	0.0463965342798567	371	371
ABCA8	-0.0982324030631667	0.0587206719340614	0.10714720885422	371	368
ABCA9	-0.0424060806954803	0.415410734967023	0.521508139266055	371	370
ABCB10	0.225956459469968	1.11025068220314e-05	7.16038008768243e-05	371	371
ABCB11	0.0182611985121162	0.725905094609653	0.796293226959612	371	363
ABCB1	-0.010163749625914	0.845305218442813	0.889978361791445	371	371
ABCB4	-0.0597847131344401	0.250689299434107	0.350644683235714	371	371
ABCB5	0.185923846630026	0.000317601428923278	0.00127642841779494	371	225
ABCB6	-0.181493351456327	0.000442688933455849	0.00170091589822708	371	371
ABCB7	-0.0430710181359788	0.408128918713171	0.514181010472636	371	371
ABCB8	-0.130006625161833	0.0122002191635183	0.028722851119784	371	371
ABCB9	0.033865576733577	0.515509794085463	0.61748353281449	371	371
ABCC10	0.167333501003938	0.00121628615794958	0.00405605169713282	371	371
ABCC11	0.0392754493104099	0.450707026532027	0.555458421439595	371	371
ABCC12	0.0988584566144	0.0571208200533471	0.104697854181873	371	112
ABCC13	0.0248238167991797	0.633646668264083	0.720314346656609	371	90
ABCC1	0.217321862645018	2.41757979273187e-05	0.000139078904507087	371	371
ABCC2	-0.0707876498577801	0.173648763035145	0.260754553191088	371	371
ABCC3	0.0671805666608113	0.196675415014976	0.288524861408568	371	371
ABCC4	0.355867749416561	1.61847910444013e-12	1.41418161046738e-10	371	371
ABCC5	0.140164116212026	0.00685099126412586	0.017588330923185	371	371
ABCC6P1	-0.014813181147426	0.77612316727636	0.837182616193602	371	367
ABCC6P2	-0.0273206672536511	0.599892322681213	0.692012440790684	371	371
ABCC6	-0.146341280002107	0.00473631421116259	0.0128797231387908	371	371
ABCC8	0.0827774618111975	0.111438868016245	0.181602055510809	371	243
ABCC9	0.0326586268228825	0.530597523783209	0.631266877802871	371	371
ABCD1	0.00496878295837167	0.924010500605359	0.947974865887137	371	371
ABCD2	0.136172194590736	0.00863301980966071	0.0214340753549428	371	342
ABCD3	0.0369635525016347	0.477822981724664	0.58157315749748	371	371
ABCD4	-0.267651924131365	1.66118244669065e-07	2.03947015797914e-06	371	371
ABCE1	0.0953215500587466	0.0666532347169515	0.118835308934232	371	371
ABCF1	-0.158902717632337	0.00214143379993451	0.00654389018037303	371	371
ABCF2	-0.0284555866580999	0.584822341343907	0.678992405399692	371	371
ABCF3	-0.196778762540559	0.00013629331035843	0.000614723868906644	371	371
ABCG1	0.116997975615981	0.0242162604028629	0.0512684739368582	371	371
ABCG2	-0.142285092348645	0.00604487492755383	0.0158143136318749	371	371
ABCG4	0.1219694874391	0.018765783038584	0.0414010996339614	371	308
ABCG5	-0.0480685219233686	0.355864128739166	0.462279940841266	371	370
ABCG8	-0.0568168920019597	0.275026710258258	0.377867732535519	371	366
ABHD10	-0.253964199331785	7.17046429692646e-07	6.89430452332862e-06	371	371
ABHD11	0.039256127702249	0.450929991463719	0.555595725767841	371	371
ABHD12B	0.100151422094316	0.0539308690262966	0.0997595889268227	371	308
ABHD12	0.0726789668954605	0.162407580991893	0.247153298336299	371	371
ABHD13	0.189862791529593	0.000234898943170167	0.000987894605411879	371	371
ABHD14A	-0.264708833642592	2.29098041530039e-07	2.6525155379786e-06	371	371
ABHD14B	-0.358053425582314	1.1568108259756e-12	1.07691519977037e-10	371	371
ABHD15	0.104058039163711	0.0451798210635796	0.0859421746613801	371	371
ABHD1	-0.205103617757786	6.90221128437534e-05	0.000341036342280073	371	366
ABHD2	0.191893968283476	0.000200584740964679	0.000861403149277501	371	371
ABHD3	0.279608821163719	4.32359582012502e-08	6.5801891465646e-07	371	371
ABHD4	0.0375639684725251	0.470696545922436	0.574936639354186	371	371
ABHD5	0.116136399046194	0.0252882412355353	0.0531875360952634	371	371
ABHD6	-0.0353218507796784	0.497605120071176	0.600659791690376	371	371
ABHD8	-0.108168318227707	0.0372920572011554	0.0734485777124486	371	371
ABI1	0.442845770664931	2.99052511711281e-19	4.25551724165153e-16	371	371
ABI2	0.242509813487343	2.28941662962999e-06	1.85783128698528e-05	371	371
ABI3BP	0.221928253687084	1.60231660152517e-05	9.79182556306273e-05	371	371
ABI3	-0.0929013605344276	0.0738995000702959	0.12943220808698	371	371
ABL1	0.235892026742226	4.36394478515884e-06	3.24639686370181e-05	371	371
ABL2	0.09308056237211	0.0733418343243097	0.12858541084299	371	371
ABLIM1	0.0906776933654537	0.0811108192255533	0.13963789669992	371	371
ABLIM2	0.0775197305192107	0.136134785732541	0.213903083946974	371	371
ABLIM3	-0.0659389466469804	0.205095443636937	0.298590428831852	371	371
ABO	0.181408484662378	0.000445480722361111	0.00171046577393121	371	227
ABP1	0.0272340495553933	0.601049627052713	0.692906120603214	371	345
ABRA	0.0342621638550858	0.510601034938109	0.612930454208063	371	139
ABR	0.188603290173347	0.000258854534777464	0.00107167498791285	371	371
ABT1	-0.138364790958994	0.00760888177167372	0.0192367992002452	371	371
ABTB1	-0.124911743836054	0.0160715540359745	0.0363095372538767	371	371
ABTB2	0.0648853324923582	0.212442727221732	0.307019874729356	371	371
ACAA1	-0.250633538002267	1.01085997794131e-06	9.26753450554386e-06	371	371
ACAA2	-0.0718989689960941	0.166975440504799	0.252714785819085	371	371
ACACA	-0.0240121418406118	0.644789807699427	0.729838191764894	371	371
ACACB	0.0180022001618551	0.729639758652812	0.799597517568696	371	371
ACAD10	-0.0761817734575627	0.143045925062262	0.222933655565234	371	371
ACAD11	-0.0843891712544515	0.104619094614342	0.172278228673199	371	371
ACAD8	-0.0365284485073653	0.483023800525459	0.586652461176176	371	371
ACAD9	-0.286722466400815	1.88201248564258e-08	3.26598020374317e-07	371	371
ACADL	-0.0219668891628141	0.673218260414308	0.753898492634842	371	360
ACADM	0.0469575134277462	0.367104110298943	0.473569801729836	371	371
ACADSB	-0.0144775945960971	0.781064770611201	0.841374086737122	371	371
ACADS	-0.192751344566287	0.000187558687274815	0.000811939193370027	371	371
ACADVL	-0.30668166575939	1.60777815070394e-09	4.11698667330642e-08	371	371
ACAN	0.0935478312035469	0.0719038308865461	0.126565481438573	371	350
ACAP1	-0.0657743271822423	0.206231113737769	0.299915048389213	371	371
ACAP2	0.325502734105332	1.32518391478891e-10	5.23340992460715e-09	371	371
ACAP3	-0.113439418550911	0.0289122612885544	0.0594662470979331	371	371
ACAT1	-0.08220676109603	0.113935819370764	0.184834661737584	371	371
ACAT2	-0.110963728636396	0.0326221946130509	0.0657460152838846	371	371
ACBD3	0.305255439468827	1.92886472733116e-09	4.79735868887532e-08	371	371
ACBD4	-0.178454473358448	0.000553490691545122	0.00205930808672919	371	371
ACBD5	0.228103172974516	9.10578494863453e-06	6.04281971174874e-05	371	371
ACBD6	0.0237086442176473	0.648977070197603	0.733098275826528	371	371
ACBD7	0.183192958682251	0.000390090932529795	0.00152350354006245	371	369
ACCN1	0.0517283452897943	0.320387711255338	0.426028833508801	371	233
ACCN2	-0.0575386498798654	0.268965153790836	0.371280750680504	371	367
ACCN3	-0.0824932276707006	0.112677030488269	0.183245045011208	371	368
ACCN4	0.132967765920086	0.0103505833973142	0.0249974933254082	371	171
ACCN5	0.0364113706220657	0.484428447570351	0.587817245248905	371	127
ACCSL	0.0330216420846667	0.52603620864697	0.627413838751417	371	13
ACCS	-0.149714901272934	0.00384888390563649	0.0108316803458243	371	371
ACD	-0.0147178819033913	0.777525566826576	0.838196122419862	371	371
ACE2	-0.0465391893047826	0.371392747101362	0.477755928229853	371	355
ACER1	-0.0396675049217962	0.446196285797046	0.551673953059563	371	108
ACER2	0.217621566403881	2.35436414455325e-05	0.00013595258692113	371	365
ACER3	0.263870335523313	2.50892917599306e-07	2.86190253770868e-06	371	371
ACE	0.144972991175739	0.00514601193883797	0.0138035343807096	371	371
ACHE	0.115354404677295	0.0262963683438764	0.0549194098067624	371	370
ACIN1	0.03669771177225	0.480996957877599	0.584793201198433	371	371
ACLY	0.19146675446166	0.000207386872791134	0.000887276757220963	371	371
ACMSD	-0.0153123148110137	0.768790009400114	0.831027377496966	371	367
ACN9	-0.171941855802751	0.00088273513383032	0.00308037297883476	371	371
ACO1	-0.00727563312084508	0.888922673743639	0.922061725831552	371	371
ACO2	0.08246825435945	0.112786331717421	0.183392858347574	371	371
ACOT11	0.265189329429022	2.17442206920333e-07	2.53920495091845e-06	371	363
ACOT12	-0.0862422930390957	0.0971904007496313	0.162285404721662	371	367
ACOT13	-0.245666620881371	1.67196469881038e-06	1.41139325125849e-05	371	371
ACOT1	-0.319889687579357	2.84113800010561e-10	9.75881917898344e-09	371	371
ACOT2	-0.262082105105474	3.04232278578799e-07	3.34857207394852e-06	371	371
ACOT4	-0.168879968914565	0.00109322895182371	0.0036976752424842	371	371
ACOT6	-0.192273536357667	0.00019471691225244	0.000839444135623214	371	370
ACOT7	0.0353875387510554	0.496805341307819	0.599839758153598	371	371
ACOT8	-0.100301895141509	0.0535694400151535	0.0992200059484835	371	371
ACOT9	0.10486013754509	0.0435391029134481	0.0832903791282612	371	371
ACOX1	0.00102729052564485	0.984266539399086	0.989631472590521	371	371
ACOX2	-0.161560616809067	0.00179681846707349	0.00566306241117515	371	371
ACOX3	0.00275722367104604	0.957788664456315	0.972002865206856	371	371
ACOXL	0.139694605348228	0.00704194466844003	0.0180077791598784	371	233
ACP1	0.0640957567119644	0.218071556561091	0.313631356469106	371	371
ACP2	-0.125726486773503	0.0153881153270346	0.0350020504134189	371	371
ACP5	0.0691518214490842	0.183829857728203	0.273266684949291	371	371
ACP6	-0.163037632063367	0.00162803165511966	0.00521273652094085	371	371
ACPL2	0.153549442689315	0.00302491701559323	0.00880900406148929	371	371
ACPP	0.199579248503195	0.000108745510229752	0.000506174779158203	371	291
ACPT	0.0204196567501179	0.6950404695164	0.771703312747901	371	188
ACRBP	-0.077377670112473	0.136856175472912	0.214816319553369	371	371
ACRC	-0.0585084533229563	0.260965220328449	0.362195145561053	371	371
ACRV1	0.0390761261890193	0.453010134722835	0.55764136826176	371	220
ACR	-0.0729236038737073	0.16099444826133	0.245584333710736	371	349
ACSBG1	0.162475502915669	0.00169047776978513	0.00538412440122453	371	350
ACSBG2	0.136465750283228	0.00848914146359618	0.0211307770642134	371	172
ACSF2	-0.247601118446036	1.37613889082576e-06	1.19927554606434e-05	371	371
ACSF3	-0.200731182398983	9.90105918571491e-05	0.00046653004043948	371	371
ACSL1	0.00582769707090627	0.910925265491399	0.937804410062511	371	371
ACSL3	0.00503293722188073	0.923032382117725	0.947283590031595	371	371
ACSL4	0.0634351605839122	0.222862282438759	0.318864003931698	371	371
ACSL5	-0.147388871998467	0.00444277401755249	0.0122266810302087	371	371
ACSL6	-0.0872349832922837	0.0933872836098593	0.156815699938943	371	369
ACSM1	0.0553919125922952	0.287265090405169	0.390747994746127	371	369
ACSM2A	-0.150600109567479	0.00364243331119491	0.0103368313996617	371	371
ACSM2B	-0.158335424809324	0.00222239035802235	0.00676359008746125	371	370
ACSM3	-0.20761361750378	5.59157203372565e-05	0.000284825615075127	371	370
ACSM4	0.112517466310184	0.0302492533849042	0.0617507558083884	371	21
ACSM5	-0.106131231643044	0.041041823371943	0.0794853022305111	371	371
ACSS1	0.135165740356316	0.00914292597029941	0.0224787573960638	371	371
ACSS2	-0.0493575321762677	0.343097363227008	0.449338758161498	371	371
ACSS3	-0.164024699859997	0.00152347190367249	0.00491428226440469	371	371
ACTA1	0.0724285827228731	0.163863543094912	0.248840742856191	371	329
ACTA2	-0.0134161119066425	0.796752568824178	0.853198488288286	371	371
ACTBL2	0.285139323624317	2.26928770230174e-08	3.80224975653955e-07	371	121
ACTB	0.013346907561632	0.797778269979043	0.853975535679033	371	371
ACTC1	0.182270957037336	0.000417855392717058	0.00161766714607642	371	221
ACTG1	0.0275808108722914	0.596422581466956	0.689153454074011	371	371
ACTG2	-0.0963517082217283	0.0637509209592967	0.114563038729128	371	371
ACTL6A	0.213499279028278	3.37870946114822e-05	0.00018411269258422	371	371
ACTL6B	0.0437574611307668	0.400691612805168	0.507023520725645	371	91
ACTL7A	-0.0805977768950437	0.121212041387394	0.194145866579809	371	21
ACTL7B	-0.0730518276505044	0.160257475296924	0.244628719857889	371	85
ACTL8	-0.0047714162410129	0.927020334283665	0.94976081767031	371	199
ACTL9	0.0975812014013537	0.0604239278137589	0.109602612210298	371	5
ACTN1	0.0197058750265548	0.705194476950269	0.780016899106283	371	371
ACTN2	-0.0397113084461916	0.44569390538279	0.551121220472717	371	355
ACTN3	0.0329478070383304	0.526962332231998	0.628255151569472	371	221
ACTN4	0.146266324455742	0.00475797270461613	0.0129350890040069	371	371
ACTR10	0.01417585976113	0.785515434702981	0.844843626310684	371	371
ACTR1A	-0.105910717811724	0.0414661867904438	0.0801561588627229	371	371
ACTR1B	-0.0610787470811128	0.240560983964926	0.338785234168617	371	371
ACTR2	0.38741765546689	9.83187261771076e-15	2.12902789445689e-12	371	371
ACTR3B	-0.131991169741372	0.0109310975586831	0.0261710522249831	371	371
ACTR3C	-0.000719796652158346	0.988975597349386	0.9932132807579	371	371
ACTR3	0.374454277514897	8.5637776670619e-14	1.31236598987082e-11	371	371
ACTR5	0.077990660503317	0.133764280104005	0.210835792617138	371	371
ACTR6	0.100103345956803	0.0540467720221441	0.0999461424139194	371	371
ACTR8	-0.0652715505131947	0.209727794282327	0.304001536502657	371	371
ACTRT1	0.0723997038553806	0.164032099261429	0.248997826995289	371	36
ACVR1B	0.253015558996047	7.91115665705121e-07	7.50862615158524e-06	371	371
ACVR1C	0.0269515023473622	0.604831718241119	0.695937246782926	371	367
ACVR1	0.277465192199595	5.5299133091478e-08	8.11841805046739e-07	371	371
ACVR2A	0.118101896128719	0.0229002655299987	0.0489768212440831	371	371
ACVR2B	-0.0312366639030986	0.548655058177552	0.647281368387148	371	371
ACVRL1	-0.0204452376909867	0.694677560355712	0.771511113691966	371	371
ACY1	-0.273589232048889	8.58327683292568e-08	1.17603879687445e-06	371	371
ACY3	-0.141892991059829	0.00618715826762219	0.0161452774191696	371	370
ACYP1	0.084093299787478	0.105845681404721	0.173967301785732	371	371
ACYP2	-0.114176024259242	0.027880771222684	0.0576892200589757	371	371
ADAD1	0.0899136221502882	0.0837162264986392	0.143355222993458	371	30
ADAD2	-0.109165988851749	0.035564195272572	0.0706179505850871	371	246
ADAL	0.0995552617044674	0.0553828003804687	0.10195307236922	371	371
ADAM10	0.364796460000223	4.03850285437408e-13	4.5438032005377e-11	371	371
ADAM11	0.020553332840231	0.693144816989129	0.770109366128907	371	369
ADAM12	0.246092817354458	1.60197744535636e-06	1.36445466722486e-05	371	369
ADAM15	0.141341594898492	0.00639232694226577	0.0165839220398253	371	371
ADAM17	0.39301672698852	3.74612001094413e-15	1.0661457551147e-12	371	371
ADAM18	0.205330203416122	6.7729449423215e-05	0.000335564807612358	371	24
ADAM19	0.172279076872018	0.000861998254963924	0.00301805434716894	371	371
ADAM20	0.0949666875050865	0.0676777596439254	0.120285157250984	371	236
ADAM21P1	0.122696006168297	0.018066299291398	0.0400530619278022	371	197
ADAM21	0.0388195920759246	0.455984011280451	0.560713133308385	371	323
ADAM22	0.246766335925459	1.49706236489737e-06	1.28720226299031e-05	371	299
ADAM23	0.24470682369193	1.84045121675003e-06	1.53347842493075e-05	371	317
ADAM28	0.192843871427926	0.000186201293793595	0.000806413516294783	371	355
ADAM29	0.0717296845281598	0.167979390545224	0.25392866561748	371	46
ADAM2	0.101551006878209	0.0506462209525291	0.094588357909092	371	14
ADAM30	0.17376676446875	0.000775775692947309	0.00275785213327914	371	62
ADAM32	0.128666990226181	0.0131288148647301	0.0305516002494047	371	192
ADAM33	0.0860306527469701	0.0980169554712219	0.163377994218347	371	359
ADAM3A	0.0906111996312455	0.0813349202406756	0.139951138455237	371	5
ADAM5P	0.0396065117700458	0.446896347769185	0.552269542569292	371	9
ADAM6	0.0237905351915752	0.64784614982976	0.732194417479349	371	371
ADAM7	-0.0595194624249188	0.252801487224164	0.353202274246426	371	8
ADAM8	0.0172316471806905	0.740788374830831	0.80830244294993	371	371
ADAM9	0.247907231524984	1.33418675125325e-06	1.16871835734655e-05	371	371
ADAMDEC1	0.105945888794278	0.041398255684675	0.0800481461467625	371	342
ADAMTS10	0.0883321803780263	0.0893231412633912	0.151125520898799	371	371
ADAMTS12	0.249070345698525	1.18568140743037e-06	1.06210184347247e-05	371	358
ADAMTS13	-0.0432312812447292	0.406385249800998	0.512373074269697	371	371
ADAMTS14	0.172696386010893	0.00083695946276621	0.0029423405497947	371	365
ADAMTS15	0.237373164365452	3.78337108249013e-06	2.8757084588084e-05	371	313
ADAMTS16	0.207814499233865	5.49752222630856e-05	0.000280680773430341	371	313
ADAMTS17	0.105170228824524	0.042918378838775	0.0823718635092558	371	371
ADAMTS18	0.121460904025705	0.0192693728112355	0.042310640928627	371	280
ADAMTS19	0.0437361771660872	0.400920989945612	0.507249330731391	371	29
ADAMTS1	0.145986299423896	0.00483967823900961	0.0131178326364013	371	371
ADAMTS20	0.150558648153348	0.00365187458451461	0.0103583369895086	371	108
ADAMTS2	0.198156975232766	0.000122006599447867	0.000558890658588273	371	370
ADAMTS3	0.184890382980976	0.000343414304241548	0.00136720618886893	371	343
ADAMTS4	0.119822283321515	0.0209727448241531	0.0455041409700259	371	371
ADAMTS5	0.273356013313306	8.81145108558702e-08	1.20316469175507e-06	371	371
ADAMTS6	0.299530314480077	3.96696657577769e-09	8.84003446562004e-08	371	363
ADAMTS7	0.119830162769691	0.0209642510232812	0.0454906664726945	371	371
ADAMTS8	-0.000747888712577614	0.988545368351118	0.992931371800493	371	360
ADAMTS9	0.168224826162204	0.00114388925629209	0.00384367994085421	371	371
ADAMTSL1	0.0543576927801733	0.296373349434071	0.400556044610712	371	370
ADAMTSL2	0.0922019977704675	0.0761089919959232	0.132596706475101	371	371
ADAMTSL3	0.146485215849723	0.00469497281162495	0.012786500116636	371	371
ADAMTSL4	0.0743855260444603	0.152741937274624	0.235047495317864	371	371
ADAMTSL5	0.136628270061281	0.00841040862452917	0.0209571182761564	371	371
ADAP1	0.125814955861053	0.0153154599485186	0.034862270691772	371	371
ADAP2	0.0957558613457453	0.0654166801002318	0.117007640595872	371	371
ADARB1	-0.0187371562966381	0.719058904722452	0.790786171674341	371	371
ADARB2	0.0313977315503721	0.546594577401313	0.645518831643189	371	194
ADAR	0.200535887848009	0.000100601156265428	0.000473464737802944	371	371
ADAT1	0.270170139201818	1.25785781788913e-07	1.61671248051531e-06	371	371
ADAT2	0.00241306993972495	0.963053418856928	0.9754837446064	371	371
ADAT3	-0.160172741806778	0.00196986637631825	0.00611734633704339	371	371
ADA	0.0239681371876574	0.64539623523922	0.730331261897186	371	371
ADCK1	-0.247146192761709	1.44082720173561e-06	1.2490931032627e-05	371	371
ADCK2	-0.0188028402480609	0.718115851015161	0.79009797227172	371	371
ADCK4	-0.109878517549982	0.0343722241989903	0.06867550401086	371	371
ADCK5	-0.357989422185813	1.16828567277437e-12	1.08253893827958e-10	371	371
ADCY10	-0.166004267320597	0.00133210808627553	0.00438141939818079	371	366
ADCY1	0.0108485316841541	0.835027150864469	0.882561987347974	371	371
ADCY2	0.126735644104148	0.0145770152324221	0.0334566010898978	371	155
ADCY3	0.199714196314614	0.000107560239904864	0.000501830234047938	371	371
ADCY4	-0.0105894471888865	0.838912615927079	0.885117676613459	371	371
ADCY5	0.208842537124233	5.03912486451047e-05	0.000260481176831286	371	357
ADCY6	0.180039551223276	0.000492835514992562	0.00186765629250177	371	371
ADCY7	0.206576586728041	6.10172472539569e-05	0.000307120819280814	371	371
ADCY8	-0.0891429368485377	0.0864121371716479	0.147101800980959	371	173
ADCY9	0.186094587701079	0.000313515083120463	0.00126178737089412	371	371
ADCYAP1R1	0.161676245006473	0.00178304856730835	0.00562767641918837	371	101
ADCYAP1	-0.0776240522617333	0.135606899230517	0.213191338894441	371	284
ADC	0.0918394077880348	0.077275473388237	0.134228732939611	371	371
ADD1	0.177268355788307	0.000603332086354728	0.00222667317976267	371	371
ADD2	0.0579652237722728	0.265425912164961	0.36738796791151	371	340
ADD3	0.124862754239896	0.0161134825532281	0.0363877578129008	371	371
ADH1A	-0.191734052628703	0.000203106109227608	0.000871667364935889	371	371
ADH1B	-0.187668482040306	0.000278089069230434	0.0011387647352947	371	371
ADH1C	-0.181333296987093	0.000447967769382508	0.0017178852553683	371	371
ADH4	-0.143595789647834	0.00559031824218184	0.0148098829814823	371	371
ADH5	-0.248257553753285	1.28767893996157e-06	1.13559715988997e-05	371	371
ADH6	-0.346279529023172	6.85160280139779e-12	4.69064024087446e-10	371	371
ADH7	0.046754426606818	0.369182292993244	0.475580319496373	371	227
ADHFE1	-0.201155305283481	9.56374159671467e-05	0.000453162583314617	371	371
ADI1	-0.262920355781181	2.77996196096589e-07	3.11311985308389e-06	371	371
ADIG	-0.160099814925377	0.0019793673635016	0.00613838054415921	371	205
ADIPOQ	0.0245211967801722	0.637791717255027	0.723581240954137	371	71
ADIPOR1	0.185892746872465	0.000318351064383633	0.00127866731948603	371	371
ADIPOR2	0.0447960108735609	0.389594797262212	0.495974666180445	371	371
ADK	-0.159241376830719	0.00209439777809938	0.00643600069956747	371	371
ADM2	0.105611600124151	0.0420477271142479	0.0810208743176368	371	370
ADM	-0.0313662630725325	0.546996842165449	0.64586338246921	371	371
ADNP2	0.283128006422953	2.87349376310094e-08	4.65791234731464e-07	371	371
ADNP	0.394087420876411	3.10839221711749e-15	9.52698303837147e-13	371	371
ADORA1	0.107956788614997	0.0376674087233699	0.073983053986688	371	365
ADORA2A	-0.0523147407797953	0.314925245926329	0.420083076621649	371	371
ADORA2B	0.176617592940313	0.000632414089325525	0.00231811471711925	371	367
ADORA3	0.101713294831376	0.0502763858156588	0.0940210417928803	371	371
ADO	0.148439679691648	0.00416492755105462	0.0115788008194404	371	371
ADPGK	0.225587775252342	1.1484842153441e-05	7.34985626022654e-05	371	371
ADPRHL1	0.00416873439801603	0.936217464010132	0.955987919938997	371	371
ADPRHL2	-0.0792394686074955	0.127632161979339	0.202928007258771	371	371
ADPRH	0.156114211965431	0.0025669666269334	0.00765784802961472	371	371
ADRA1A	0.0717152353703312	0.168065290641087	0.254036169965988	371	349
ADRA1B	-0.153576015424754	0.0030198143133968	0.00879671600401974	371	371
ADRA1D	-0.0280557432475267	0.590111629785868	0.683579712094085	371	326
ADRA2A	0.100249397979173	0.053695306195951	0.0993976853777862	371	363
ADRA2B	-0.17805625999253	0.000569781340395125	0.00211486684065608	371	371
ADRA2C	-0.0697818696035066	0.179857633306349	0.268258124633457	371	368
ADRB1	-0.0420020562355631	0.419872347015074	0.525784139208803	371	341
ADRB2	-0.170231310741292	0.000995197917319623	0.00341080731321176	371	371
ADRB3	0.096942787357191	0.0621331240314627	0.112170548187822	371	118
ADRBK1	0.0758477470920845	0.144812447859999	0.225193473285997	371	371
ADRBK2	-0.131741814384482	0.0110838633389519	0.0264668255350113	371	371
ADRM1	-0.0994412938482986	0.0556640271668113	0.102423455178463	371	371
ADSL	-0.135865159017975	0.00878582373088925	0.0217565171369516	371	371
ADSSL1	0.0400047657452895	0.442336547634914	0.547785709080795	371	371
ADSS	0.292811943221594	9.06386022360187e-09	1.76384498054179e-07	371	371
AEBP1	0.118325129675912	0.0226418015406043	0.0485322828656394	371	371
AEBP2	0.255296046698669	6.24195847676825e-07	6.08377185783646e-06	371	371
AEN	-0.104809736784222	0.0436407025409778	0.0834286609750849	371	371
AES	-0.0331093574045772	0.524937060603382	0.626327850592356	371	371
AFAP1L1	0.05089054876632	0.328298433066296	0.433854818145721	371	371
AFAP1L2	0.194465297188721	0.00016385746381036	0.000722525098280212	371	371
AFAP1	0.258416985509018	4.49645527414032e-07	4.64136694152453e-06	371	371
AFARP1	-0.0855383602239298	0.0999612269390524	0.166090705844854	371	353
AFF1	0.281090126571306	3.64300339551397e-08	5.72736974901677e-07	371	371
AFF2	0.204944048643102	6.99463613717044e-05	0.000345174984207851	371	293
AFF3	0.160472236423243	0.00193128353074672	0.00601736479504787	371	370
AFF4	0.146517871866908	0.00468563871713759	0.012771554866988	371	371
AFG3L1	0.185434843707995	0.000329581147667453	0.0013197820349409	371	371
AFG3L2	0.145333359496367	0.00503512447285113	0.0135535400281233	371	371
AFMID	-0.257214049571389	5.10500608198511e-07	5.16515648376371e-06	371	371
AFM	-0.0590672699673382	0.256430696180625	0.357020918953834	371	370
AFP	-0.126342430773447	0.0148884812847101	0.0340655017978632	371	366
AFTPH	0.410236342088179	1.71372735731252e-16	8.91723894143998e-14	371	371
AG2	-0.0325575799134679	0.531870734356208	0.632215320396442	371	371
AGAP11	0.0914557533777153	0.0785254741517723	0.136022030637638	371	347
AGAP1	0.238116745941046	3.52046902095226e-06	2.70164806761984e-05	371	371
AGAP2	0.00246982150134719	0.962185134896957	0.975057340526842	371	371
AGAP3	-0.161323768003144	0.00182532863120489	0.00573748769183713	371	371
AGAP4	0.0736392202954479	0.156913843008215	0.240427440425293	371	371
AGAP5	0.179540160830972	0.000511244740652936	0.00192460652367494	371	369
AGAP6	0.143295253389087	0.00569174226700583	0.0150266219776425	371	371
AGAP7	0.0194876201372234	0.708309864795346	0.78242024543681	371	370
AGAP8	0.125617712548782	0.0154778603330158	0.0351596275432545	371	368
AGA	0.0591505869263592	0.255759316587365	0.356285372005697	371	371
AGBL1	0.0266314387005039	0.609128784163152	0.699386988536586	371	15
AGBL2	0.162488109867384	0.00168905355592931	0.00538216969629297	371	368
AGBL3	0.000680787424537952	0.989573027679026	0.993638553901712	371	368
AGBL4	0.134084413342341	0.00972044052194258	0.0236997449612214	371	229
AGBL5	0.0875153504653036	0.0923349760221759	0.155362955431908	371	371
AGER	-0.0734154985637574	0.158181075749338	0.242040167567801	371	371
AGFG1	0.332039007206781	5.34458338956501e-11	2.49940822269752e-09	371	371
AGFG2	-0.120228255216222	0.0205389874541565	0.0446944520001864	371	371
AGGF1	0.222715285728521	1.49227260333483e-05	9.20119306828739e-05	371	371
AGK	0.148970664816769	0.00403058670321317	0.0112682217655645	371	371
AGL	0.101857060415049	0.049950646578685	0.0934820837144727	371	371
AGMAT	-0.148511345139679	0.00414656285260495	0.0115357946026527	371	371
AGPAT1	-0.126427021117798	0.0148209882034038	0.0339422608332234	371	371
AGPAT2	-0.0370039611725792	0.477341527552972	0.581235738152332	371	371
AGPAT3	0.0309573677906729	0.55223702175601	0.650170022454295	371	371
AGPAT4	0.11839291943812	0.0225638147342641	0.0483819090664093	371	371
AGPAT5	0.18096482126049	0.000460343843334556	0.00176138279297707	371	371
AGPAT6	-0.0413644577058643	0.426970064830813	0.532914848233709	371	371
AGPAT9	-0.0158215430801392	0.761329720500879	0.824663478241546	371	371
AGPHD1	-0.092334669997989	0.0756857659068011	0.131997883953015	371	371
AGPS	0.145789497771435	0.00489785513795903	0.0132430876843675	371	371
AGR2	0.0589803621247197	0.257132309427846	0.357822706651407	371	241
AGR3	0.193579357553786	0.000175734053831091	0.000767589085819554	371	88
AGRN	0.123016615542029	0.0177649240535539	0.0394815726232598	371	371
AGRP	0.0136169049147444	0.79377853150268	0.85106592242594	371	200
AGTPBP1	0.276456065059004	6.20461128404407e-08	8.9054946686402e-07	371	371
AGTR1	-0.104430197735512	0.0444122141517163	0.0846922686254898	371	371
AGTR2	0.0359078452993024	0.490494570983256	0.593839735225063	371	82
AGTRAP	-0.0694969190094837	0.181646202898457	0.270540943042992	371	371
AGT	-0.0813753310304003	0.117651785246506	0.189617253109045	371	371
AGXT2L1	-0.051178001597301	0.325570118069702	0.431393940284975	371	366
AGXT2L2	-0.0219260669242834	0.67379061159575	0.754288688148116	371	371
AGXT2	-0.201102854283611	9.60486395705984e-05	0.000454616535406382	371	368
AGXT	-0.0956928820798474	0.0655948157138536	0.11726309392062	371	370
AHCTF1	0.208619866050355	5.13524086043356e-05	0.000264762599434672	371	371
AHCYL1	0.0801433624541996	0.12333124064439	0.196985887606633	371	371
AHCYL2	0.247007235391963	1.46116009336195e-06	1.26506872576953e-05	371	371
AHCY	-0.0971741987312159	0.0615090304166594	0.111186181286697	371	371
AHDC1	0.12437102972058	0.0165396653231407	0.0371731963636743	371	371
AHI1	0.158057404429257	0.00226307712856263	0.00686539097841095	371	371
AHNAK2	0.14825558544591	0.00421244014002716	0.0116945697421434	371	368
AHNAK	0.233666277511136	5.39873551518249e-06	3.89263875980694e-05	371	371
AHRR	0.135879459052565	0.00877865387650133	0.021749576237739	371	368
AHR	-0.0446747470092636	0.390880807913102	0.497262289606949	371	371
AHSA1	-0.206626065793487	6.07641878235221e-05	0.000306234290366862	371	371
AHSA2	0.0738610577357212	0.155664867165837	0.238917987956687	371	371
AHSG	-0.253555009395786	7.48140901340188e-07	7.13815279525825e-06	371	371
AHSP	-0.117354874193423	0.0237838307673603	0.0505409574983842	371	155
AICDA	0.0751670118360683	0.148464032853946	0.229795700607281	371	97
AIDA	0.0346878971087691	0.505358731163629	0.608176672842927	371	371
AIF1L	-0.00197691468887566	0.969727859733497	0.979661177566467	371	371
AIF1	-0.128220043000981	0.0134521860939943	0.0311766462732148	371	371
AIFM1	-0.118232540744272	0.022748694702308	0.0486956133421215	371	371
AIFM2	-0.109269398087311	0.0353890555755437	0.0703393410747498	371	371
AIFM3	0.027662704181789	0.59533219244023	0.688226538489773	371	370
AIG1	-0.141697666236056	0.00625915115389162	0.0162977062947444	371	371
AIM1L	-0.0375175983811697	0.471244829841186	0.575359410436729	371	366
AIM1	0.0972392929801096	0.0613344121020501	0.110920557648618	371	371
AIM2	0.0276262274689523	0.595817758897924	0.688588084044811	371	334
AIMP1	-0.240030723549099	2.92160174999111e-06	2.29874210360675e-05	371	371
AIMP2	-0.178150162336138	0.000565900279145406	0.00210215650962797	371	371
AIPL1	0.0699993855170785	0.178501133080546	0.266574180901848	371	40
AIP	-0.153423746195395	0.00304916054723871	0.00886923294234043	371	371
AIRE	0.0545451700284147	0.294708135352586	0.39880284421235	371	142
AJAP1	0.0639589985703023	0.219057242938349	0.31461743160679	371	277
AK1	-0.226163166146854	1.08934733556919e-05	7.05067498999656e-05	371	371
AK2	-0.169218717485929	0.00106785276446098	0.00362229912712269	371	371
AK3L1	-0.0416949838415858	0.423282005607334	0.529222048180576	371	371
AK3	-0.0497198479661457	0.339562011920823	0.445606639976724	371	371
AK5	0.173344172272354	0.000799419832469952	0.00283079308611205	371	231
AK7	0.113714257313203	0.028523632780722	0.0587822294670056	371	366
AKAP10	0.273260705858971	8.90637086104365e-08	1.21031869231727e-06	371	370
AKAP11	0.203451475471519	7.91746186471576e-05	0.000384993105367018	371	371
AKAP12	0.102796496778339	0.0478652123300731	0.0901807036163908	371	371
AKAP13	0.29552810761278	6.50649667001325e-09	1.33082573572899e-07	371	371
AKAP14	-0.050735746994219	0.329773811116182	0.435400216386546	371	135
AKAP1	0.0956290915598212	0.0657756517546452	0.117533638376181	371	371
AKAP2	0.234335921115586	5.0650526924518e-06	3.68673656335494e-05	371	346
AKAP3	-0.18708016108892	0.000290869668195649	0.00118307585336744	371	358
AKAP4	0.0977618833293316	0.0599473051603218	0.108919731597277	371	26
AKAP5	0.0995029043608638	0.0555118504476861	0.102171755785181	371	371
AKAP6	0.0530081064669381	0.308545437818195	0.413094234691806	371	370
AKAP7	0.0486560710697607	0.350008283710074	0.45627961183563	371	371
AKAP8L	-0.0836603320793883	0.107661067191043	0.176485129645352	371	371
AKAP8	0.096200938274062	0.064169082622368	0.115137932450943	371	371
AKAP9	0.218750528743931	2.13001824977247e-05	0.000124696513582037	371	371
AKD1	0.227310983760872	9.79915753801216e-06	6.42801503036807e-05	371	371
AKIRIN1	0.275952178281184	6.57058237923657e-08	9.29681407380333e-07	371	371
AKIRIN2	-0.0438433343301137	0.399766955714716	0.506014187162372	371	371
AKNAD1	0.101989102289965	0.0496530249085749	0.0930387097656725	371	82
AKNA	0.21561241277119	2.81002531250562e-05	0.000158005431204451	371	371
AKR1A1	-0.154074336226621	0.00292555992563982	0.00856725045400507	371	371
AKR1B10	-0.00836627218380003	0.872404669421317	0.910143016141294	371	365
AKR1B15	0.0586328802306648	0.259950807961632	0.360938109577058	371	290
AKR1B1	0.068780764815082	0.186199308200734	0.276166067449005	371	371
AKR1C1	-0.283141887896545	2.86883433755679e-08	4.65414639029367e-07	371	371
AKR1C2	-0.215714325579902	2.78503086197173e-05	0.000156732725514691	371	371
AKR1C3	-0.154329642661973	0.0028783133920504	0.00844751906252624	371	371
AKR1C4	-0.278150662989042	5.11260702396304e-08	7.61235852999938e-07	371	370
AKR1CL1	0.0310643911600712	0.550863100224117	0.649174485812769	371	315
AKR1D1	0.00405993113051158	0.937878778424981	0.957488009827943	371	368
AKR1E2	0.0430630849579421	0.408215347144446	0.514257376110513	371	347
AKR7A2	-0.247351961963332	1.41121506695946e-06	1.22608925268061e-05	371	371
AKR7A3	-0.146090042137953	0.00480926196516962	0.0130549280378947	371	371
AKR7L	-0.098672194743205	0.057592985701896	0.105456568120696	371	371
AKT1S1	-0.189287014743852	0.000245580874033633	0.00102524353991996	371	371
AKT1	0.0103492817982653	0.842517851286607	0.887888311115731	371	371
AKT2	0.0215528401220835	0.679032151872114	0.758575591857582	371	371
AKT3	0.248865418404157	1.21064231627116e-06	1.08105854884599e-05	371	371
AKTIP	0.228549771894027	8.7357406363164e-06	5.8322193350099e-05	371	371
ALAD	-0.0610824926843885	0.240532090300257	0.338776149983481	371	371
ALAS1	-0.202836475687339	8.33008790467472e-05	0.000402405458867434	371	371
ALAS2	0.00675444801981519	0.896833600686688	0.928093033758257	371	247
ALB	-0.0811685381851822	0.11859057027975	0.190852358115613	371	371
ALCAM	-0.109651614757432	0.0347480596374418	0.0693290780267517	371	371
ALDH16A1	-0.10766894263499	0.0381833190482153	0.0748340464415687	371	371
ALDH18A1	0.0755797192851312	0.146241931030878	0.227061939832994	371	371
ALDH1A1	-0.182913968897638	0.000398305559700967	0.00155102489451968	371	371
ALDH1A2	0.0853058906649354	0.100889933289064	0.16745224118843	371	369
ALDH1A3	0.19336104787414	0.000178782004160256	0.00077817240263942	371	363
ALDH1B1	-0.183744978107653	0.000374299779118298	0.00147338474601753	371	371
ALDH1L1	-0.311334593506158	8.81612151666062e-10	2.53807475223862e-08	371	371
ALDH1L2	0.250096774832211	1.06790078302601e-06	9.70562016398002e-06	371	369
ALDH2	-0.1432490680007	0.00570747444626712	0.0150601729693422	371	371
ALDH3A1	-0.226185000547633	1.08716130178176e-05	7.03881295225746e-05	371	358
ALDH3A2	-0.178175718292755	0.000564848282890954	0.00209903142916501	371	371
ALDH3B1	0.115816520013694	0.0256965220613706	0.0539039815211777	371	371
ALDH3B2	0.220333324226715	1.84938585498822e-05	0.000110641036045271	371	238
ALDH4A1	-0.184963193255957	0.000341533578839728	0.00136135093190177	371	371
ALDH5A1	-0.0415390582507731	0.425019527221016	0.53102784705532	371	371
ALDH6A1	-0.0216324391177879	0.677912967471489	0.757495212180548	371	371
ALDH7A1	-0.100937668445307	0.0520645071573428	0.0968467891305867	371	371
ALDH8A1	0.0117183740961567	0.822012038390243	0.873300118857211	371	371
ALDH9A1	-0.0243112891215372	0.640673516072974	0.726271639194593	371	371
ALDOA	0.0951589794843269	0.0671210028636152	0.119498178646018	371	371
ALDOB	-0.0412340317883175	0.42843049288831	0.534217455049191	371	371
ALDOC	0.0501458334336981	0.33543526508534	0.441209820345803	371	371
ALG10B	0.217138707761433	2.45700034095733e-05	0.000140939708587826	371	371
ALG10	0.214335386837558	3.1417783162922e-05	0.000173765984500758	371	371
ALG11	0.0703936644738515	0.176061631217508	0.263622684488176	371	371
ALG12	-0.0569594752979619	0.273821947239834	0.376654065657114	371	371
ALG13	0.0810166076696195	0.119284014744756	0.191736012727531	371	371
ALG14	-0.159035110590309	0.00212293222189023	0.00649862564912373	371	371
ALG1L2	-0.017795781815511	0.732620823297521	0.801673736226146	371	60
ALG1L	-0.0892410584984728	0.0860650698107865	0.146629071202343	371	369
ALG1	-0.128297658392883	0.0133955325157213	0.0310561851248923	371	371
ALG2	0.0488054175811245	0.348529573340984	0.455006956756166	371	371
ALG3	-0.146445568658549	0.00470632772906594	0.0128106622703858	371	371
ALG5	-0.229146836319072	8.26333174028662e-06	5.57285358598477e-05	371	371
ALG6	-0.0116173259505804	0.82352155273284	0.874314974760164	371	371
ALG8	-0.195485689809066	0.000151111602431777	0.0006731765079709	371	371
ALG9	-0.157408468703034	0.00236070312847198	0.00711819702216117	371	371
ALKBH1	-0.148918007923407	0.00404373185475473	0.0113002140567294	371	371
ALKBH2	-0.307254724664551	1.49394093916282e-09	3.89049560653617e-08	371	371
ALKBH3	-0.0394266723818013	0.448964111543967	0.553927232933604	371	371
ALKBH4	-0.273932344163168	8.25791381340952e-08	1.13614750684216e-06	371	371
ALKBH5	-0.051482262934457	0.322698313833528	0.428471796709713	371	371
ALKBH6	-0.113751364085667	0.0284715078428714	0.0586869507755493	371	371
ALKBH7	-0.294955319084316	6.97963170147557e-09	1.4159696818411e-07	371	371
ALKBH8	0.116974040254693	0.0242455025942468	0.0513140234444476	371	371
ALK	0.158034471390327	0.00226646341295835	0.00687252421810597	371	195
ALLC	0.0459789847902199	0.37718419364634	0.483636706302529	371	249
ALMS1P	0.0493451560909801	0.34321853703622	0.449372901959315	371	321
ALMS1	0.263652109523784	2.56884420807043e-07	2.91438008617193e-06	371	371
ALOX12B	0.177948815382574	0.000574252389828417	0.00212913377509975	371	95
ALOX12P2	0.0663361017055111	0.202374221153377	0.295276053450826	371	351
ALOX12	-0.0277061747865417	0.594753760492454	0.687717477307486	371	351
ALOX15B	0.17506937935232	0.000706901066132536	0.00255402303944367	371	349
ALOX15	0.106153105400252	0.0409999293538939	0.0794468533312404	371	312
ALOX5AP	0.0916349547636147	0.0779395857693947	0.135183042634327	371	371
ALOX5	0.177209094817528	0.000605928184782183	0.00223418495229144	371	371
ALOXE3	0.158539212644782	0.002192992365212	0.00668228722847254	371	140
ALPI	0.106505593082363	0.0403297830981972	0.0783013291962074	371	228
ALPK1	0.127059853923348	0.0143245254324146	0.032934009886274	371	371
ALPK2	0.107881955000967	0.0378009625738406	0.0741795485023693	371	371
ALPK3	0.0897278291099958	0.08435985725438	0.144320916807364	371	371
ALPL	-0.0324870807310821	0.532759949756745	0.63287977750402	371	371
ALPPL2	0.0511568567450637	0.325770309394247	0.431562157679941	371	73
ALPP	0.123478881033287	0.0173381174776227	0.0386797285990145	371	93
ALS2CL	0.144542501643953	0.00528135406684032	0.0141190466612444	371	371
ALS2CR11	0.143776729969034	0.00553004117353268	0.0146775220169355	371	282
ALS2CR12	-0.0629907399531394	0.226127200737139	0.322539277803772	371	298
ALS2CR4	0.237448749288473	3.75581457810435e-06	2.86034470552399e-05	371	371
ALS2CR8	0.214613271131121	3.06657753365014e-05	0.000170174072487553	371	371
ALS2	0.319158589809391	3.13423488089759e-10	1.05327104584838e-08	371	371
ALX1	0.0568875049746471	0.274429613527472	0.377229473586856	371	70
ALX3	0.0270246103290836	0.603852097909682	0.695182931498926	371	359
ALX4	0.109041474837121	0.0357760559259749	0.0709621486047875	371	46
AMAC1L2	0.0259875709581016	0.617813823485135	0.706817975733849	371	190
AMAC1L3	0.0114117881133278	0.826593994915699	0.876745078812877	371	70
AMAC1	-0.0551467461000008	0.289407040613645	0.393258786106339	371	41
AMACR	-0.0814622800271176	0.117258798435232	0.189090965066107	371	371
AMBN	0.00611837712296063	0.906502128300099	0.934699829201107	371	112
AMBP	-0.343066626129654	1.09917008287403e-11	6.91254857234796e-10	371	371
AMBRA1	0.142154895218204	0.00609179113688635	0.0159307775044697	371	371
AMD1	0.162191044604256	0.0017229070744434	0.00546556604093333	371	371
AMDHD1	-0.110031598908535	0.0341206233442216	0.0682618054090764	371	371
AMDHD2	-0.16812787989194	0.0011515667722181	0.00386284678579949	371	371
AMELX	-0.033263291838766	0.523010965075906	0.62430571026246	371	19
AMELY	-0.0459575456935243	0.377406929147634	0.483828883042417	371	36
AMFR	0.108923599557078	0.0359776076307171	0.071321527642017	371	371
AMHR2	0.0216207141269729	0.678077779787561	0.75763687767402	371	166
AMH	0.0324823229437237	0.532819987324297	0.632890519167341	371	302
AMICA1	-0.0951385235415891	0.0671800513805691	0.119581932058944	371	371
AMIGO1	0.0953508491685294	0.0665692167137405	0.118697551994346	371	370
AMIGO2	0.238597653846108	3.35982854912966e-06	2.59335545741035e-05	371	371
AMIGO3	0.015173304027607	0.77083028619913	0.832673178326489	371	371
AMMECR1L	0.257264075472678	5.0781937538615e-07	5.14586856380614e-06	371	371
AMMECR1	0.316915970423473	4.22872217985479e-10	1.35224082290637e-08	371	371
AMN1	0.168008873499175	0.0011610561504501	0.00389141329563711	371	371
AMN	-0.183213607956252	0.000389489241614247	0.00152145189636059	371	366
AMOTL1	0.194457659777296	0.000163956554521845	0.000722642141412433	371	371
AMOTL2	0.256505841562941	5.49948131643466e-07	5.47529569145484e-06	371	371
AMOT	0.114423926246115	0.0275408084952142	0.0571112716604203	371	370
AMPD1	0.0900273056614257	0.083324356877922	0.142831512452415	371	129
AMPD2	-0.138114368832829	0.00772009229729451	0.0194683137654052	371	371
AMPD3	0.207507763428719	5.64173997098818e-05	0.000287014156542458	371	371
AMPH	0.159742315688436	0.00202655160083584	0.00626909332171609	371	317
AMTN	0.114180363095305	0.0278747902793312	0.057683761498373	371	29
AMT	-0.284846944191839	2.34878405504497e-08	3.91340380748063e-07	371	371
AMY1A	-0.027817116326387	0.593278701738887	0.686290691908147	371	349
AMY2A	0.0135195104091658	0.795220716140883	0.852153574684454	371	308
AMY2B	0.124142737134764	0.0167408580448028	0.0375406769437823	371	371
AMZ1	0.153784598430136	0.00298003139248674	0.00870246048096171	371	329
AMZ2P1	0.0773964744414317	0.136760517841611	0.214716923038897	371	371
AMZ2	0.0597009471331273	0.25135499725214	0.351452432289243	371	371
ANAPC10	0.0257040018978387	0.62165588520448	0.709802186212956	371	371
ANAPC11	-0.263027897939733	2.74792112402336e-07	3.0841737821292e-06	371	371
ANAPC13	-0.0939398301086804	0.0707152852218773	0.124782100282572	371	371
ANAPC16	-0.162338603852829	0.00170601432149617	0.00542233843536162	371	371
ANAPC1	0.259032576087867	4.21262913486119e-07	4.40083888960171e-06	371	371
ANAPC2	-0.250618028181231	1.01246640009464e-06	9.27799246673662e-06	371	371
ANAPC4	0.0530232669080129	0.308406901003419	0.412992020016813	371	371
ANAPC5	-0.0959654008690679	0.0648268593106222	0.116067285987797	371	371
ANAPC7	0.0232332432823673	0.655558254117448	0.738856728814653	371	371
ANGEL1	0.056523196113709	0.277519647957391	0.380689005481454	371	371
ANGEL2	0.20238506972928	8.64574294050598e-05	0.000415738573161381	371	371
ANGPT1	0.148249614868455	0.00421398924180456	0.0116972403058702	371	366
ANGPT2	0.0712610477365865	0.170782203157704	0.257218983898146	371	371
ANGPT4	0.055871299158667	0.283107682984499	0.386562280197499	371	145
ANGPTL1	0.00638746054616328	0.902410186020587	0.93147426322546	371	371
ANGPTL2	0.0781693759306648	0.132873056786533	0.209787370209328	371	371
ANGPTL3	-0.152174591214928	0.00329985943765139	0.00948215775521289	371	371
ANGPTL4	-0.0901942558199438	0.0827515595590831	0.142106419234209	371	371
ANGPTL5	0.106498907914619	0.0403424062879073	0.078318204839962	371	42
ANGPTL6	-0.109770281939158	0.034551068928002	0.0689982352830449	371	369
ANGPTL7	0.0611265337577653	0.240192539136271	0.338458940487776	371	116
ANG	-0.226524565381359	1.05369674546836e-05	6.8399304539657e-05	371	371
ANK1	0.147535511523639	0.0044030220057512	0.0121273336649489	371	345
ANK2	0.0407795494549744	0.43354206287195	0.538938286318169	371	370
ANK3	0.224676664312392	1.24840968346998e-05	7.91308231437767e-05	371	370
ANKAR	0.155303109748134	0.00270446246961611	0.00801045217360871	371	370
ANKDD1A	0.0209162861522035	0.688007468189534	0.765853762154098	371	371
ANKFN1	0.0528862067949291	0.309660852180231	0.414336993561324	371	114
ANKFY1	0.0870147908459656	0.0942204366547615	0.1580282487823	371	371
ANKHD1-EIF4EBP3	0.0913119617386799	0.0789981693418784	0.136714212562234	371	371
ANKHD1	0.0765678287480459	0.141024813441315	0.220462218996214	371	371
ANKH	0.171656609466949	0.000900634450325163	0.0031324091339696	371	371
ANKIB1	0.37488551958876	7.98108726145057e-14	1.23255209629937e-11	371	371
ANKK1	-0.145753918433831	0.00490843980609983	0.0132645059437223	371	304
ANKLE1	-0.0207689255885232	0.690091540817752	0.767701791164354	371	365
ANKLE2	0.17180405009602	0.000891341082683591	0.00310605160909962	371	371
ANKMY1	-0.18051886578794	0.000475747082889853	0.00181082028760635	371	371
ANKMY2	0.124424631035077	0.0164927345760429	0.0370928266227056	371	371
ANKRA2	0.0849110026872535	0.102483174408719	0.169461304828229	371	371
ANKRD10	0.130556386042503	0.011836236132305	0.0279916306063366	371	371
ANKRD11	0.193844927160238	0.000172091890103286	0.000753332154391927	371	371
ANKRD12	0.333185128385483	4.54771109321589e-11	2.19901699997687e-09	371	371
ANKRD13A	0.21680063862867	2.53136784234034e-05	0.000144374205998008	371	371
ANKRD13B	0.0431699418728339	0.407052100819341	0.512986586065468	371	371
ANKRD13C	0.266695485167475	1.84488653757858e-07	2.21599345511934e-06	371	371
ANKRD13D	0.0773271547842636	0.137113401533336	0.21518616553861	371	371
ANKRD16	0.0266627939111261	0.608707222523562	0.69910442102585	371	371
ANKRD17	0.173441904456073	0.000793893231448115	0.00281372370697551	371	371
ANKRD19	-0.270652001113425	1.19227991014551e-07	1.54098019700721e-06	371	371
ANKRD1	0.121143022687651	0.0195900719954295	0.0429296462757613	371	350
ANKRD20A3	0.193952963818392	0.000170630549875234	0.000748250454460579	371	330
ANKRD20A4	0.234091879120831	5.18431382378321e-06	3.76391763838954e-05	371	196
ANKRD20B	0.115715238019007	0.0258269723277871	0.0541263352318719	371	340
ANKRD22	0.0835553383134814	0.108104972769126	0.177023447929191	371	363
ANKRD23	0.0910012899588669	0.0800273313647619	0.138154635654141	371	371
ANKRD24	-0.227047669314661	1.00405443897874e-05	6.55828607650313e-05	371	371
ANKRD26P1	0.184852013294654	0.000344409290079417	0.0013708100813118	371	93
ANKRD26	0.2629238807403	2.77890607107751e-07	3.11311985308389e-06	371	371
ANKRD27	0.279790004073095	4.23418861236134e-08	6.46243622544892e-07	371	371
ANKRD28	0.28748905279562	1.71826518517917e-08	3.0319999131213e-07	371	371
ANKRD29	0.074655466069242	0.151253831837922	0.233289073965152	371	370
ANKRD2	-0.0745203885992229	0.151997096014475	0.234134583855298	371	290
ANKRD30A	0.138103856474754	0.00772479232008728	0.0194777006202732	371	59
ANKRD30B	0.102421215735494	0.0486893803799536	0.0914825837903835	371	70
ANKRD31	0.146668445935088	0.00464281608912425	0.012675645077091	371	180
ANKRD32	0.268906206360279	1.44680578166277e-07	1.81278394857143e-06	371	371
ANKRD33	0.052278382507658	0.315262151926465	0.420448024546729	371	213
ANKRD34A	0.0984803078746321	0.058082785357285	0.106158279806223	371	370
ANKRD34B	0.089650383092482	0.0846293234307921	0.144676099529403	371	134
ANKRD34C	0.109224108440001	0.0354656702505915	0.0704644542467621	371	109
ANKRD35	0.0602997240756721	0.246623386302579	0.345856053915246	371	359
ANKRD36BP1	0.321064828739412	2.42501288670539e-10	8.55063835910525e-09	371	360
ANKRD36B	0.274892691036938	7.40923654257099e-08	1.03438549685423e-06	371	337
ANKRD36	0.224278827102687	1.29458626991106e-05	8.14873544049543e-05	371	371
ANKRD37	-0.113600032523626	0.0286846017482124	0.0590711842079686	371	371
ANKRD39	-0.0608042773281537	0.242684880250677	0.341317909237838	371	371
ANKRD40	0.262524388316638	2.90106121695738e-07	3.23057247424399e-06	371	371
ANKRD42	0.165180308730057	0.00140890439063137	0.00460058896413016	371	371
ANKRD43	0.0918253079507293	0.0773211251315082	0.13428571657832	371	370
ANKRD44	0.213255796765903	3.45082256056391e-05	0.000187680281331024	371	370
ANKRD45	0.113802091706349	0.0284003815466784	0.0585799890438419	371	339
ANKRD46	-0.149311419676948	0.00394645124311259	0.0110671736578391	371	371
ANKRD49	0.238278541564621	3.46562189117076e-06	2.664690054647e-05	371	371
ANKRD50	0.194729199128119	0.000160467768804085	0.00071088256395708	371	371
ANKRD52	0.228806063306395	8.5298922398406e-06	5.7139379018865e-05	371	371
ANKRD53	0.0879494406442366	0.0907244294987852	0.153100565707339	371	342
ANKRD54	-0.164440664382062	0.00148128332195891	0.00480151746502855	371	371
ANKRD55	-0.0988121384246742	0.0572379340227083	0.104893213283083	371	337
ANKRD56	0.147053347745721	0.00453495124002521	0.0124429325819502	371	368
ANKRD57	0.119040938410028	0.0218299801381059	0.0470928257540393	371	371
ANKRD58	0.123386236522829	0.0174229307183014	0.0388037591693685	371	370
ANKRD5	0.301353472757621	3.15844197340441e-09	7.28207438388735e-08	371	371
ANKRD6	0.22548117748205	1.15976988510243e-05	7.41335436753867e-05	371	371
ANKRD7	0.0625738540113405	0.22922060482734	0.325828412685817	371	107
ANKRD9	0.0327714312839691	0.52917798834644	0.630140468372208	371	371
ANKS1A	0.213573773173085	3.35693258894175e-05	0.000183224139827116	371	371
ANKS1B	0.0657335531533837	0.206513105451378	0.30030321801477	371	333
ANKS3	-0.116720326336019	0.0245573476010769	0.0518693255840388	371	371
ANKS4B	-0.115505754355357	0.0260985960901989	0.0545864809773167	371	366
ANKS6	0.0115948830283444	0.823856906277631	0.874410139135673	371	370
ANKZF1	-0.13778174636023	0.00787004971597231	0.0197963548537374	371	371
ANLN	0.286463448809063	1.94067622911023e-08	3.34613573347584e-07	371	371
ANO10	0.172889502571255	0.000825601274024225	0.00291005459679947	371	371
ANO1	0.107828381960343	0.0378968193799022	0.0743237286558782	371	371
ANO2	-0.0511075990246883	0.326236971612025	0.431870012887304	371	359
ANO3	0.198056169476261	0.000123001928087953	0.000562672414192769	371	322
ANO4	0.196947901545724	0.000134459107005904	0.000607275975917394	371	297
ANO5	0.304889629079801	2.02076207860134e-09	4.99474219973895e-08	371	359
ANO6	0.318587332683418	3.38351755175347e-10	1.12344061110054e-08	371	371
ANO7	-0.0297559441535999	0.567774327268242	0.663374590806282	371	371
ANO8	0.324310141919573	1.56034700690255e-10	5.88773294993665e-09	371	371
ANO9	0.0962113990843107	0.0641399968509833	0.115096110364375	371	366
ANP32A	-0.0417798252313006	0.422338336882147	0.528207944463942	371	371
ANP32B	-0.217537536570735	2.3719284737614e-05	0.000136729048189452	371	371
ANP32C	0.0554391196188318	0.286853882541995	0.390457271697195	371	329
ANP32D	0.0167297890913661	0.748078853669558	0.814072590965474	371	53
ANP32E	0.129223100544377	0.0127360348994835	0.029773209019891	371	371
ANPEP	-0.0218392354364129	0.67500866414384	0.755351491719013	371	371
ANTXR1	0.2394018285373	3.10673256087382e-06	2.41766898741126e-05	371	371
ANTXR2	0.101381590183178	0.0510347204964095	0.0952068266438308	371	371
ANTXRL	-0.0199718289987733	0.701404877378425	0.777015881479769	371	21
ANUBL1	0.146992801386815	0.00455176748405967	0.012476652699152	371	371
ANXA10	-0.0846744579625995	0.103447060239694	0.170729213329068	371	369
ANXA11	0.0129123967656852	0.804226182175199	0.859630539826929	371	371
ANXA13	0.0323360819683994	0.534667034172979	0.634516986644075	371	364
ANXA1	0.0874050038204706	0.0927480047749581	0.155913066502972	371	371
ANXA2P1	0.176945320772183	0.000617609663361052	0.00227095232806919	371	371
ANXA2P2	0.193909752239459	0.000171213643788253	0.000749817149164557	371	371
ANXA2P3	0.0577244377035255	0.267419743812074	0.369608445693363	371	330
ANXA2	0.0491346372743864	0.345283889292614	0.451716945264477	371	371
ANXA3	0.198432142458454	0.000119328030715347	0.000548006691542449	371	359
ANXA4	0.12889882509588	0.0129637918169691	0.0302169955045816	371	371
ANXA5	0.229677564295119	7.8639167625217e-06	5.35240689248231e-05	371	371
ANXA6	-0.0929161599048381	0.073853314883851	0.129372651535518	371	371
ANXA7	0.139746214633636	0.00702072444793743	0.017961586291487	371	371
ANXA8L1	0.0536669139556977	0.302563021635877	0.407234454319203	371	14
ANXA8L2	0.242979683481044	2.18537262748709e-06	1.78723290167479e-05	371	305
ANXA8	0.173789810188986	0.000774505059522804	0.00275572477471299	371	281
ANXA9	0.0807275562621685	0.1206120423194	0.19341810408815	371	371
AOAH	-0.0191099783720264	0.713711826651047	0.786991033959272	371	371
AOC2	0.0728935738992753	0.161167415072394	0.245772905930207	371	370
AOC3	0.0570561699951688	0.273006968724471	0.375740575539131	371	371
AOX1	-0.127664494410743	0.0138638886287362	0.0320042166004267	371	371
AOX2P	-0.0612796182159752	0.239014894713748	0.337036716625658	371	139
AP1AR	0.200805911545483	9.84082434366855e-05	0.000464130924655694	371	371
AP1B1	0.0706909484679121	0.174238696234919	0.261522135643189	371	371
AP1G1	0.265780597588742	2.0388112260705e-07	2.41194757991547e-06	371	371
AP1G2	0.0576514147747387	0.268026432333628	0.370292828359955	371	371
AP1M1	-0.0600368240815864	0.248693145483427	0.348317269707595	371	371
AP1M2	0.0567983459225739	0.275183680530754	0.378005190893862	371	336
AP1S1	-0.095280137379439	0.0667721378616999	0.118983822685467	371	371
AP1S2	0.0794494060855151	0.126623018876405	0.201576711664262	371	371
AP1S3	0.219862732225037	1.92892962588714e-05	0.00011443757000275	371	371
AP2A1	-0.0218280781960619	0.675165236967453	0.755399407551701	371	371
AP2A2	-0.108928729946869	0.0359688152902081	0.0713147629589497	371	371
AP2B1	0.0854372591608272	0.100364283810981	0.166704790902314	371	371
AP2M1	-0.170245910576948	0.000994184519641563	0.00340838822927193	371	371
AP2S1	-0.233264404716073	5.6089440986247e-06	4.01947425657558e-05	371	371
AP3B1	0.197616633861045	0.000127431537790862	0.000578948938624755	371	371
AP3B2	0.0641094310656678	0.217973173324117	0.313535130611052	371	185
AP3D1	0.218389376381087	2.19948230474017e-05	0.000128160533708785	371	371
AP3M1	0.171223136799033	0.00092847729055923	0.00321577270210726	371	371
AP3M2	0.223893183398812	1.34089328654514e-05	8.37656660011993e-05	371	371
AP3S1	-0.0285746262146073	0.583251889680888	0.67760346082474	371	371
AP3S2	-0.0075524616851541	0.884725192985505	0.918999702521363	371	371
AP4B1	-0.0793263943329936	0.127213567754124	0.20235936576155	371	371
AP4E1	0.41364406246934	9.10996018128497e-17	5.44811743121568e-14	371	371
AP4M1	-0.0434769683844032	0.403720779348487	0.509723389706607	371	371
AP4S1	-0.0578339037600105	0.266512041209254	0.368558439884128	371	371
APAF1	0.403562982096968	5.78564797036245e-16	2.30523357731122e-13	371	371
APBA1	0.160927543642817	0.00187395031751991	0.00586994311723767	371	371
APBA2	0.0654750175866581	0.208307618800131	0.302471164849579	371	366
APBA3	-0.114425200316142	0.0275390705264885	0.0571112716604203	371	371
APBB1IP	0.256943772499163	5.2522340508377e-07	5.27660145036756e-06	371	371
APBB1	-0.0142780835876005	0.78400681756327	0.843767695937306	371	371
APBB2	0.0441296733913498	0.396692990137473	0.502986109312546	371	371
APBB3	0.0439749276678307	0.398352480143729	0.504608514619659	371	371
APC2	-0.0346447082079975	0.505889251758819	0.608644086728527	371	370
APCDD1L	0.213695229491411	3.32171174348939e-05	0.000181600278138846	371	177
APCDD1	0.125176703263187	0.015846435617672	0.0358823244345604	371	370
APCS	-0.0781441091327313	0.13299877936696	0.20993595456371	371	371
APC	0.300592269680132	3.47444111499561e-09	7.87460931660325e-08	371	371
APEH	-0.216999811590902	2.48730027830305e-05	0.000142390793518257	371	371
APEX1	-0.239281317108257	3.14346482515507e-06	2.44339080166755e-05	371	371
APEX2	0.070738296268485	0.173949661878342	0.261147337146972	371	371
APH1A	0.0852510638772904	0.101109958795124	0.167747551558666	371	371
APH1B	0.291055489981506	1.1210111379156e-08	2.10092040353289e-07	371	371
API5	0.268436345080127	1.5237898698171e-07	1.89257741811075e-06	371	371
APIP	-0.0110494569505454	0.832016647673548	0.880360933447654	371	371
APITD1	-0.0327785929245276	0.529087931001026	0.630126415096967	371	371
APLF	0.117237921608661	0.023924793494914	0.0507701039631101	371	371
APLNR	-0.0298129274930652	0.567032711740294	0.662935779535806	371	371
APLN	-0.0310433786220136	0.551132718269077	0.649377331007726	371	371
APLP1	0.157476348685411	0.00235031433637231	0.007092239050168	371	367
APLP2	0.0647845338857337	0.213155436412416	0.307872297847325	371	371
APOA1BP	-0.11470453319196	0.0271602981091308	0.0564397057400754	371	371
APOA1	-0.291121539114572	1.11211726883863e-08	2.09067559390922e-07	371	371
APOA2	-0.284177596391195	2.54104177356688e-08	4.1906154149834e-07	371	371
APOA4	0.058230895066636	0.263237877985217	0.364841032782906	371	361
APOA5	-0.120093587659124	0.0206820003037934	0.0449663658247486	371	371
APOB48R	0.0688927491112407	0.18548185548824	0.275286413248656	371	371
APOBEC1	0.0986861397873454	0.0575575240665104	0.105401323141191	371	27
APOBEC2	-0.0387215153517008	0.45712385091365	0.561802674762599	371	342
APOBEC3A	0.0571578034927341	0.272152146871934	0.374745304809418	371	356
APOBEC3B	0.108516866522069	0.0366804889443074	0.0724732370037817	371	362
APOBEC3C	0.118552849013294	0.0223807490811787	0.0480635135589092	371	371
APOBEC3D	0.0173336349915195	0.739309606395318	0.80717520571094	371	371
APOBEC3F	-0.010525294169623	0.839875320764786	0.885947058152921	371	371
APOBEC3G	0.0548681101140963	0.291854379742242	0.395936190209393	371	371
APOBEC3H	-0.0274719641858698	0.597873248362275	0.69028286606046	371	362
APOBEC4	0.0412474068842135	0.428280593851348	0.534114671131313	371	53
APOB	-0.0528322109862182	0.310155774913152	0.414943479136378	371	371
APOC1P1	-0.25647347372707	5.51819250671336e-07	5.48050026141406e-06	371	367
APOC1	-0.340794810132199	1.53037287873231e-11	9.1555821291607e-10	371	371
APOC2	-0.217576574155687	2.36375325813766e-05	0.000136376172628492	371	371
APOC3	-0.146067960976827	0.00481572146033839	0.0130689010942462	371	371
APOC4	-0.237539900336479	3.72283787251884e-06	2.84142744054116e-05	371	371
APOD	-0.0111628992882758	0.830317998959581	0.879310821564574	371	369
APOE	-0.157655930109923	0.00232303076876939	0.00702587201691572	371	371
APOF	-0.0992339383044109	0.0561787361157496	0.103189450571452	371	370
APOH	-0.176411279070196	0.000641901813650715	0.00234731717700114	371	371
APOL1	-0.0190379539442888	0.71474373209018	0.787810749866062	371	371
APOL2	-0.027167449021598	0.601940163148015	0.693571540210223	371	371
APOL3	-0.0269855579495913	0.604375297256433	0.69557277134273	371	371
APOL4	0.135107688088591	0.00917313778148083	0.0225446892280608	371	371
APOL5	0.0631436275458884	0.22500020409152	0.321368946509268	371	278
APOL6	0.166310303028452	0.00130457785477826	0.00430437231250289	371	371
APOLD1	-0.0553390382055059	0.28772613533609	0.39126099586344	371	371
APOM	-0.326808105643033	1.10730275735689e-10	4.52970955483861e-09	371	371
APOOL	0.250329231220427	1.04282924176338e-06	9.52555898872539e-06	371	371
APOO	0.051269123418403	0.32470832351858	0.430595701333765	371	371
APPBP2	0.342698271224417	1.15997651200132e-11	7.22157877252823e-10	371	371
APPL1	0.323801058310475	1.67267400997107e-10	6.2519721625973e-09	371	371
APPL2	0.276156103348793	6.42003069951061e-08	9.11616903746616e-07	371	371
APP	0.345724230463247	7.43769541008882e-12	5.03992408026495e-10	371	371
APRT	-0.287873524474243	1.641415889257e-08	2.93013327471128e-07	371	371
APTX	-0.206635842460385	6.07143025451424e-05	0.000306099583939444	371	371
AQP10	0.197890763180608	0.000124651638927885	0.000568263146618151	371	206
AQP11	-0.197099768874265	0.000132831962825326	0.000601153649115434	371	371
AQP12A	-0.0498237481393672	0.338552498238488	0.444398950379334	371	3
AQP12B	0.0792953604119913	0.127362890532809	0.202580718977614	371	36
AQP1	0.0558790064761149	0.28304117576557	0.386559697237381	371	371
AQP2	-0.000512676105397184	0.992147732214271	0.995108022586536	371	40
AQP3	-0.0195572956842638	0.707314779153342	0.781754509308898	371	371
AQP4	0.117892631134487	0.0231448705309981	0.0493886151155252	371	313
AQP5	-0.103181442574775	0.0470319834168232	0.0889304454849993	371	289
AQP6	-0.179364708279603	0.00051786264311916	0.00194327737355809	371	297
AQP7P1	-0.0815210293492239	0.116993848318322	0.188724813457296	371	369
AQP7P3	-0.115409281651075	0.0262245107402679	0.0548038081367479	371	346
AQP7	-0.263802331549236	2.52745430381405e-07	2.87725397946192e-06	371	369
AQP8	0.0688854422204065	0.185528606554337	0.275335287527972	371	323
AQP9	-0.219041312168388	2.07560576363705e-05	0.000121977044316157	371	371
AQPEP	0.0400413184339506	0.441919370810649	0.547449111553968	371	289
AQR	0.293200611556981	8.64579335946868e-09	1.69696054489985e-07	371	371
ARAF	-0.119456303159698	0.0213705650860489	0.0462405883456949	371	371
ARAP1	-0.128621706261967	0.0131612636870833	0.0306136672314876	371	371
ARAP2	0.263288816039749	2.67165337282813e-07	3.01556252087717e-06	371	371
ARAP3	0.102550225673761	0.0484047286011171	0.0910045392973307	371	371
ARCN1	0.196256667684018	0.000142104260947846	0.000637756496193511	371	371
ARC	-0.0110411542637253	0.832141000201211	0.88044574889843	371	346
AREG	0.101279737215783	0.0512694796228822	0.0956019141057819	371	341
ARF1	0.123228120341179	0.0175685182925794	0.0390930438316506	371	371
ARF3	0.198512326078498	0.000118557948850711	0.000544721276984288	371	371
ARF4	0.188767211862337	0.000255612492034488	0.00105979439465371	371	371
ARF5	-0.184444116753723	0.000355154013146179	0.00140803547261655	371	371
ARF6	0.15570581414497	0.00263538073855405	0.00782561560194868	371	371
ARFGAP1	0.047468274486688	0.361909681060699	0.468331579479782	371	371
ARFGAP2	-0.280224067630361	4.02719595222866e-08	6.21936416746507e-07	371	371
ARFGAP3	0.303200163323109	2.50326519690231e-09	5.9939963044096e-08	371	371
ARFGEF1	0.152049129475995	0.00332604517231319	0.00955051483465313	371	371
ARFGEF2	0.488971254132949	1.0737134724311e-23	4.27810395955448e-20	371	371
ARFIP1	0.205634765974972	6.60278433759522e-05	0.000328359135231083	371	371
ARFIP2	-0.116969962160724	0.0242504879013599	0.0513191225802944	371	371
ARFRP1	-0.0117694873862849	0.82124872863361	0.872721884666282	371	371
ARG1	0.0262326267259459	0.614501937359091	0.70405495721577	371	371
ARG2	0.0592909908560802	0.254630676533967	0.355110419174638	371	371
ARGFXP2	0.139633223205445	0.00706725786836868	0.0180622570372156	371	168
ARGFX	0.075249307772207	0.148018896901433	0.229267024107475	371	35
ARGLU1	0.214372764000671	3.1315627230016e-05	0.000173297201576772	371	371
ARHGAP10	0.00912306419526325	0.860974897839573	0.90161595430824	371	371
ARHGAP11A	0.287882941277597	1.63957598276376e-08	2.92988968269329e-07	371	371
ARHGAP11B	0.370257476515434	1.6909372328561e-13	2.1874578930493e-11	371	338
ARHGAP12	0.245330339781391	1.7292428175729e-06	1.45297239188896e-05	371	371
ARHGAP15	-0.0383919815155812	0.46096531742283	0.565059749796801	371	371
ARHGAP17	0.179781064737652	0.000502285930822795	0.00189841402273795	371	371
ARHGAP18	0.190145235961662	0.000229819205723523	0.000969190985695179	371	371
ARHGAP19	0.16630057017993	0.00130544528575388	0.004306521109917	371	371
ARHGAP1	0.139444587368507	0.00714555887651758	0.018233201522508	371	371
ARHGAP20	0.126301188705715	0.0149214852662956	0.0341135907132364	371	366
ARHGAP21	0.381377871593934	2.72773513007778e-14	5.27591643314656e-12	371	371
ARHGAP22	-0.0138587300875784	0.790200711768794	0.848325622668422	371	371
ARHGAP23	0.18350831426233	0.000380995505725949	0.00149501525804065	371	371
ARHGAP24	0.148976439755203	0.00402914741356067	0.0112657789155025	371	371
ARHGAP25	-0.00322204763230267	0.95068088749444	0.96683623392974	371	371
ARHGAP26	-0.00802022387020628	0.877640011336764	0.913784065320948	371	371
ARHGAP27	0.21402235787571	3.22857920991342e-05	0.000177531755506197	371	371
ARHGAP28	0.208448722462689	5.21028833112036e-05	0.000268146122791475	371	363
ARHGAP29	0.275798105134619	6.68658304698068e-08	9.44752535191128e-07	371	371
ARHGAP30	0.0386025323071326	0.458508799307948	0.562962492703832	371	371
ARHGAP31	0.169493909252157	0.00104763844084561	0.00356343742846614	371	371
ARHGAP32	0.1188905401366	0.0219984264992612	0.0473869331664862	371	371
ARHGAP33	0.179796649808359	0.000501711398384511	0.00189696232275882	371	371
ARHGAP36	0.124494783873203	0.0164314881316438	0.0369926665791171	371	58
ARHGAP39	-0.0600741193197566	0.248398793370598	0.347978395438369	371	371
ARHGAP42	0.147381360744673	0.00444481891138523	0.0122306191094774	371	371
ARHGAP4	0.0517957492987989	0.319756701808362	0.425274919115174	371	371
ARHGAP5	0.321356578326483	2.33126915555718e-10	8.24929735648493e-09	371	371
ARHGAP6	0.136963704610056	0.00824996069308265	0.0206114518344109	371	370
ARHGAP8	0.104622747371249	0.0440193864808063	0.0840316421493505	371	354
ARHGAP9	0.0192266556484274	0.712041279774397	0.785540279968188	371	371
ARHGDIA	-0.0447861409862873	0.389699372101253	0.496075163060429	371	371
ARHGDIB	0.000764563722808467	0.988289992668825	0.992724914735458	371	371
ARHGDIG	0.0106365021830914	0.838206643127665	0.884702132153078	371	127
ARHGEF10L	0.0896643903850168	0.0845805350593104	0.144623930945977	371	371
ARHGEF10	0.143961797903053	0.00546899397494046	0.0145329195636607	371	371
ARHGEF11	0.25913453875627	4.16731155894849e-07	4.36035613851743e-06	371	371
ARHGEF12	0.224552598943702	1.26263917650326e-05	7.9800530463539e-05	371	371
ARHGEF15	-0.0387906476254652	0.456320235596151	0.56102269399818	371	371
ARHGEF16	0.10444301122218	0.0443859816915379	0.0846665575697834	371	369
ARHGEF17	0.164212462693449	0.00150429369211229	0.00486581245888311	371	371
ARHGEF18	0.248138689289703	1.30328219505868e-06	1.14631293112402e-05	371	371
ARHGEF19	0.109992484786275	0.0341847608013844	0.0683695216027688	371	371
ARHGEF1	-0.0250207517317393	0.630955336553296	0.717910344098164	371	371
ARHGEF2	0.095175317387357	0.0670738721263143	0.119456971258755	371	371
ARHGEF33	-0.0032151390113196	0.950786502299723	0.96683623392974	371	345
ARHGEF35	0.35713442661514	1.3326657427301e-12	1.20132882021127e-10	371	371
ARHGEF37	0.0201402064239566	0.699009465339026	0.775069102715204	371	371
ARHGEF38	0.184544580182324	0.000352479024408536	0.00139882213630814	371	145
ARHGEF3	0.153218458048937	0.00308913493898867	0.00897110003710384	371	371
ARHGEF4	0.105730422818368	0.0418158960260088	0.0806834170101838	371	324
ARHGEF5	0.216891217346469	2.51123613561056e-05	0.00014344867418	371	370
ARHGEF6	0.216941141525117	2.50020509780092e-05	0.000143047346233171	371	371
ARHGEF7	0.232871060321403	5.82223252948512e-06	4.14547950151546e-05	371	371
ARHGEF9	0.0665780295956796	0.200729478185236	0.293348933715249	371	371
ARID1A	0.21986533011184	1.92848173081663e-05	0.00011443757000275	371	371
ARID1B	0.262299595070356	2.97205111295313e-07	3.2912285865621e-06	371	371
ARID2	0.302341572143887	2.78957250034324e-09	6.56125895535279e-08	371	371
ARID3A	0.144634595100287	0.00525213435494892	0.0140484721561886	371	371
ARID3B	0.21094565605776	4.21136805570704e-05	0.000223491940345753	371	371
ARID3C	0.0445526614518073	0.392178123299573	0.498467051957005	371	344
ARID4A	0.129547432795472	0.0125117733826491	0.0293246528622512	371	371
ARID4B	0.262920856668567	2.77981189828265e-07	3.11311985308389e-06	371	371
ARID5A	-0.0487722743635494	0.348857389306968	0.455236870351648	371	371
ARID5B	0.124823377527511	0.0161472531177749	0.0364433642927735	371	371
ARIH1	0.223164718069038	1.43269205966747e-05	8.88608070133727e-05	371	371
ARIH2	0.022550223623433	0.665060299492143	0.746861966543544	371	371
ARL10	0.135184648280534	0.00913310494237372	0.022457382950132	371	364
ARL11	0.0624545280220187	0.230111530822596	0.326818415701701	371	371
ARL13A	0.091221062335628	0.0792981759701927	0.137109725887709	371	68
ARL13B	0.371535391118312	1.37598348935854e-13	1.86478524319733e-11	371	371
ARL14	0.10808745727951	0.037435165902827	0.0736285294813032	371	316
ARL15	0.23655178159072	4.09554550426445e-06	3.08008522219541e-05	371	371
ARL16	-0.077628172646616	0.135586081722416	0.213175433673267	371	371
ARL17A	0.0671044156989244	0.197184460830911	0.289167010796705	371	371
ARL17B	0.129194225695002	0.0127561713082571	0.0298027963883076	371	306
ARL1	0.260672550608144	3.53802443962303e-07	3.80380587620993e-06	371	371
ARL2BP	0.272280024714671	9.94210950418429e-08	1.32841519478444e-06	371	371
ARL2	-0.0962563049776195	0.0640152613401399	0.114924036804386	371	371
ARL3	-0.12927353584499	0.012700930115177	0.0296981138209572	371	371
ARL4A	-0.0465553715592071	0.371226274087462	0.477724536093747	371	371
ARL4C	0.0976363094267725	0.0602782273814365	0.109398091089822	371	371
ARL4D	-0.0769530345581737	0.139030011782821	0.217713873191114	371	371
ARL5A	0.159066068802057	0.00211862700414954	0.00649079921100797	371	371
ARL5B	0.290189691573701	1.24415493827088e-08	2.303536680319e-07	371	371
ARL5C	0.0230069071106407	0.658700950046413	0.741475891446754	371	66
ARL6IP1	0.21542436427212	2.85670331940457e-05	0.000160268216077662	371	371
ARL6IP4	-0.288837651643761	1.46303956045124e-08	2.65936807694431e-07	371	371
ARL6IP5	0.10524780885501	0.0427642537152317	0.0821314434122091	371	371
ARL6IP6	0.19096094520626	0.000215719264110756	0.000917497689926232	371	371
ARL6	0.233521139238594	5.47377164318077e-06	3.93818991243941e-05	371	370
ARL8A	0.0827156526433968	0.111707203228279	0.181964914367439	371	371
ARL8B	0.325101768531155	1.40011406050102e-10	5.44786568619166e-09	371	371
ARL9	0.0131611388697133	0.800533326287806	0.856418479556743	371	215
ARMC10	0.0652952418328147	0.20956207351622	0.303849754628102	371	371
ARMC1	0.10608660085841	0.0411274151501694	0.0796249139574027	371	371
ARMC2	0.169190752810249	0.0010699269085954	0.00362871703660835	371	371
ARMC3	0.0480497181150068	0.356052548562997	0.462373956878432	371	117
ARMC4	0.0584962194576395	0.261065106094281	0.362308536649966	371	199
ARMC5	-0.235748090911522	4.42469058571866e-06	3.28790323941392e-05	371	371
ARMC6	-0.0999139146183192	0.0545054741350791	0.100654250622826	371	371
ARMC7	-0.0152312344350987	0.769979842310705	0.832042656677906	371	371
ARMC8	0.330644729198511	6.49868542998991e-11	2.93890114743408e-09	371	371
ARMC9	0.125333204084845	0.0157147687635497	0.0356226077036704	371	371
ARMCX1	0.213996873243582	3.23574493171407e-05	0.000177778572889155	371	371
ARMCX2	0.225583975536795	1.14888469634833e-05	7.35005809911735e-05	371	371
ARMCX3	0.183650145906882	0.000376969521969867	0.00148155194647538	371	371
ARMCX5	0.178587246826408	0.000548155789312253	0.00204335574928754	371	371
ARMCX6	0.123772469777154	0.0170717233465501	0.0381923495238597	371	371
ARMS2	-0.0222834514540937	0.668786293576825	0.750031554865881	371	199
ARNT2	0.197611111808443	0.000127488129349705	0.000579073988350394	371	363
ARNTL2	0.260514672896441	3.59815323361547e-07	3.85804137352461e-06	371	366
ARNTL	0.151039698564261	0.0035436845857485	0.0101069841542279	371	371
ARNT	0.207763724284683	5.52115232806974e-05	0.000281742819364256	371	371
ARPC1A	-0.0528115560447712	0.310345234487093	0.415111744502071	371	371
ARPC1B	0.0837106116661835	0.107448998602422	0.176195485238082	371	371
ARPC2	0.129690980255582	0.0124136333779204	0.0291254745206608	371	371
ARPC3	-0.037021953688131	0.477127238568829	0.581010320707103	371	371
ARPC4	-0.0807689157825014	0.120421315242536	0.193158892291611	371	371
ARPC5L	-0.12379539655587	0.0170510716011006	0.0381590034191335	371	371
ARPC5	0.182081346797976	0.000423788390126527	0.00163777154376347	371	371
ARPM1	-0.0554355241275316	0.28688518797931	0.390457271697195	371	371
ARPP19	0.311540976009598	8.58217303552159e-10	2.47442437328043e-08	371	371
ARPP21	0.166572424913758	0.0012814148140937	0.00423847682656064	371	287
ARR3	0.0896515583646067	0.0846252290052143	0.144676099529403	371	61
ARRB1	-0.0726698479420881	0.162460435768395	0.247195967416021	371	371
ARRB2	-0.0321094401107692	0.537535899383626	0.637162502976176	371	371
ARRDC1	-0.082020990899025	0.114758005776644	0.185885762345092	371	371
ARRDC2	0.200775432211377	9.86535024607002e-05	0.000465067457648384	371	371
ARRDC3	0.1426433624542	0.00591744206779149	0.0155237399097369	371	371
ARRDC4	0.073121756266336	0.159856628602687	0.244147788640197	371	371
ARRDC5	0.00878128889936502	0.866133261420935	0.905209675481475	371	302
ARSA	-0.186455319492933	0.000305042360381292	0.0012336690831336	371	371
ARSB	-0.0432168851201591	0.406541698924953	0.512454092009368	371	371
ARSD	0.00441348485177837	0.932481396915126	0.953688299673655	371	371
ARSE	-0.256844921531073	5.30709271038841e-07	5.31830487808642e-06	371	364
ARSF	0.0785745171870557	0.130869646641426	0.20712578674853	371	268
ARSG	0.0124357032769316	0.81131533865355	0.865026715368265	371	371
ARSH	0.109395117851094	0.0351771172656632	0.0699679043696627	371	19
ARSI	0.116391281987381	0.0249669332906412	0.0526172902799274	371	356
ARSJ	0.285981536380552	2.05456188178438e-08	3.51037579836264e-07	371	369
ARSK	0.0354657907691073	0.495853481296446	0.598944585847802	371	371
ART1	0.149978821005369	0.0037862507286121	0.0106840916452422	371	50
ART3	-0.00353200257456544	0.945943399860741	0.963756613361894	371	199
ART4	0.0974605486529021	0.0607439374956855	0.110072832707754	371	369
ART5	-0.0126756530160993	0.807744956313659	0.862327582641912	371	254
ARTN	0.0813699838363003	0.117675986728738	0.189640916325022	371	360
ARV1	0.14816637784521	0.00423563924524821	0.0117491513567021	371	371
ARVCF	-0.0885348759182019	0.0885880937606243	0.150149055972363	371	371
ARX	0.159916610992416	0.00200342045079055	0.00620331709988332	371	117
AR	0.0065726437376235	0.899595604181612	0.929812529959546	371	361
AS3MT	-0.127018494403015	0.0143565203341338	0.0329885349592402	371	371
ASAH1	0.33581711759024	3.13083732430975e-11	1.59929592756151e-09	371	371
ASAH2B	0.170171034001315	0.000999391912815136	0.00342270683979769	371	318
ASAH2	0.111602379601385	0.0316282584432274	0.064068880895565	371	355
ASAM	0.132003346413073	0.0109236855619913	0.0261564499718739	371	285
ASAP1IT1	0.0964074232245566	0.0635969632972857	0.114348258376221	371	13
ASAP1	0.169063414084482	0.0010794186534025	0.00365655133703188	371	371
ASAP2	0.209730262474937	4.67255994637582e-05	0.000243874087638719	371	371
ASAP3	0.0722725893186474	0.164775570678094	0.249916933311685	371	371
ASB10	0.0709266253541951	0.172803538695445	0.2596419109956	371	22
ASB11	0.16335947082216	0.00159323797643856	0.00511613265096856	371	53
ASB12	0.037709920900065	0.468973083228459	0.573288443521958	371	229
ASB13	-0.100070540311055	0.0541259793670529	0.100055466358952	371	371
ASB14	0.110467409948374	0.0334129035104329	0.0670479314801414	371	359
ASB15	0.23004567575989	7.59775408378562e-06	5.19228917677425e-05	371	136
ASB16	0.177800755342096	0.000580466874528188	0.00215065298016562	371	365
ASB17	0.165665234104887	0.00136322930368435	0.00447196676897737	371	29
ASB18	0.0778338131763004	0.134550239474404	0.21183103135839	371	6
ASB1	-0.00846613080620355	0.870894938811063	0.909040388017499	371	371
ASB2	-0.00107699276266973	0.983505430663083	0.98911581552173	371	369
ASB3	0.199247844002184	0.000111708580304318	0.000517909782830492	371	371
ASB4	-0.162477776883106	0.00169022079721197	0.00538412440122453	371	320
ASB5	0.115393995749521	0.0262445095694646	0.0548283472779858	371	99
ASB6	-0.06375425058789	0.220538916863596	0.316334963046768	371	371
ASB7	0.276048879676733	6.49877085200426e-08	9.20828683596222e-07	371	371
ASB8	0.102816613205757	0.0478213656801767	0.0901166604502965	371	371
ASB9	0.0395106815961233	0.447997515134514	0.553145738860229	371	371
ASCC1	0.056373620330839	0.278795144164276	0.382175522056059	371	371
ASCC2	-0.182177904065378	0.000420757345206196	0.00162732048751657	371	371
ASCC3	0.206768980587458	6.00387998521848e-05	0.000303192134513365	371	371
ASCL1	0.0636966537210777	0.220957007913953	0.316798019227859	371	281
ASCL2	-0.0568684700654503	0.274590484062013	0.377398525248942	371	364
ASCL3	0.0283869059608169	0.5857293141018	0.679649332840355	371	39
ASCL4	-0.00755532543577903	0.884681787293376	0.918999702521363	371	125
ASF1A	0.0594527899819714	0.253334335469034	0.353698691654222	371	371
ASF1B	0.163205245138868	0.00160982519702987	0.00516523394672717	371	371
ASFMR1	0.060400723980653	0.245831439199227	0.344915411770335	371	252
ASGR1	-0.33888477219334	2.0171550623688e-11	1.13519104950596e-09	371	371
ASGR2	-0.330637072361486	6.50564906143173e-11	2.93890114743408e-09	371	371
ASH1L	0.344443985546967	8.98158522360137e-12	5.9445561735743e-10	371	371
ASH2L	0.0920840345554118	0.0764869090205333	0.13309216538624	371	371
ASIP	-0.00924701107503963	0.859105632613443	0.900321010674646	371	308
ASL	-0.0665351935170368	0.201019988577263	0.29373039551388	371	371
ASMTL	-0.236797042981773	3.99984585161259e-06	3.01380215793593e-05	371	371
ASMT	-0.0868747186595638	0.0947535159600519	0.158802014381775	371	158
ASNA1	-0.0402320105001501	0.439746637772772	0.545358099956995	371	371
ASNSD1	-0.0819696536198107	0.11498603356858	0.186194567239961	371	371
ASNS	0.0878225991369856	0.0911926881731299	0.153791647658097	371	371
ASPA	-0.0806246804766099	0.12108746942636	0.193993129546598	371	365
ASPDH	-0.230848908661354	7.04644792797118e-06	4.86414884341794e-05	371	364
ASPG	-0.03141184044336	0.546414269374848	0.645344147171314	371	340
ASPHD1	0.133062387401883	0.0102958166987064	0.0248803081358115	371	362
ASPHD2	0.194620042894058	0.000161861780667074	0.000715625919762418	371	370
ASPH	-0.0400789026849272	0.441490654711672	0.547093081044091	371	371
ASPM	0.18629481633551	0.000308785477092327	0.00124703512560984	371	371
ASPN	0.16678343093064	0.00126304409076921	0.00418535668268533	371	371
ASPRV1	-0.062119418219564	0.232626673853724	0.32966201426333	371	371
ASPSCR1	-0.379915724107357	3.48110675383061e-14	6.42135266201976e-12	371	371
ASRGL1	0.0550825386802592	0.289969768379027	0.393835405348172	371	371
ASS1	-0.127131520623218	0.0142692337915911	0.0328220385170393	371	371
ASTE1	0.0121203985319717	0.816012918993326	0.868455012136601	371	371
ASTL	0.0633522990740353	0.223468458824816	0.319570643651423	371	105
ASTN1	-0.03550607824517	0.495363801435578	0.598570852926523	371	339
ASTN2	-0.24833900988834	1.27708975800432e-06	1.1287569724473e-05	371	371
ASXL1	0.190834740428721	0.000217846545409988	0.0009250915803657	371	371
ASXL2	0.295353404490908	6.64741036893207e-09	1.35547297205593e-07	371	371
ASXL3	0.092900306859195	0.073902789227457	0.12943220808698	371	270
ASZ1	0.0887975093816419	0.087642919376542	0.148812941261354	371	40
ATAD1	0.107557207743256	0.0383851889441578	0.0751483622391422	371	371
ATAD2B	0.301808562737702	2.98302617960092e-09	6.95062544444556e-08	371	371
ATAD2	0.0947991874969748	0.068165812626833	0.120990673481091	371	371
ATAD3A	-0.0889255850317969	0.0871849441195243	0.148199527026379	371	371
ATAD3B	-0.108162795791105	0.0373018160999414	0.0734605358188052	371	371
ATAD3C	-0.0857584954158518	0.0990880670180625	0.164804848149427	371	370
ATAD5	0.279785287690134	4.23649317861474e-08	6.46243622544892e-07	371	371
ATCAY	0.0544723419472038	0.295354267133518	0.399514374649235	371	88
ATE1	0.214465785133201	3.10627530320807e-05	0.000172089033900198	371	371
ATF1	0.204628507408585	7.18084573986399e-05	0.000353139493531401	371	371
ATF2	0.286476281252293	1.9377286947899e-08	3.34518466703677e-07	371	371
ATF3	0.00749194899242562	0.885642460510748	0.919808627791425	371	371
ATF4	-0.0900930201462013	0.0830985133390689	0.142591609193879	371	371
ATF5	0.0996988803849298	0.0550300876752223	0.10143499321482	371	371
ATF6B	0.135344808290095	0.00905029116775154	0.0222907257793763	371	371
ATF6	0.15094132559018	0.00356556986125092	0.0101505119713977	371	371
ATF7IP2	-0.0663987227426634	0.201947557808926	0.294804663784672	371	371
ATF7IP	0.214525537453581	3.09013394061683e-05	0.000171337735499495	371	371
ATF7	0.247662349786065	1.36764745359169e-06	1.19239704903517e-05	371	371
ATG10	-0.0560221884478838	0.281807561314138	0.385305856111717	371	371
ATG12	0.0798906862984993	0.124522018630653	0.198604273412046	371	371
ATG16L1	0.156358008818158	0.00252690118048778	0.00755189398705035	371	371
ATG16L2	0.0432587120985364	0.406087245535982	0.51209457561513	371	371
ATG2A	-0.0598004790303353	0.250564143278999	0.350546498017755	371	371
ATG2B	0.0851592773808185	0.101479159346817	0.168178006198094	371	371
ATG3	0.172445906702188	0.000851906509296544	0.00298797209123341	371	371
ATG4A	0.0605261508275227	0.244850433081754	0.343805351554461	371	371
ATG4B	-0.155494542422654	0.00267142032959159	0.00792082687991125	371	371
ATG4C	0.0954552103901719	0.0662706564120117	0.118195525249785	371	371
ATG4D	0.0845265172377871	0.104053536239549	0.171517007195457	371	371
ATG5	0.0819902207030429	0.114894636971575	0.186061693850408	371	371
ATG7	-0.220979060090471	1.7452897371692e-05	0.000105235054914906	371	371
ATG9A	-0.0883164079434039	0.0893805423692616	0.151196328868169	371	371
ATG9B	0.0813468778200993	0.117780609645265	0.189763469903193	371	365
ATHL1	-0.0835785431978476	0.108006740303708	0.176933757801364	371	371
ATIC	-0.165132858677893	0.0014134483671726	0.00461089215176233	371	371
ATL1	0.081908657376481	0.115257425407079	0.186603691910591	371	371
ATL2	0.267710775224292	1.65047378710789e-07	2.02967523375083e-06	371	371
ATL3	0.133274607507507	0.0101739173155219	0.0246161330391636	371	371
ATMIN	0.167563436060458	0.00119721704543641	0.00399915459074181	371	371
ATM	0.280871109098494	3.73667487951936e-08	5.82944690288056e-07	371	371
ATN1	0.222433288965844	1.53084984342851e-05	9.42447174931484e-05	371	371
ATOH1	0.10217323998505	0.0492404539219079	0.0923872973283338	371	17
ATOH7	-0.154018389839141	0.00293600695775664	0.00859405386606346	371	353
ATOH8	-0.123487601602544	0.0173301526607366	0.0386662897644971	371	371
ATOX1	-0.325796461575546	1.27278567414107e-10	5.07128724004767e-09	371	371
ATP10A	0.111731987002537	0.0314297383842626	0.0637295926810463	371	369
ATP10B	0.245326116162519	1.72997402298078e-06	1.45297396651868e-05	371	246
ATP10D	0.303841235850608	2.3082932049299e-09	5.57089865540076e-08	371	371
ATP11A	0.323999612019432	1.62795804849436e-10	6.10775522450182e-09	371	371
ATP11B	0.404618213711593	4.78170854011798e-16	2.02683399013256e-13	371	371
ATP11C	0.134841334521481	0.00931289529817379	0.0228430805380717	371	371
ATP12A	0.0845361708511656	0.10401387610219	0.171480009906308	371	69
ATP13A1	0.0662539644044891	0.202934848283623	0.295855693194756	371	371
ATP13A2	0.131263978301288	0.0113818923008363	0.0270455699448068	371	371
ATP13A3	0.197188586275031	0.00013188893330286	0.00059729286866551	371	371
ATP13A4	0.103561051807301	0.0462222406426467	0.0876238917197457	371	210
ATP13A5	0.0772269972893002	0.137624505493464	0.215937260647459	371	20
ATP1A1	0.225184989876318	1.19168376984075e-05	7.589745544363e-05	371	371
ATP1A2	-0.0303606902787072	0.559927482286985	0.656555344445045	371	364
ATP1A3	0.0655979357941515	0.207453036008296	0.301493973107475	371	331
ATP1A4	0.0374929885254427	0.471535961330242	0.575644305510208	371	147
ATP1B1	0.10059504834893	0.052871084288885	0.0981455219160611	371	371
ATP1B2	0.0513412645696856	0.324027090532917	0.429905282014464	371	369
ATP1B3	0.157612780326036	0.00232955996133859	0.00704134327868113	371	371
ATP1B4	0.108585439372239	0.0365611770604274	0.0722974558602325	371	18
ATP2A1	-0.0312353530124506	0.548671843587681	0.647281368387148	371	364
ATP2A2	0.266794140953264	1.82506859612705e-07	2.19824767666524e-06	371	371
ATP2A3	0.0470432846792996	0.366228600311849	0.47269388088872	371	371
ATP2B1	0.194480700935815	0.000163657780376333	0.000722119319609784	371	371
ATP2B2	0.148707232840968	0.00409673822221388	0.0114227038296634	371	371
ATP2B3	0.0628240221194453	0.227360712082632	0.323858151445031	371	139
ATP2B4	0.135728793859382	0.00885445768487018	0.0218965374873366	371	371
ATP2C1	0.309273487040371	1.15194751626684e-09	3.14012685869732e-08	371	371
ATP2C2	0.102331814402608	0.0488874584370101	0.0917941514592004	371	277
ATP4A	0.100942726628485	0.052052676677695	0.0968338243321543	371	116
ATP4B	0.00306078144732409	0.953146448166496	0.968706435076672	371	68
ATP5A1	-0.0860502596984716	0.0979401468214618	0.163277289119428	371	371
ATP5B	-0.0354473476469808	0.496077736670252	0.599142811151546	371	371
ATP5C1	-0.115648327518525	0.0259134649450576	0.0542733440533471	371	371
ATP5D	-0.275916677476544	6.59713730483177e-08	9.32776219920926e-07	371	371
ATP5EP2	-0.0498905735062165	0.337904225364271	0.443752668273369	371	371
ATP5E	-0.0384914396069018	0.459804017478527	0.564122160131003	371	371
ATP5F1	-0.158223603275582	0.00223867389213768	0.00680275492360691	371	371
ATP5G1	-0.267196366190151	1.74637031468763e-07	2.12270832270939e-06	371	371
ATP5G2	-0.199844196770314	0.000106429912409758	0.000497839097212305	371	371
ATP5G3	-0.159603928380559	0.00204509085153219	0.00631663565026735	371	371
ATP5H	-0.177257269258825	0.000603816978543915	0.00222804998083939	371	371
ATP5I	-0.2604175326072	3.6356365996615e-07	3.89194800314113e-06	371	371
ATP5J2	-0.19931625184943	0.000111090805464299	0.00051552551280218	371	371
ATP5J	-0.214402243566115	3.12352781169155e-05	0.000172948641090937	371	371
ATP5L2	-0.0669301410750075	0.198353046389152	0.290558043394463	371	224
ATP5L	-0.166368455090137	0.00129940613609242	0.00428943977518363	371	371
ATP5O	-0.210883734275898	4.23378544774826e-05	0.000224263423796971	371	371
ATP5SL	-0.0685934840766701	0.187403725811265	0.277580448000893	371	371
ATP5S	-0.171052745212532	0.000939637729051118	0.0032495030311723	371	371
ATP6AP1L	-0.0267852259319747	0.607062400067906	0.697835092918647	371	371
ATP6AP1	0.0107685170100751	0.836226699851281	0.883220671956166	371	371
ATP6AP2	0.219886204879628	1.9248863443335e-05	0.000114436245156109	371	371
ATP6V0A1	-0.19332439677812	0.000179298539571531	0.000780079822088675	371	371
ATP6V0A2	0.203286567099467	8.02617544349895e-05	0.000389613711465366	371	371
ATP6V0A4	0.0627363965214438	0.228010947888586	0.324459578845458	371	117
ATP6V0B	-0.107776577724888	0.0379897070572916	0.0744765739023187	371	371
ATP6V0C	-0.157342344697608	0.00237086342029317	0.00714261953723563	371	371
ATP6V0D1	-0.0117053344981368	0.822206794532202	0.873332854479143	371	371
ATP6V0D2	0.220256624749368	1.86213447836347e-05	0.00011113673780095	371	340
ATP6V0E1	-0.148551068406362	0.00413641507863711	0.0115139948577069	371	371
ATP6V0E2	-0.128458322704606	0.0132789261845231	0.0308432747403601	371	371
ATP6V1A	0.202075930796357	8.86837159353243e-05	0.000424701199246041	371	371
ATP6V1B1	0.0148082342129229	0.776195947271047	0.837215791095495	371	348
ATP6V1B2	0.183323969670548	0.000386288073529571	0.00151161481061798	371	371
ATP6V1C1	-0.0170179181341025	0.743890420749548	0.810577310188289	371	371
ATP6V1C2	0.0552959194542103	0.288102482583832	0.391673103455378	371	371
ATP6V1D	-0.0528068281752122	0.310388612056156	0.415115596763074	371	371
ATP6V1E1	0.0409743790575982	0.431346523174966	0.536946103142444	371	371
ATP6V1E2	0.126529722372409	0.0147394057853357	0.0337826095323811	371	370
ATP6V1F	-0.051098864880916	0.326319763070029	0.431870213238632	371	371
ATP6V1G1	-0.0160578356560468	0.757875434676296	0.821949720160116	371	371
ATP6V1G2	0.0994219282349081	0.0557119312782107	0.102492667367671	371	364
ATP6V1G3	-0.00512460388432043	0.921635001388688	0.946141012968434	371	28
ATP6V1H	-0.0532352313595444	0.306474251660475	0.411049567822939	371	371
ATP7A	0.338745183804016	2.05812921929193e-11	1.14851681531467e-09	371	371
ATP7B	-0.0222891416206543	0.668706734031191	0.749984549646421	371	371
ATP8A1	0.0869990409174331	0.0942802571467164	0.158115269204216	371	371
ATP8A2	0.205380665581236	6.74446874785682e-05	0.000334820100659864	371	249
ATP8B1	0.284178695933077	2.54071381601608e-08	4.1906154149834e-07	371	371
ATP8B2	0.272980119113076	9.1915750228415e-08	1.24229686299219e-06	371	371
ATP8B3	0.14657873616461	0.00466828647019968	0.0127364561845136	371	371
ATP8B4	0.110063095009464	0.0340690520311609	0.0681654770076115	371	371
ATP8B5P	-0.134133060532783	0.00969377931991651	0.0236579041542786	371	371
ATP9A	0.224142541843621	1.31077462990565e-05	8.22723761089486e-05	371	371
ATP9B	0.126606324059401	0.0146788128940256	0.0336630954846067	371	371
ATPAF1	-0.0982172341958904	0.0587598904706174	0.107199133512421	371	371
ATPAF2	-0.214616091098582	3.06582320159262e-05	0.000170174072487553	371	371
ATPBD4	0.102579259890097	0.0483408588073972	0.0909220722395174	371	371
ATPIF1	-0.194335343695857	0.000165551200869923	0.000728381409834498	371	371
ATRIP	-0.228945475455943	8.41986632879625e-06	5.65163669145144e-05	371	371
ATRNL1	0.207289904707018	5.74633011427154e-05	0.000291813378884827	371	333
ATRN	0.160860186525595	0.00188233274784617	0.00588232674550453	371	371
ATRX	0.302776434702761	2.64080588520129e-09	6.2780590507136e-08	371	371
ATR	0.31228047582719	7.79239361237473e-10	2.27958980243362e-08	371	371
ATXN10	-0.002235294207499	0.965773618537646	0.977152972499085	371	371
ATXN1L	0.274410446146469	7.82431218920193e-08	1.08473171491497e-06	371	371
ATXN1	0.165292167445919	0.00139824545787812	0.00457027826281345	371	371
ATXN2L	0.290127451381846	1.25349488910451e-08	2.31867457574188e-07	371	371
ATXN2	0.145414694182424	0.00501039685292276	0.0134979210417752	371	371
ATXN3L	0.00046546268723809	0.992870843891146	0.995318922759494	371	11
ATXN3	0.0765276984580241	0.141233883431495	0.220662020682475	371	371
ATXN7L1	0.0351008379180332	0.500301049734664	0.603256113836943	371	371
ATXN7L2	-0.0711007837630029	0.171748668174625	0.25840774619552	371	371
ATXN7L3B	0.119618268032284	0.0211937091612498	0.0459285406189946	371	371
ATXN7L3	0.227620122675634	9.5228069308235e-06	6.29023075848361e-05	371	371
ATXN7	0.314617167928671	5.73360218165142e-10	1.76545320962689e-08	371	371
AUH	-0.106197355821639	0.0409152884531781	0.0792989956770321	371	371
AUP1	-0.18501746235886	0.000340138027940585	0.00135633102334514	371	371
AURKAIP1	-0.299337272358115	4.06349022009538e-09	9.01479422769934e-08	371	371
AURKAPS1	0.255028974596922	6.41837234544935e-07	6.24349677080283e-06	371	367
AURKA	0.211422712946174	4.04238273489106e-05	0.000215557678919967	371	371
AURKB	-0.00216044744421083	0.966918991760074	0.977953923491187	371	371
AURKC	-0.115517485999309	0.0260833196859603	0.0545659870611887	371	370
AUTS2	0.163737063178965	0.00155328662170401	0.00500073950833665	371	371
AVEN	-0.187811701853793	0.000275058114360755	0.00112867306988568	371	371
AVIL	0.110323354506395	0.0336454405505284	0.067412699049344	371	369
AVL9	0.224819673361997	1.23219656055232e-05	7.82525338837213e-05	371	371
AVPI1	-0.180040096407634	0.000492815758414454	0.00186765629250177	371	371
AVPR1A	0.192319670644999	0.000194014764293165	0.000836796305314664	371	333
AVPR1B	0.139219677527651	0.00723992990482446	0.0184348010690073	371	58
AVPR2	-0.122752593700613	0.0180127847059361	0.039952204064981	371	345
AVP	-0.0090642160495652	0.861862669620526	0.902118851688127	371	99
AWAT1	0.0133976333170635	0.797026412158128	0.853429481065353	371	75
AWAT2	0.0907815530841496	0.0807617842450843	0.139157262215064	371	82
AXIN1	0.106438144336864	0.0404572954758736	0.0785106409965277	371	371
AXIN2	-0.0326993988476336	0.530084225058737	0.630731525510372	371	371
AXL	0.110140043680121	0.0339433362874065	0.0679548935300685	371	371
AZGP1	-0.195205656102409	0.000154513743456006	0.000687103302930928	371	371
AZI1	0.0282039029052368	0.588149156077887	0.681702786093999	371	371
AZI2	0.2428911108799	2.20463298543925e-06	1.79929120589597e-05	371	371
AZIN1	0.0135507677332941	0.79475779214146	0.851703320873705	371	371
AZU1	0.0227830491790051	0.661815152011584	0.744392584596588	371	200
B2M	0.0550852411489173	0.289946068578992	0.393835405348172	371	371
B3GALNT1	0.194458611190703	0.000163944207457607	0.000722642141412433	371	370
B3GALNT2	0.122251368418826	0.0184916386406604	0.0408641625068483	371	371
B3GALT1	0.0219046422552198	0.674091073033002	0.754532508694273	371	142
B3GALT2	0.0602746895344313	0.246819958857804	0.346100108723597	371	358
B3GALT4	0.0744654707615504	0.152300072240741	0.23451244699181	371	371
B3GALT5	0.217172059122336	2.44977704949322e-05	0.000140635597913592	371	146
B3GALT6	-0.264964804454047	2.22815862778108e-07	2.59132377014913e-06	371	371
B3GALTL	0.190000393620527	0.000232411215433955	0.00097929277366228	371	371
B3GAT1	-0.00223920034116406	0.965713845239308	0.977142121227969	371	360
B3GAT2	0.220774378639341	1.7776680749197e-05	0.000106896176844401	371	338
B3GAT3	-0.120061524640084	0.0207161774197933	0.0450210195873374	371	371
B3GNT1	-0.233323931483489	5.57732235017144e-06	4.00113128772472e-05	371	371
B3GNT2	0.398298666631267	1.4821808276292e-15	5.36872844509616e-13	371	371
B3GNT3	0.167420207859059	0.00120906275619945	0.00403529259299838	371	359
B3GNT4	0.182216956818532	0.000419537169981523	0.00162323159844084	371	302
B3GNT5	0.262128093269491	3.02733194195608e-07	3.3394522119407e-06	371	371
B3GNT6	0.120307624702155	0.0204551023780857	0.044536654065854	371	35
B3GNT7	0.221017991743847	1.73919486712945e-05	0.000104994667099857	371	371
B3GNT8	0.0468440712321515	0.36826406493278	0.474581583646474	371	369
B3GNT9	0.159439540899929	0.0020673145684503	0.00637046261912867	371	371
B3GNTL1	-0.0412294517636641	0.428481829696065	0.534248029240519	371	371
B4GALNT1	0.0996467109930293	0.0551579940255716	0.101632697701875	371	371
B4GALNT2	0.180051787781755	0.000492392259351977	0.0018666866966337	371	185
B4GALNT3	0.0628903590581519	0.226869327553012	0.323389434996502	371	334
B4GALNT4	0.0749410220300123	0.149691641005811	0.231300463206217	371	286
B4GALT1	0.127537720881286	0.013959375378232	0.0321910726108506	371	371
B4GALT2	-0.166947498250886	0.00124892766227531	0.00414584155171182	371	371
B4GALT3	-0.0243378509611685	0.640308552056749	0.725981843610184	371	371
B4GALT4	0.255396595547085	6.17675491139897e-07	6.04090875527198e-06	371	371
B4GALT5	0.362237884009094	6.03821497416293e-13	6.36472585795099e-11	371	371
B4GALT6	0.175718762748605	0.000674721041524023	0.00245064586859464	371	371
B4GALT7	-0.160149730889886	0.0019728597497478	0.00612214232361245	371	371
B9D1	-0.273247754365782	8.91934551774913e-08	1.21054884070031e-06	371	371
B9D2	-0.114297165368542	0.0277141956779207	0.0574170347645109	371	371
BAALC	-0.0539037891839596	0.300430941881446	0.404842074145168	371	371
BAAT	-0.132875683974259	0.0104041279541018	0.0251024630133966	371	371
BACE1	-0.202811731136516	8.3471062077373e-05	0.000402959072343379	371	371
BACE2	0.220741530418669	1.78291708102619e-05	0.000107147131487794	371	371
BACH1	0.19675159723251	0.000136590079510944	0.000615783562800864	371	371
BACH2	0.0621711139705075	0.232237412958068	0.329274339260595	371	370
BAD	-0.0875350902398507	0.0922612451848091	0.155281477000688	371	371
BAG1	-0.201651032490143	9.18317770652476e-05	0.000437672885811929	371	371
BAG2	-0.0793380173773457	0.127157677260875	0.202286612344578	371	371
BAG3	0.101248816715218	0.0513409256512345	0.0957153210578227	371	371
BAG4	0.281257075621073	3.57312853237496e-08	5.63609395265036e-07	371	371
BAG5	0.0955848757824606	0.065901236483352	0.117694704905544	371	371
BAGE2	0.230340394478137	7.39086412991921e-06	5.07027531667529e-05	371	262
BAGE	0.203799324755557	7.69267701410549e-05	0.00037525345610923	371	140
BAHCC1	0.140862309625027	0.00657559459525442	0.016995199212073	371	371
BAHD1	0.165343152146706	0.00139341177641808	0.00455746994086373	371	371
BAI1	0.0398585666286507	0.444007363934629	0.549513244971465	371	338
BAI2	0.231349091943766	6.72262526386237e-06	4.68034078012131e-05	371	346
BAI3	0.119390519811903	0.0214427612438582	0.046387521935079	371	260
BAIAP2L1	0.10341173783325	0.0465393358055402	0.0881243843663123	371	371
BAIAP2L2	0.113605665783963	0.0286766449654892	0.0590609036495891	371	371
BAIAP2	-0.285824012656021	2.09316976928096e-08	3.56313968561157e-07	371	371
BAIAP3	-0.113111009840337	0.029382584184967	0.0602222059807522	371	371
BAK1	0.162073037857948	0.00173652672088433	0.00550526501168962	371	371
BAMBI	-0.06995974203176	0.178747796192482	0.266887404667741	371	371
BANF1	-0.264890721554518	2.24616794307324e-07	2.60922202693324e-06	371	371
BANF2	-0.0432878951442758	0.405770348461382	0.51179214194667	371	207
BANK1	0.160190377597952	0.00196757503697369	0.00611132364929683	371	320
BANP	-0.0818237250850677	0.115636151727758	0.187080023933766	371	371
BAP1	-0.136214431760921	0.00861218560260153	0.021389280296263	371	371
BARD1	0.380486249120517	3.16557592337611e-14	5.94949090051877e-12	371	347
BARHL1	0.065282106338985	0.209653944618767	0.303916603703345	371	24
BARHL2	-0.0155733445281978	0.764963163219161	0.827583816382699	371	16
BARX1	0.0873044591996104	0.0931256293915869	0.15642907156317	371	254
BARX2	0.151303547235564	0.00348558525364668	0.00996124364124933	371	213
BASE	0.115934586402835	0.0255451704782662	0.0536429731493643	371	50
BASP1	0.0481505947311728	0.355042467863339	0.461513509381015	371	371
BAT1	-0.200150116259032	0.000103813892579572	0.000487089111627471	371	371
BAT2L1	0.174910949246287	0.000714964677976896	0.00257894736821577	371	371
BAT2L2	0.286357338970769	1.96521571845139e-08	3.3809177498263e-07	371	371
BAT2	0.188209504547582	0.000266800415114266	0.00109954444971171	371	371
BAT3	-0.105741068366265	0.0417951785396277	0.0806590668280987	371	371
BAT4	-0.289665094162544	1.32503332536974e-08	2.42211321845436e-07	371	371
BAT5	-0.160386579916644	0.00194224719093705	0.00604868665590869	371	371
BATF2	-0.0484789949167176	0.351766679549759	0.458182137299137	371	371
BATF3	-0.118640848532911	0.0222805687485084	0.0478931258748148	371	369
BATF	-0.0496436413413078	0.340303670762652	0.446374093292965	371	371
BAX	-0.170295495007718	0.000990749884844462	0.00339895285101969	371	371
BAZ1A	0.31343560493058	6.69804372308096e-10	2.00659288798825e-08	371	371
BAZ1B	0.258449547815284	4.48099265134725e-07	4.63040518394755e-06	371	371
BAZ2A	0.330741821946048	6.4110101808854e-11	2.92936111980731e-09	371	371
BAZ2B	0.205735766479454	6.54725025453566e-05	0.000326085798927148	371	371
BBC3	0.0104022730819051	0.841722088778945	0.887331328852479	371	371
BBOX1	0.0375463645529152	0.470904654863954	0.575056283535868	371	362
BBS10	0.239174482725441	3.17637488562308e-06	2.46704641213969e-05	371	371
BBS12	0.165301567338008	0.00139735313077606	0.00456853161599903	371	371
BBS1	0.138702558897077	0.00746114782896002	0.0189231046529015	371	371
BBS2	0.09136788572881	0.0788140537379648	0.136462157010928	371	371
BBS4	0.119181840298273	0.0216731850816772	0.0468039149302445	371	371
BBS5	0.0811188267244093	0.118817117025076	0.191108881428513	371	371
BBS7	0.21341079000625	3.40475110931769e-05	0.000185427697101769	371	371
BBS9	0.177126856177491	0.000609548043113495	0.00224586944977012	371	371
BBX	0.309863230974574	1.06730580380416e-09	2.94499532179868e-08	371	371
BCAM	-0.0885933798334201	0.08837684267109	0.149854750165414	371	371
BCAN	0.00256016243860913	0.960803034885544	0.973904450035098	371	355
BCAP29	0.145843177515468	0.00488192460532134	0.0132092327392354	371	371
BCAP31	-0.229195205373828	8.22614522771878e-06	5.55553364952359e-05	371	371
BCAR1	0.104792798508947	0.0436748920538856	0.0834860103144799	371	371
BCAR3	0.190086592970743	0.000230865372346208	0.000972984968876909	371	371
BCAR4	0.0230757483238879	0.657744445568868	0.740692151072466	371	85
BCAS1	0.0364553271153921	0.483900819229044	0.587365609973034	371	344
BCAS2	0.0617826707349404	0.235173614294642	0.332448409984992	371	371
BCAS3	-0.115500462269043	0.0261054897208163	0.054595167564361	371	371
BCAS4	0.0599483957704492	0.249392035263476	0.349148849368866	371	371
BCAT1	0.179381869080096	0.000517211862803841	0.00194156674783835	371	371
BCAT2	0.113561617140892	0.0287389126281717	0.0591524555613634	371	371
BCCIP	-0.192861804615855	0.000185939275440583	0.000805561363953286	371	371
BCDIN3D	-0.222007708851504	1.59086685594232e-05	9.74577168022227e-05	371	371
BCHE	-0.0618184969281479	0.234901717331877	0.332177172961786	371	370
BCKDHA	-0.264319161529785	2.389899418324e-07	2.75211423189889e-06	371	371
BCKDHB	0.0165235993383184	0.751080723722803	0.816358239838818	371	371
BCKDK	-0.154031801714917	0.00293349943391728	0.00858797585929464	371	371
BCL10	0.300338537113596	3.58642872620858e-09	8.07331447271495e-08	371	371
BCL11A	0.143796660217425	0.00552343760730009	0.014663902453709	371	351
BCL11B	0.0499640659771345	0.33719219249554	0.443042868979679	371	369
BCL2A1	0.0244782561134254	0.638380803309994	0.724125853415801	371	371
BCL2L10	-0.0421164666555945	0.41860608315745	0.524759022694608	371	319
BCL2L11	0.266548936927955	1.87470801298681e-07	2.24581677899719e-06	371	371
BCL2L12	-0.237617874646801	3.69484781269052e-06	2.82133990511386e-05	371	371
BCL2L13	0.0396419345685185	0.446489699271383	0.551968215258113	371	371
BCL2L14	-0.080411877441173	0.122075544144854	0.195328593418796	371	355
BCL2L15	0.092508824456111	0.0751331164425751	0.131217843935214	371	359
BCL2L1	0.130932491510433	0.0115927835149583	0.0274811319829842	371	371
BCL2L2	0.196488810483327	0.00013949237725103	0.000627492149361906	371	371
BCL2	0.199163961896838	0.000112470504774913	0.000520648708060088	371	371
BCL3	-0.0284971795039615	0.584273397415471	0.678543345985482	371	371
BCL6B	0.000232647288205057	0.996436673937425	0.997665045556031	371	371
BCL6	-0.0426701001335149	0.412510317964535	0.518790339665938	371	371
BCL7A	0.196593937151496	0.00013832445179123	0.000623038600177454	371	371
BCL7B	-0.054470024684117	0.29537484142384	0.399515078474148	371	371
BCL7C	-0.14698316649799	0.0045544486757383	0.0124822845670736	371	371
BCL8	0.205350880331489	6.76126312294157e-05	0.000335152734349943	371	219
BCL9L	0.217830971502881	2.31112800951912e-05	0.000133921734164165	371	371
BCL9	0.245960895269327	1.62333547140877e-06	1.37910828406847e-05	371	371
BCLAF1	0.209096746638216	4.93147185979362e-05	0.000255513088142545	371	371
BCMO1	0.0203798666385028	0.695605098247916	0.772067790255445	371	316
BCO2	0.0823438626793542	0.113331999693042	0.184009930956254	371	370
BCORL1	0.196126644988556	0.000143587142316289	0.000643396997126654	371	371
BCORL2	-0.0673945308352882	0.195250261517222	0.286856615777735	371	202
BCOR	0.340864976844254	1.51487026906983e-11	9.09013418687021e-10	371	371
BCR	-0.0968785835254781	0.0623071971343238	0.112414778238544	371	371
BCS1L	-0.366568179297304	3.05028381822065e-13	3.51258694951398e-11	371	371
BCYRN1	0.0171464651803165	0.742024199681337	0.809251990258477	371	3
BDH1	-0.276835938131108	5.9417961761436e-08	8.61517201027167e-07	371	371
BDH2	-0.0174015512525328	0.738325388970267	0.806454213447319	371	371
BDKRB1	0.107300743284988	0.0388519589948871	0.0759055336958066	371	361
BDKRB2	0.106022774172043	0.0412500819971495	0.079808112415967	371	371
BDNFOS	-0.10132001494113	0.0511765367926401	0.0954445764822108	371	371
BDNF	0.177275294115222	0.000603028807991571	0.00222596626140598	371	344
BDP1	0.327802103590225	9.65193790600184e-11	4.07385396108832e-09	371	371
BEAN	0.138827262987365	0.00740725533527675	0.0188079710412163	371	351
BECN1	0.149056843869974	0.00400915648686736	0.0112161796842257	371	371
BEGAIN	-0.00811167825884113	0.876255876048753	0.912772264713373	371	345
BEND2	0.0595454246230907	0.252594207059242	0.352937424115179	371	33
BEND3	0.0420389098026734	0.419464217045745	0.525504095836079	371	371
BEND4	0.125705133912187	0.0154056965972843	0.0350356492706732	371	228
BEND5	0.0159850357283323	0.758939164115689	0.822745063259115	371	355
BEND6	0.15643019202156	0.0025151484109921	0.00752128289459391	371	279
BEND7	0.206834168043752	5.97106489709647e-05	0.000301687940349875	371	371
BEST1	0.252851427555576	8.04654216007236e-07	7.60451674160159e-06	371	370
BEST2	0.0750844871356948	0.148911427900509	0.230380792625141	371	57
BEST3	0.152120011708557	0.00331122792514239	0.00951208114270898	371	120
BEST4	-0.0607728380831965	0.242928998404928	0.341613009544927	371	352
BET1L	0.0611518168844739	0.239997761467766	0.33825506925793	371	371
BET1	0.108111213883265	0.0373930729631392	0.0735747950194232	371	371
BET3L	0.0651934871847128	0.210274515860325	0.304616703386372	371	209
BEX1	0.111907698030953	0.0311623018945675	0.0632839325528618	371	299
BEX2	0.130763100364951	0.0117018771052686	0.0277086137305939	371	353
BEX4	0.216113036522342	2.68925395462594e-05	0.000151986715699455	371	371
BEX5	0.043803521175917	0.400195492917026	0.506460081939587	371	364
BEYLA	0.0852635774428049	0.101059707078447	0.167692110979245	371	17
BFAR	0.183241507152937	0.000388677669872123	0.00151887731251323	371	371
BFSP1	-0.0485749941515067	0.350812700629542	0.457118884292088	371	371
BFSP2	0.0481229979750477	0.355318615895923	0.461782077492242	371	274
BGLAP	-0.23539652115931	4.57647540397357e-06	3.37551066264204e-05	371	371
BGN	0.0629768058263828	0.226230113989316	0.322639869059714	371	371
BHLHA15	0.174593683790161	0.000731369009566358	0.0026300240809713	371	344
BHLHB9	0.221285914637701	1.69779526836206e-05	0.000102881540553361	371	371
BHLHE22	0.133889869579978	0.00982771245408372	0.0239173818116609	371	329
BHLHE40	0.212934660480373	3.54816294565952e-05	0.000192291899356444	371	371
BHLHE41	0.207164620829235	5.80730224753869e-05	0.000294534305945687	371	369
BHMT2	-0.0870976273852688	0.0939063102649572	0.157607138052748	371	371
BHMT	-0.065313971358414	0.209431127353598	0.303704099515095	371	371
BICC1	0.234359459186596	5.05368922539147e-06	3.681155274159e-05	371	343
BICD1	0.266181467480227	1.95154010574389e-07	2.3280588015946e-06	371	367
BICD2	0.160887946602044	0.00187887392696892	0.00587828101950627	371	371
BID	-0.122162870393181	0.0185773293738488	0.0410398709010664	371	371
BIK	-0.0588014151147954	0.258581137240939	0.359487328409908	371	359
BIN1	-0.0368167901802629	0.479573822314126	0.583434434337018	371	371
BIN2	0.0119188281718527	0.819019488514992	0.870956883217447	371	371
BIN3	-0.121007682472606	0.0197280149772802	0.0431891774041073	371	371
BIRC2	0.222144059490053	1.57139909262326e-05	9.64727664814811e-05	371	371
BIRC3	0.103143717350433	0.0471131002274291	0.089050017336892	371	371
BIRC5	0.0274899795699268	0.597633036025678	0.690165517575999	371	371
BIRC6	0.277911099580579	5.25487138148538e-08	7.77767813238868e-07	371	371
BIRC7	0.029906974570711	0.565809738552345	0.661894398792708	371	278
BIRC8	0.0542059602086503	0.297725653475939	0.401985121555246	371	6
BIVM	0.0899970237595194	0.083428594403685	0.14294869336116	371	371
BLCAP	-0.0652493432707432	0.209883219715774	0.304182562431081	371	371
BLID	-0.0711570205969569	0.171409071164064	0.258013714826633	371	44
BLK	-0.0309434337765198	0.55241602402234	0.650273695968627	371	321
BLMH	-0.0814525228543685	0.117302847125467	0.189146687206278	371	371
BLM	0.249089826180748	1.18333444807777e-06	1.06047633264082e-05	371	371
BLNK	0.0840273929289211	0.106120450818264	0.174361370820739	371	371
BLOC1S1	-0.287839030607931	1.64817256000877e-08	2.93956076459218e-07	371	371
BLOC1S2	-0.0845872988158254	0.103804025430591	0.171221039560428	371	371
BLOC1S3	0.0663330682758534	0.202394905780034	0.295284607319651	371	371
BLVRA	0.117986616081936	0.023034735584718	0.0492274192575362	371	371
BLVRB	-0.251131394511593	9.60573496875145e-07	8.86361519441716e-06	371	371
BLZF1	0.319540890443606	2.97748303310358e-10	1.01224261067388e-08	371	371
BMF	0.0303855001041634	0.559606685530163	0.656333709474385	371	371
BMI1	0.337902053236175	2.32343288110812e-11	1.25440189315545e-09	371	371
BMP10	0.0620673835066363	0.233018952435818	0.330077045678781	371	71
BMP15	0.00589961984121441	0.909830590268051	0.937113277805817	371	13
BMP1	-0.0564707850800716	0.277966127847643	0.381196475458164	371	371
BMP2K	0.294230957228613	7.62585865951649e-09	1.52532486159526e-07	371	371
BMP2	0.0349439792901595	0.502219092624499	0.605092758588767	371	371
BMP3	0.0720973731991626	0.165804518523347	0.251190693385712	371	106
BMP4	-0.089836408400144	0.0839832305399017	0.14376301072486	371	371
BMP5	0.111396617915506	0.0319456238302714	0.0645981240303152	371	230
BMP6	-0.113908649386574	0.0282514710448123	0.0583360081006168	371	371
BMP7	0.134776695733879	0.00934709571044618	0.0229185034761241	371	207
BMP8A	0.323268713391105	1.79854222333809e-10	6.64759891898726e-09	371	371
BMP8B	0.288584322121002	1.50800296305303e-08	2.7311304572675e-07	371	359
BMPER	0.0902715877837199	0.0824873168154348	0.141713722455769	371	333
BMPR1A	0.281593096061259	3.43639434249026e-08	5.45931802959257e-07	371	371
BMPR1B	0.179513982287297	0.000512227161450566	0.00192684847251098	371	282
BMPR2	0.388845195712504	7.70106005835318e-15	1.87098193271356e-12	371	371
BMS1P4	0.138735053725694	0.00744707113163261	0.0188950691071439	371	368
BMS1P5	0.103102951378119	0.0472008869757588	0.0891708491571732	371	371
BMS1	-0.0179386974215505	0.730556425366155	0.800269471792919	371	371
BMX	-0.0184054768529467	0.723827457016155	0.794547155163131	371	350
BNC1	0.147560845321302	0.0043961869694701	0.0121118568394113	371	254
BNC2	0.247908612379875	1.33400031320156e-06	1.16871835734655e-05	371	369
BNIP1	-0.186410915954326	0.00030607364520743	0.00123733749184708	371	371
BNIP2	0.224399628892262	1.28039607011821e-05	8.0696142071797e-05	371	371
BNIP3L	0.287230857589757	1.77181495838185e-08	3.10722690148619e-07	371	371
BNIP3	-0.189110789008143	0.000248939881043607	0.00103601009194709	371	371
BNIPL	-0.124447345094479	0.0164728823993015	0.0370649156492981	371	369
BOC	-0.0245422928707591	0.637502391722262	0.723294188045499	371	371
BOD1L	0.278319945833143	5.01432808353674e-08	7.49310263213055e-07	371	371
BOD1	-0.147009277107089	0.00454718592860826	0.0124709578840493	371	371
BOK	-0.273125934921977	9.04227805387055e-08	1.22377896324191e-06	371	371
BOLA1	-0.272795160231425	9.38437152520425e-08	1.26492185064357e-06	371	371
BOLA2	-0.074152450016963	0.154035724158625	0.236691068005254	371	371
BOLA3	-0.0669561324099282	0.198178444113412	0.290409044768473	371	371
BOLL	0.124712484155153	0.0162426914977616	0.036621423723224	371	88
BOP1	-0.265161834113891	2.18093500402006e-07	2.54382828747586e-06	371	371
BPESC1	0.100488260349464	0.0531245944423391	0.0985243130218097	371	136
BPGM	0.291044428007687	1.12250740622767e-08	2.10099400288077e-07	371	371
BPHL	-0.20207992575026	8.86546050841061e-05	0.000424663871720501	371	371
BPIL1	0.0288915292083603	0.579080661444433	0.673581031788531	371	277
BPIL2	0.0545707243193176	0.294481641077722	0.398550492768368	371	55
BPIL3	0.0136685790274916	0.793013643552198	0.850612060886603	371	38
BPI	-0.0663075386256448	0.202569050484244	0.295452128541409	371	280
BPNT1	0.0758660501434856	0.144715221760468	0.225059847612181	371	371
BPTF	0.332288124266566	5.16056609581499e-11	2.43622743509067e-09	371	371
BPY2	0.0986493627913273	0.0576510854092628	0.105524156883805	371	106
BRAF	0.077522667985316	0.136119900047077	0.213896564816049	371	371
BRAP	0.122289423617418	0.0184548966615725	0.0407920172297623	371	371
BRCA1	0.197843500510008	0.000125126824007002	0.000570298921955502	371	371
BRCA2	0.30858473748206	1.25906418200728e-09	3.37554051480857e-08	371	368
BRCC3	0.219791396358496	1.94126708534673e-05	0.000115135227372068	371	371
BRD1	0.231863608943719	6.40434201252e-06	4.49884702304032e-05	371	371
BRD2	0.0941491007621024	0.070087373536302	0.123893580797711	371	371
BRD3	0.206520329146623	6.13061824591754e-05	0.000308419638119114	371	371
BRD4	0.266826041837042	1.81870432519935e-07	2.19456254189107e-06	371	371
BRD7P3	0.220264056642668	1.86089554596356e-05	0.000111096077514792	371	109
BRD7	0.155927091599856	0.00259810939217067	0.0077391649687237	371	371
BRD8	0.105068128663388	0.0431219295961319	0.0826510565147335	371	371
BRD9	0.0813029518655654	0.117979704661981	0.190038136826971	371	371
BRDT	0.0853229603524617	0.100821508499892	0.167366560481198	371	58
BREA2	-0.0999258875665136	0.0544763865708121	0.100609861246289	371	320
BRE	-0.127397684959191	0.0140655231015445	0.0324095941740655	371	371
BRF1	-0.16713900142485	0.0012326342213573	0.00410075609928865	371	371
BRF2	0.0599087916881495	0.249705487449599	0.349538555436404	371	371
BRI3BP	0.0652914116187252	0.209588859459672	0.303866476832515	371	371
BRI3	-0.0926860921277426	0.0745739623117995	0.130412787673426	371	371
BRIP1	0.286971219289521	1.82728998999284e-08	3.19395019139195e-07	371	368
BRIX1	-0.013939100798045	0.789012592063641	0.847583225915073	371	371
BRMS1L	0.169350042111518	0.00105816185289546	0.00359248473643205	371	371
BRMS1	-0.137982559673166	0.00777920853736538	0.0195925907056123	371	371
BRP44L	-0.0520886734016117	0.317023874091006	0.422316925418992	371	371
BRP44	-0.0912076175781041	0.0793426276073223	0.137174679093385	371	371
BRPF1	0.343085682782646	1.09611037264001e-11	6.91254857234796e-10	371	371
BRPF3	0.151992269058297	0.00333797473850726	0.00957924700958538	371	371
BRS3	0.0675489656236161	0.194226312312943	0.285596402071202	371	70
BRSK1	0.247394584910167	1.4051545202425e-06	1.22242307215158e-05	371	371
BRSK2	0.0132756170709685	0.798835254294227	0.854984585686747	371	285
BRWD1	0.112001463563029	0.0310203859987902	0.0630535792131311	371	371
BRWD3	0.26043467456101	3.6289949020618e-07	3.88692669026211e-06	371	370
BSCL2	-0.0738255404190496	0.155864327828219	0.239150426601492	371	371
BSDC1	0.0386208711703513	0.458295184516138	0.562790893541916	371	371
BSG	-0.0331206372750843	0.524795799191998	0.62623431635238	371	371
BSND	-0.0315257202606471	0.544959989944061	0.643893773777687	371	164
BSN	-0.0455072249035093	0.382104053534309	0.488248153069752	371	371
BSPRY	0.142751083209391	0.00587960127116891	0.0154346312457803	371	364
BST1	0.015226884300789	0.770043694645453	0.832062634334005	371	371
BST2	-0.129839064447541	0.0123131038671928	0.0289441481111758	371	371
BSX	0.0135623085719607	0.794586889385586	0.85161179311059	371	5
BTAF1	0.256962014979554	5.24216984396362e-07	5.2691477109709e-06	371	371
BTBD10	0.379574647883032	3.68424059712203e-14	6.61238208791577e-12	371	371
BTBD11	0.0412666939851	0.428064490581535	0.533961604243024	371	370
BTBD12	0.144240286621511	0.00537827201763756	0.0143265937375098	371	371
BTBD16	-0.158325957347779	0.00222376481640049	0.00676673937258752	371	366
BTBD17	0.0823581491592545	0.113269224220051	0.183982836111852	371	100
BTBD18	0.0529668825180272	0.308922351396741	0.413532978006637	371	214
BTBD19	0.130065832179445	0.0121605506548869	0.0286484281957221	371	357
BTBD1	0.25391612746043	7.2063409867673e-07	6.91312456588809e-06	371	371
BTBD2	-0.0220065547789816	0.672662306228668	0.753445320178091	371	371
BTBD3	0.360808256723733	7.54814553051968e-13	7.55649021402076e-11	371	371
BTBD6	0.0313071612544936	0.547752740964666	0.646579967144521	371	371
BTBD7	0.163748783154451	0.00155206141504077	0.00499760263624408	371	371
BTBD8	0.29078077966921	1.15874655193594e-08	2.16147460745953e-07	371	276
BTBD9	0.0822115785410087	0.11391455981035	0.184820087999169	371	371
BTC	0.271172230398776	1.12518121657482e-07	1.46892923962016e-06	371	293
BTD	-0.116086199830427	0.0253519412396255	0.0532765161788839	371	371
BTF3L1	-0.127169413496577	0.0142400748789102	0.0327667961363295	371	42
BTF3L4	-0.0264080661442447	0.61213569784634	0.702111081380321	371	371
BTF3	-0.321858255703917	2.17825094785729e-10	7.86734402049218e-09	371	371
BTG1	0.0076465772172936	0.88329887081996	0.918092560362876	371	371
BTG2	0.147261638284774	0.00447752750865277	0.012301931185682	371	371
BTG3	0.202837545091576	8.32935314831626e-05	0.000402405458867434	371	371
BTG4	-0.0217395455157752	0.676408137885803	0.75640768582436	371	19
BTK	0.0180060786745031	0.729583784489516	0.799580160336679	371	371
BTLA	0.0119557052874346	0.818469239835605	0.870501704099501	371	343
BTN1A1	0.0521613074055331	0.316348604556323	0.42172757628286	371	156
BTN2A1	0.277002312608997	5.83010330872237e-08	8.48217579043783e-07	371	371
BTN2A2	0.154250918574976	0.00289280742162509	0.00848255953100017	371	371
BTN2A3	0.239855194645351	2.97218429808407e-06	2.33485234962267e-05	371	368
BTN3A1	0.165050335828735	0.00142138309753798	0.00463146779017856	371	371
BTN3A2	0.0335996753277663	0.518814598933261	0.620612257997511	371	371
BTN3A3	0.106546230570505	0.0402531215853108	0.0781601060645771	371	371
BTNL2	-0.0183786454834917	0.724213681396087	0.794844285966397	371	23
BTNL3	-0.0476347058879489	0.360227035048414	0.466669462364059	371	165
BTNL8	0.127382254501134	0.0140772627269547	0.0324291429285836	371	349
BTNL9	-0.14292381494106	0.00581937630447337	0.0153047676221411	371	371
BTRC	0.090218647390619	0.0826681400777616	0.141999886758852	371	371
BUB1B	0.256145854348461	5.71105566776972e-07	5.64923788546714e-06	371	371
BUB1	0.219546778407874	1.98414430943711e-05	0.000117294133331175	371	371
BUB3	0.0974168391546872	0.060860213633478	0.110243423895813	371	371
BUD13	-0.0866216454944894	0.095722748969115	0.160197295443776	371	371
BUD31	-0.161203204916522	0.00183999961004747	0.00577722178587324	371	371
BVES	0.173834745577928	0.000772033063779911	0.00274797975640939	371	363
BYSL	-0.240585641442434	2.76704457407569e-06	2.19621760975044e-05	371	371
BZRAP1	-0.00417190661631313	0.936169031600832	0.955987464634362	371	371
BZW1	0.152220090013368	0.00329040946529557	0.00946046144719561	371	371
BZW2	-0.110933172469858	0.0326704098176862	0.0658232103952209	371	371
C10orf105	-0.0680325334926947	0.191045506141962	0.281905679087488	371	369
C10orf107	0.0378917232844534	0.466831162025171	0.571265995691981	371	217
C10orf108	0.113706878866148	0.0285340072465547	0.058797527137553	371	368
C10orf10	-0.0649936662359576	0.211678652944546	0.306272214682348	371	371
C10orf110	0.181598159826859	0.000439263590163605	0.00169134310847301	371	365
C10orf111	0.0963148599087007	0.0638529125067232	0.114725624364984	371	354
C10orf113	0.0651803630273423	0.210366532519315	0.304727845622758	371	10
C10orf114	-0.10050245942273	0.0530908282594528	0.0984983684657122	371	371
C10orf116	-0.0360618571539791	0.488634836556877	0.591875917424826	371	371
C10orf118	0.35668981174544	1.42686927767942e-12	1.26338176666353e-10	371	371
C10orf119	0.203850865315831	7.65988652681444e-05	0.000373745430779322	371	371
C10orf11	-0.15991729975426	0.00200332952419422	0.00620331709988332	371	371
C10orf120	-0.0931521101731402	0.07312014148112	0.128264458799584	371	5
C10orf122	0.0521175897243338	0.316754929821971	0.422071547850532	371	8
C10orf125	-0.319414386826067	3.02848894834732e-10	1.02782890679685e-08	371	371
C10orf128	0.203991265958954	7.5712289561956e-05	0.000370054031563613	371	346
C10orf129	-0.147815594046488	0.00432798650540691	0.0119504015468768	371	166
C10orf12	0.245864164979388	1.63916891956612e-06	1.38938633294826e-05	371	371
C10orf131	0.130395506358577	0.0119417448044421	0.0282110091300954	371	155
C10orf137	0.176408500558412	0.000642030483760627	0.00234731717700114	371	371
C10orf140	0.0235126509306636	0.651687022949734	0.735408908530905	371	371
C10orf18	0.331277283549178	5.94779686061044e-11	2.73653600593721e-09	371	371
C10orf25	-0.0959717345211665	0.0648090993404822	0.116045917406174	371	371
C10orf26	0.0434787385272094	0.403701620071897	0.509723389706607	371	371
C10orf27	-0.0194489166722004	0.7088628307414	0.782683883723892	371	43
C10orf28	0.0785953454302959	0.13076728574896	0.207028054312204	371	371
C10orf2	-0.147085264178653	0.00452610929696846	0.0124234154607613	371	371
C10orf32	-0.0752312770147775	0.148116337682115	0.229346625159575	371	371
C10orf35	0.0263181054386117	0.613348541788979	0.703126762693659	371	365
C10orf41	-0.149229044350572	0.00396664357548481	0.0111191041664287	371	371
C10orf46	0.257109505988055	5.16147781672528e-07	5.2085361918893e-06	371	371
C10orf47	-0.0816784727339147	0.116286111939776	0.187948395429516	371	371
C10orf4	-0.23308114792194	5.70737016281007e-06	4.07845406143769e-05	371	371
C10orf50	-0.0728523155380988	0.161405283122389	0.246008550309279	371	165
C10orf53	0.0737649781536938	0.156204883062028	0.239617593005445	371	6
C10orf54	-0.0201254039603627	0.699219932572827	0.775218123728091	371	371
C10orf55	0.146518577999874	0.0046854370675501	0.012771554866988	371	306
C10orf57	-0.148685025595907	0.00410235937932048	0.0114351760955398	371	371
C10orf58	-0.0964139938316731	0.0635788268744147	0.11433628714498	371	371
C10orf62	-0.0667193445834838	0.199773256737576	0.292294566739571	371	309
C10orf67	0.0531827020606423	0.306952456703563	0.411514592358573	371	147
C10orf68	0.0508359664428619	0.328818156537158	0.434368762982114	371	331
C10orf71	0.06367053954135	0.221146754997241	0.316933001442705	371	35
C10orf72	-0.0558084518189735	0.283650392576055	0.38720591482117	371	371
C10orf75	-0.167247785518007	0.00122346597142244	0.00407658288721823	371	371
C10orf76	-0.025822919621269	0.620043416720227	0.7085702373602	371	371
C10orf78	0.116612607489247	0.0246907901289053	0.0521235478380896	371	371
C10orf79	0.0491402665275095	0.345228559487797	0.451674220930971	371	365
C10orf81	0.191463122222532	0.000207445619866797	0.000887276757220963	371	289
C10orf82	0.0655183102969749	0.208006338882554	0.302121776262631	371	81
C10orf84	0.0243468396090349	0.640185066180845	0.725924462886607	371	371
C10orf88	0.0569075475746279	0.274260295960621	0.377048762413049	371	371
C10orf90	0.167640398612732	0.00119089604058827	0.00398004209370903	371	178
C10orf91	0.18573570747823	0.000322161635679571	0.00129240920378744	371	158
C10orf93	0.0483733928835698	0.352817972990541	0.459191197355299	371	196
C10orf95	0.0613101703329883	0.238780350564473	0.336801341259234	371	345
C10orf96	0.141889958571118	0.00618827028447476	0.0161452774191696	371	15
C10orf99	0.0771513925053211	0.138011284891231	0.216407777851484	371	55
C11orf10	-0.215537318457219	2.82857818660003e-05	0.000158914085260705	371	371
C11orf16	0.104750575430218	0.0437602164417709	0.0836170182191598	371	133
C11orf17	0.0225825384059074	0.664609517149905	0.746631331048566	371	371
C11orf1	-0.1547567683923	0.00280081909529776	0.00825168855612569	371	371
C11orf20	0.0706331221386933	0.174592181039853	0.261946180395841	371	250
C11orf21	0.0105640890072715	0.839293121927701	0.88542668793919	371	360
C11orf24	-0.0528194067363509	0.310273214249181	0.415044851559269	371	371
C11orf2	-0.332681235364441	4.8826710541591e-11	2.32154111553598e-09	371	371
C11orf30	0.275078559598138	7.25499661842539e-08	1.0164138019147e-06	371	371
C11orf31	-0.294324703860828	7.53907051808791e-09	1.50948103378238e-07	371	371
C11orf34	0.0858970599426022	0.0985415710023584	0.164073980569075	371	81
C11orf35	-0.0445803929788937	0.391883212248844	0.498222506213352	371	371
C11orf36	0.123361023280179	0.0174460753034732	0.0388509626867642	371	15
C11orf41	0.166436107164474	0.00129341325718962	0.00427248862704886	371	316
C11orf42	0.132268982528871	0.0107630948122973	0.025827797500673	371	176
C11orf45	0.13356705380316	0.0100080332078866	0.0242791083253186	371	369
C11orf46	-0.0269485474642215	0.604871327519323	0.695942627019344	371	371
C11orf48	-0.200677274094263	9.94472659395701e-05	0.000468255360918959	371	371
C11orf49	0.0702696529260434	0.176826237817109	0.264568705204089	371	371
C11orf51	-0.251858211574398	8.91445668392106e-07	8.31431676297169e-06	371	371
C11orf52	-0.175041521090717	0.000708312840775307	0.00255773217580672	371	371
C11orf53	0.0605238369176656	0.244868506150813	0.343806496549193	371	104
C11orf54	-0.0470209626993485	0.366456326940635	0.472924981881928	371	371
C11orf57	0.0689321071096502	0.185230183745688	0.274938257609725	371	371
C11orf58	0.0455743193068147	0.381401962640834	0.487789041518309	371	371
C11orf59	-0.183266395334884	0.000387955015321812	0.00151732376896503	371	371
C11orf61	0.192137061690432	0.000196807957752782	0.000847192768874441	371	371
C11orf63	0.230579827362685	7.22674559753676e-06	4.97653735893977e-05	371	367
C11orf65	-0.112906500659154	0.0296787671152958	0.0607355314299869	371	360
C11orf66	-0.197782776953722	0.000125739842804036	0.000572568948192457	371	371
C11orf67	-0.219987684965653	1.9074982202768e-05	0.000113571965165435	371	371
C11orf68	-0.286166235936144	2.01016999701293e-08	3.44338836461665e-07	371	371
C11orf70	0.165908064838365	0.00134087188973919	0.00440888527165715	371	234
C11orf71	-0.170120470772421	0.00100292261373619	0.00343302823210523	371	371
C11orf73	-0.148450850784234	0.00416206006548245	0.0115724439113107	371	371
C11orf74	-0.151805193357827	0.00337749843512732	0.00968012139614536	371	371
C11orf75	-0.133471159226806	0.0100621611153052	0.0243836970854045	371	371
C11orf80	0.0626482722560792	0.228666213768121	0.325252628208519	371	371
C11orf82	0.174179921198369	0.000753286039624697	0.00269321746190415	371	371
C11orf83	-0.281022548341003	3.67166124930428e-08	5.76413202589754e-07	371	371
C11orf84	0.206817483235294	5.97944781517973e-05	0.000302034886850939	371	371
C11orf85	-0.0342437134796187	0.510828863602717	0.613019699667476	371	141
C11orf86	0.00654738978544363	0.899979363370423	0.929947555864396	371	265
C11orf87	-0.0111946448376798	0.829842792439959	0.878994476339263	371	74
C11orf88	0.0476652163034868	0.3599191016043	0.466361518189325	371	159
C11orf90	0.159670075365276	0.00203621012920897	0.00629506179300141	371	62
C11orf92	-0.00535752724558726	0.918085375364024	0.943664061913223	371	369
C11orf93	0.074267416042179	0.153396523775559	0.235836205174925	371	367
C11orf94	0.000640255829182765	0.9901937793905	0.994135991181653	371	23
C11orf95	-0.0158817648603931	0.760448904497953	0.823843769395194	371	371
C11orf9	0.131068797629913	0.0115056513861593	0.0272908187778386	371	371
C12orf10	-0.168204596629213	0.00114548740297063	0.0038469993327682	371	371
C12orf11	0.0642730546453331	0.21679841055233	0.312183443080848	371	371
C12orf12	0.0398607256976069	0.443982663237017	0.549513244971465	371	17
C12orf23	0.174918911233871	0.000714557414247584	0.00257794509356037	371	371
C12orf24	-0.0122128685462692	0.814634560183725	0.86752423535781	371	371
C12orf26	-0.0267714848818278	0.607246906760285	0.697950318841424	371	371
C12orf27	-0.0757167494102332	0.145509765149603	0.2261366363453	371	367
C12orf29	0.0074102286805748	0.886881440809508	0.920711415518865	371	371
C12orf32	0.202240652014044	8.74908372993256e-05	0.000419492770319414	371	371
C12orf34	-0.00883084456546841	0.865384967651494	0.904664917119854	371	371
C12orf35	0.171593727522879	0.000904625118272719	0.00314409309250333	371	371
C12orf36	0.236514032528319	4.11046766140982e-06	3.08781058637279e-05	371	174
C12orf39	-0.0468679380476241	0.368019836483348	0.474405318951392	371	312
C12orf40	0.093827434543774	0.0710544174950323	0.125347215561501	371	27
C12orf41	0.235679133057407	4.4540781956406e-06	3.30727341832098e-05	371	371
C12orf42	0.0173227579906236	0.73946727144676	0.807267782856476	371	243
C12orf43	-0.0386373842726141	0.458102884130719	0.562624108109993	371	371
C12orf44	-0.126533482329465	0.0147364264965161	0.0337796673183285	371	371
C12orf45	-0.239139129682793	3.18733759163204e-06	2.47266898366407e-05	371	371
C12orf47	-0.0946698493138372	0.068544640433867	0.121533136945844	371	371
C12orf48	0.173787651997711	0.000774623970404214	0.00275572477471299	371	371
C12orf49	0.263874475721021	2.5078055633452e-07	2.86190253770868e-06	371	371
C12orf4	0.106789882802146	0.0397960551235412	0.0774462254733992	371	371
C12orf50	0.0100541737390945	0.846952354935017	0.891255874806829	371	72
C12orf51	0.274046745193367	8.15209930393147e-08	1.12314054172146e-06	371	371
C12orf52	-0.133562714200042	0.0100104771156045	0.0242820802504654	371	371
C12orf53	0.121265061263572	0.0194664066430978	0.0427056219737687	371	282
C12orf54	-0.0835451635674698	0.108148067388264	0.177064907832758	371	43
C12orf56	0.111180167644767	0.0322824055353198	0.0651866008381656	371	134
C12orf57	-0.159461170017427	0.00206437795341571	0.00636338195697783	371	371
C12orf59	0.0647960571168141	0.213073873048686	0.307780649941901	371	269
C12orf5	0.20567172972212	6.58240889395231e-05	0.000327591181577112	371	371
C12orf60	-0.0627546085165972	0.227875695185448	0.324290277840166	371	371
C12orf61	-0.00589584731567286	0.909888004447748	0.937123963429045	371	370
C12orf62	-0.114819577862547	0.0270056055829156	0.0561600567550005	371	371
C12orf63	0.135874949725172	0.00878091423329701	0.0217497666735973	371	228
C12orf65	0.0557680421119941	0.283999715445636	0.387549991856152	371	371
C12orf66	0.0895262014602181	0.0850628489501632	0.145249170890987	371	371
C12orf68	-0.0164821223169114	0.751685033538228	0.816756964359774	371	369
C12orf69	0.0241912069424782	0.642324543902813	0.727779498280192	371	370
C12orf70	0.0737152475557597	0.156484949491341	0.239939532368392	371	261
C12orf71	0.0907554687672221	0.0808493297789794	0.139271971280314	371	142
C12orf72	-0.0694504605389277	0.181939053932894	0.270871688950435	371	371
C12orf73	-0.104820886839768	0.0436182087041092	0.0834016655920207	371	371
C12orf74	0.108468832665931	0.03676426104122	0.0725956594769733	371	282
C12orf75	0.20831873902343	5.26797718509292e-05	0.000270695490021721	371	371
C12orf76	0.0866872786729186	0.0954706275437171	0.159896245643206	371	371
C12orf77	0.0387535400425327	0.456751487436613	0.561448950003838	371	12
C13orf15	-0.123664510331422	0.0171692639888023	0.0383760885431302	371	371
C13orf16	-0.138431095676521	0.00757967686519866	0.0191724634977765	371	284
C13orf18	0.109606174978563	0.034823743413284	0.069438356148478	371	371
C13orf1	-0.178187547843988	0.000564361940598273	0.00209761540682813	371	371
C13orf23	0.255361933445006	6.19915827456327e-07	6.05984451157259e-06	371	371
C13orf26	0.0662945007999255	0.202658026977817	0.295544184034963	371	50
C13orf27	-0.0949928252398849	0.0676018597098438	0.120182424517179	371	371
C13orf29	0.148585571717039	0.00412761902177904	0.011492722033806	371	371
C13orf30	0.206921088925422	5.92757236958166e-05	0.000299870738310833	371	70
C13orf31	0.258890182940702	4.27670923190047e-07	4.46076446690687e-06	371	371
C13orf33	0.158754567626739	0.00216231187156214	0.00659990456645639	371	356
C13orf34	0.175855393017084	0.000668125445918249	0.00243156652056693	371	371
C13orf35	0.0765528994474179	0.141102564122028	0.220491433244885	371	151
C13orf36	0.0990789678631449	0.0565659838202009	0.103795480304508	371	40
C13orf37	0.110377756378665	0.033557462524716	0.067263484094717	371	371
C13orf38	0.169146594317439	0.00107320970960058	0.00363861195280168	371	83
C13orf39	0.0808693025848762	0.119959365195158	0.19255744689533	371	10
C14orf101	0.0692817790045699	0.183005270704902	0.272239471548914	371	371
C14orf102	-0.118123574631123	0.0228750543398527	0.0489281546659379	371	371
C14orf104	0.00520072590675188	0.920474768446584	0.945388376398044	371	371
C14orf105	0.121258163024438	0.0194733786803237	0.0427162133967638	371	364
C14orf106	0.285229587049872	2.2452754910432e-08	3.76835537763796e-07	371	371
C14orf109	0.0107533584196857	0.836453994396093	0.883367073598334	371	371
C14orf115	-0.0112135776967984	0.829559411559426	0.878881227243505	371	44
C14orf118	0.216508276545269	2.59739542804301e-05	0.000147590735075507	371	371
C14orf119	-0.183353814326178	0.000385426611073486	0.00150913304752476	371	371
C14orf126	0.0151009293028704	0.771893164544979	0.833703205425051	371	371
C14orf128	0.0537911174779717	0.301443836872169	0.406014746681587	371	371
C14orf129	0.118908406917358	0.0219783569035396	0.0473610412365945	371	371
C14orf132	0.162674107472074	0.00166816866016472	0.00532584231535281	371	366
C14orf135	0.239642113250598	3.0347132376107e-06	2.37367715428662e-05	371	371
C14orf138	-0.0319581225186135	0.539455576946023	0.63903582874443	371	371
C14orf139	-0.0042351211319961	0.935203941979541	0.955344730392597	371	371
C14orf142	-0.0899697746469877	0.0835224822331814	0.143077871380825	371	371
C14orf143	-0.0436133766315805	0.40224594365028	0.50844132284759	371	371
C14orf145	0.256811601627457	5.32570771442618e-07	5.33023361198616e-06	371	370
C14orf147	0.0674250774213346	0.195047416315117	0.286643156375756	371	371
C14orf148	-0.0827624189492403	0.111504127651322	0.1816786808759	371	355
C14orf149	-0.0780085157132421	0.133675032667164	0.210732461945891	371	370
C14orf153	-0.285932967489535	2.0663917356083e-08	3.52538171670827e-07	371	371
C14orf156	-0.33878585823835	2.04610677074571e-11	1.14501514288753e-09	371	371
C14orf159	-0.119335162043281	0.0215036792885709	0.0464890177739456	371	371
C14orf162	0.0733071457333697	0.158797588971347	0.242790910781825	371	287
C14orf165	-0.021330156004861	0.682166892743817	0.761053303311996	371	10
C14orf166B	-0.010405591144623	0.841672267254358	0.887325761138875	371	85
C14orf166	-0.23187395308702	6.39809274846033e-06	4.49604245978224e-05	371	371
C14orf167	0.0551651434632017	0.289245937237351	0.39309349625776	371	371
C14orf169	0.0534400252293089	0.304614590018985	0.409289260292589	371	371
C14orf174	0.239627640601677	3.03900552133476e-06	2.37455039655888e-05	371	316
C14orf176	0.0026886039768709	0.958838247696817	0.972457138452171	371	371
C14orf178	0.0666000934894725	0.200579961980224	0.293194952129285	371	128
C14orf179	-0.250407000616226	1.03456812265706e-06	9.45877289562827e-06	371	371
C14orf180	0.0450396005467114	0.387019271241203	0.493389513129024	371	211
C14orf181	-0.152470118185426	0.00323891608796245	0.0093312633845825	371	371
C14orf182	-0.145091190792309	0.00510940133334323	0.0137219592023273	371	359
C14orf183	0.0973293732401552	0.0610934421912332	0.110575411586604	371	51
C14orf184	0.14288736801664	0.00583203765397845	0.0153279490953244	371	143
C14orf19	-0.0424785171032908	0.414613784193152	0.520868697735904	371	328
C14orf1	-0.279829131121618	4.21511658352711e-08	6.43968961480269e-07	371	371
C14orf21	0.0141852604865937	0.78537666539292	0.844831205613269	371	371
C14orf23	0.0194673996581888	0.708598740681646	0.78256578035699	371	18
C14orf28	-0.180979391091517	0.000459848509929921	0.00176005802398154	371	371
C14orf2	-0.325547558465867	1.31705403974354e-10	5.2163718846463e-09	371	371
C14orf33	-0.167781062909128	0.00117942244259364	0.003946993768075	371	371
C14orf34	0.0964234664880317	0.0635526876022566	0.114309917155305	371	123
C14orf37	0.198636333262143	0.000117376170805437	0.000540288372177891	371	357
C14orf39	0.0601501000241138	0.247799867962526	0.347310325703493	371	42
C14orf43	0.25290809161511	7.99955296162187e-07	7.56570668643473e-06	371	371
C14orf45	0.106733183432481	0.0399020238570245	0.0776296991484026	371	371
C14orf48	-0.00201219951845787	0.969187814691439	0.979264575964033	371	48
C14orf49	0.218481078665696	2.18164364157433e-05	0.000127232741883618	371	371
C14orf4	0.11590008196706	0.025589322742344	0.0537243637551878	371	371
C14orf50	0.00114598675405645	0.982448925089727	0.988452476422279	371	292
C14orf53	-0.205721499740397	6.55506788332266e-05	0.0003263935575395	371	186
C14orf64	0.0305867360662562	0.557007944495577	0.654133003433205	371	279
C14orf68	-0.199454888539908	0.000109848641880868	0.000510951352685187	371	369
C14orf70	-0.0778599088085921	0.134419228686417	0.211674956437499	371	59
C14orf72	0.109526456927731	0.0349568592699054	0.0696410550375055	371	278
C14orf73	-0.22976422431077	7.8004698216111e-06	5.3146703073234e-05	371	371
C14orf79	-0.21608202957312	2.69658901430487e-05	0.00015235804408106	371	371
C14orf80	-0.119816525888625	0.0209789530466236	0.0455126540994049	371	371
C14orf86	-0.0445076558473383	0.392657020835132	0.498898961194541	371	6
C14orf93	-0.137294823855423	0.0080942579856752	0.0202809467476571	371	371
C15orf17	0.0949116392622663	0.0678378395875545	0.120505166318615	371	371
C15orf21	-0.020347122719638	0.69606986637663	0.772454538656151	371	371
C15orf23	0.229875992518395	7.71935972298094e-06	5.26661247949405e-05	371	371
C15orf24	-0.0946858235695377	0.0684977592229741	0.121471636037038	371	371
C15orf26	0.101818669211134	0.0500374591426238	0.0936181687677827	371	275
C15orf27	0.0194515469106852	0.708825247032364	0.782683883723892	371	369
C15orf28	0.179522382871751	0.000511911715952105	0.00192638934741176	371	282
C15orf29	0.274618552379021	7.64251233156935e-08	1.06397016540548e-06	371	371
C15orf2	0.108238077001721	0.0371689701702003	0.0732496017143863	371	116
C15orf32	-0.00180928107001077	0.972293727882594	0.981407288183465	371	7
C15orf33	-0.0627747581100806	0.227726119119637	0.32417004252243	371	358
C15orf34	0.0840309178882475	0.106105740819653	0.174351581046613	371	370
C15orf37	0.152762590260266	0.00317961005680196	0.00920031830814939	371	371
C15orf38	0.100844732953212	0.0522822709955986	0.0971974060073082	371	371
C15orf39	0.13336179934155	0.0101242063052255	0.0245191390727817	371	371
C15orf40	-0.167815460837668	0.00117663222114495	0.00393831772675566	371	371
C15orf41	0.138598211964598	0.00750651155084692	0.0190067009552583	371	371
C15orf42	0.162222858150998	0.00171925212170057	0.00545657810554703	371	371
C15orf43	-0.0994743291256133	0.0555823877162687	0.102282683177859	371	225
C15orf44	0.0722948177974534	0.164645378078957	0.249738481962005	371	371
C15orf48	0.138241802336056	0.00766332007368897	0.0193496403685718	371	367
C15orf50	0.0980984315456236	0.0590678000173339	0.107652429964809	371	161
C15orf51	0.00168146455428577	0.974250332626891	0.982834470659961	371	281
C15orf52	0.281459659807355	3.49007639407336e-08	5.52697153598803e-07	371	371
C15orf53	0.0577834509564971	0.266930137856613	0.369059768643171	371	159
C15orf54	0.0813529862368287	0.117752943965989	0.189734240512005	371	184
C15orf55	0.144462479721932	0.00530686233599646	0.0141663287495272	371	40
C15orf56	0.198652996582591	0.0001172182165891	0.000539685997431949	371	179
C15orf57	0.163781428539201	0.00154865333667775	0.00498743481624541	371	371
C15orf58	0.0709287699047868	0.172790519964702	0.2596419109956	371	371
C15orf59	0.0346145470657952	0.506259915976375	0.609003686134976	371	341
C15orf5	0.153963996358323	0.0029461965068823	0.00861628402966958	371	74
C15orf60	0.0905313615679056	0.0816046559854766	0.14033752058766	371	64
C15orf61	-0.210724665880837	4.29189054626053e-05	0.000227039414398838	371	371
C15orf62	-0.00659155605442884	0.89930822782111	0.929591579652994	371	371
C15orf63	-0.296316170973215	5.90601446235445e-09	1.22817975072051e-07	371	371
C16orf11	0.0619382578528345	0.23399442098099	0.331176247142887	371	57
C16orf13	-0.262539604393745	2.89631535733196e-07	3.2270914177163e-06	371	371
C16orf3	0.0893044455294982	0.0858414596517709	0.146277782840012	371	328
C16orf42	-0.248387786036564	1.27078891428106e-06	1.12468488450943e-05	371	371
C16orf45	0.119466262471383	0.0213596532983352	0.0462227908982657	371	371
C16orf46	-0.0625867140045237	0.229124734147813	0.325765269318636	371	371
C16orf48	-0.168838159237933	0.00109639919639695	0.00370776859457139	371	371
C16orf52	0.130275520840708	0.0120209739070007	0.0283611845304675	371	371
C16orf53	0.00377875639787467	0.942173258397222	0.960838272525696	371	371
C16orf54	0.0469845325968845	0.366828172093365	0.473343535490901	371	371
C16orf55	-0.0799418522675365	0.124280172227548	0.1982789774259	371	371
C16orf57	0.155872662239357	0.0026072325383029	0.00775956938500476	371	371
C16orf58	-0.0706279608922255	0.174623756966571	0.261946180395841	371	371
C16orf59	0.0525010936185682	0.313202148653402	0.418344834426623	371	371
C16orf5	-0.155305975335855	0.00270396512652898	0.00801017000010564	371	371
C16orf61	-0.108206270292018	0.0372250492587824	0.073338353573325	371	371
C16orf62	0.0615645896215925	0.236833491181888	0.334457844426566	371	371
C16orf63	0.117243281573213	0.0239183173964985	0.0507617683150148	371	371
C16orf68	-0.0851989769157456	0.101319341562219	0.167978269768352	371	371
C16orf70	-0.0879897409583779	0.0905760573579103	0.152881150104574	371	371
C16orf71	-0.0196952460269586	0.705346082661715	0.780141275748761	371	370
C16orf72	0.132892803448069	0.0103941546472625	0.0250814376069239	371	371
C16orf73	0.118690884516995	0.0222237801910369	0.0477968421640761	371	241
C16orf74	0.023401393475827	0.653227397531522	0.736855003319346	371	367
C16orf75	0.0960874424807527	0.0644853498319489	0.115622098762675	371	371
C16orf78	0.0465386050727167	0.371398758181695	0.477755928229853	371	4
C16orf79	-0.0725438936721951	0.163191807751025	0.248043579309982	371	370
C16orf7	-0.0297639340614063	0.567670313927251	0.66329196446092	371	371
C16orf80	0.0473289266639222	0.363322274533214	0.469762873393736	371	371
C16orf81	0.239492529655245	3.07935740068977e-06	2.39730199830174e-05	371	156
C16orf82	0.0650019598683873	0.211620239856523	0.30622139685191	371	9
C16orf86	-0.31601604820171	4.76544848973861e-10	1.49743319893648e-08	371	371
C16orf87	0.131984347065617	0.0109352524985579	0.0261778539144762	371	371
C16orf88	0.0874693600182219	0.0925069396346937	0.15558659783895	371	371
C16orf89	-0.0227029420523864	0.662930983799228	0.745395138235028	371	333
C16orf90	-0.00290642052006179	0.955506854699052	0.970263905362889	371	36
C16orf91	-0.219927760650064	1.91774786317028e-05	0.000114079943057863	371	371
C16orf92	-0.034670259081831	0.505575356583967	0.608400619381806	371	54
C16orf93	0.0774907083540902	0.136281923582545	0.214100503241973	371	369
C17orf100	-0.0416761791605133	0.423491331479317	0.529450536914399	371	371
C17orf101	-0.243579549827365	2.05910313725604e-06	1.69790781044763e-05	371	371
C17orf102	0.207139456736147	5.81962226808364e-05	0.000295008943574459	371	83
C17orf103	-0.00922158842793318	0.859488972380526	0.900533254852469	371	371
C17orf104	0.150278228173267	0.00371631366410283	0.0105180282449576	371	367
C17orf105	0.080537392618943	0.121492002916121	0.194531721756548	371	29
C17orf106	-0.222204519092122	1.56283941162591e-05	9.60275015652581e-05	371	371
C17orf107	-0.0964946453224128	0.0633565562629231	0.114040356509455	371	371
C17orf108	-0.134060019364954	0.00973383418366376	0.0237207883311253	371	371
C17orf28	0.120864451625311	0.0198749196599085	0.0434630240905267	371	371
C17orf37	-0.106929041108369	0.0395369818539759	0.0770474178318408	371	371
C17orf39	-0.0460238772575975	0.376718057441942	0.483194510710686	371	371
C17orf42	-0.00106724018538233	0.983654774328289	0.989216073405764	371	371
C17orf44	-0.160550138019779	0.00192136163712067	0.00598926091921735	371	371
C17orf46	0.126229037940073	0.0149793783561739	0.0342184583891408	371	237
C17orf47	0.0803012307233728	0.122591766861297	0.196024815748517	371	333
C17orf48	-0.261112787425202	3.37541571636627e-07	3.65263617063817e-06	371	371
C17orf49	-0.334180205010508	3.95072342716452e-11	1.9502792051895e-09	371	371
C17orf50	0.0152985461645229	0.768992022475682	0.831155548598119	371	114
C17orf51	0.171733453589293	0.000895779766861649	0.00311824646433999	371	370
C17orf53	0.0978121046170397	0.059815378792635	0.108786012078407	371	371
C17orf54	-0.103144049696144	0.0471123851060135	0.089050017336892	371	86
C17orf55	-0.0855642651415381	0.0998581596738624	0.165947135220444	371	371
C17orf56	-0.104990319874768	0.0432775971772904	0.0828856268954028	371	371
C17orf57	0.238600312206133	3.35896033209673e-06	2.59335545741035e-05	371	366
C17orf58	0.00269906119763784	0.958678293009876	0.972457138452171	371	371
C17orf59	-0.195529751805823	0.000150582729770945	0.00067112061353395	371	371
C17orf60	-0.044796950862825	0.389584838640404	0.495974666180445	371	369
C17orf61	-0.35679988701332	1.40295813332198e-12	1.25335120771482e-10	371	371
C17orf62	0.0280714918360745	0.5899028865854	0.683417382330445	371	371
C17orf63	0.243141735517454	2.15054977682592e-06	1.76275157737015e-05	371	371
C17orf64	-0.124810801128461	0.0161580520333713	0.0364636058686931	371	175
C17orf65	0.0640907117999463	0.218107861349485	0.313638285968272	371	371
C17orf66	0.00436711988433117	0.933189037729996	0.954020219102837	371	186
C17orf67	0.088343465436662	0.0892820893525993	0.151093933408298	371	370
C17orf68	0.044781510312831	0.389748441533071	0.496075163060429	371	371
C17orf69	0.123601663766912	0.0172262693753113	0.0384776027015305	371	363
C17orf70	-0.149635037354006	0.00386802105211855	0.0108793894395462	371	371
C17orf71	0.230702242984497	7.14418300396e-06	4.92649407424337e-05	371	371
C17orf72	0.00702254188121925	0.892762950567985	0.924937516314702	371	371
[truncated: 17,923 more rows]
