# Supplementary material for: Characterization of prognostic value and immunological roles of RAB22A in hepatocellular carcinoma
Source: Front Immunol. 2023 Mar 3;14:1086342. doi: 10.3389/fimmu.2023.1086342 (PMC10021109; doi:10.3389/fimmu.2023.1086342)
Supplement: Supplementary file 10 [file Table_9.xls]

#node1	node2	node1_string_id	node2_string_id	neighborhood_on_chromosome	gene_fusion	phylogenetic_cooccurrence	homology	coexpression	experimentally_determined_interaction	database_annotated	automated_textmining	combined_score
ACAP1	ZFYVE20	9606.ENSP00000158762	9606.ENSP00000253699	0	0	0	0	0	0	0	0.443	0.443
ACAP1	RABGAP1L	9606.ENSP00000158762	9606.ENSP00000251507	0	0	0	0	0.094	0.170	0	0.510	0.599
ACAP1	RAB22A	9606.ENSP00000158762	9606.ENSP00000244040	0	0	0	0	0.050	0.145	0	0.623	0.667
ACAP1	RAB11FIP3	9606.ENSP00000158762	9606.ENSP00000262305	0	0	0	0	0	0.270	0	0.580	0.680
ACAP1	CLTC	9606.ENSP00000158762	9606.ENSP00000479606	0	0	0	0	0.079	0.149	0.900	0.259	0.934
ACAP2	RAB22A	9606.ENSP00000324287	9606.ENSP00000244040	0	0	0	0	0.090	0.145	0	0.430	0.518
ACAP2	RAB11FIP3	9606.ENSP00000324287	9606.ENSP00000262305	0	0	0	0	0	0.270	0	0.455	0.585
ACAP2	TBC1D10A	9606.ENSP00000324287	9606.ENSP00000384996	0	0	0	0	0.049	0	0	0.464	0.469
ACAP2	EHD1	9606.ENSP00000324287	9606.ENSP00000479153	0	0	0	0	0.063	0	0	0.468	0.480
ACAP2	TBC1D10B	9606.ENSP00000324287	9606.ENSP00000386538	0	0	0	0	0.049	0	0	0.520	0.524
AGA	RAB22A	9606.ENSP00000264595	9606.ENSP00000244040	0	0	0	0	0.051	0	0	0.659	0.662
AGA	CLTC	9606.ENSP00000264595	9606.ENSP00000479606	0	0	0	0	0	0	0	0.416	0.416
AGFG1	RAB22A	9606.ENSP00000387282	9606.ENSP00000244040	0	0	0	0	0.050	0.145	0	0.538	0.591
AGFG1	SGSM3	9606.ENSP00000387282	9606.ENSP00000248929	0	0	0	0	0	0	0	0.406	0.406
AGFG1	RAB11FIP3	9606.ENSP00000387282	9606.ENSP00000262305	0	0	0	0	0	0	0	0.434	0.434
AGFG1	RAB7A	9606.ENSP00000387282	9606.ENSP00000265062	0	0	0	0	0.062	0	0	0.681	0.688
AGFG1	ANKRD27	9606.ENSP00000387282	9606.ENSP00000304292	0	0	0	0	0.065	0.104	0	0.419	0.471
AGFG1	REP15	9606.ENSP00000387282	9606.ENSP00000310335	0	0	0	0	0	0	0	0.537	0.537
AGFG1	EEA1	9606.ENSP00000387282	9606.ENSP00000317955	0	0	0	0	0.063	0.057	0	0.423	0.445
AGFG1	VPS39	9606.ENSP00000387282	9606.ENSP00000335193	0	0	0	0	0.098	0.056	0	0.439	0.481
AGFG1	RAB11FIP2	9606.ENSP00000387282	9606.ENSP00000347839	0	0	0	0	0	0	0	0.614	0.614
AGFG1	VPS45	9606.ENSP00000387282	9606.ENSP00000358126	0	0	0	0	0.062	0.076	0	0.385	0.420
AGFG1	RABGEF1	9606.ENSP00000387282	9606.ENSP00000370208	0	0	0	0	0.065	0.104	0	0.347	0.405
AGFG1	TBC1D10B	9606.ENSP00000387282	9606.ENSP00000386538	0	0	0	0	0	0	0	0.416	0.416
AGFG1	RAB3GAP1	9606.ENSP00000387282	9606.ENSP00000411418	0	0	0	0	0.045	0	0	0.549	0.551
AGFG1	GDI1	9606.ENSP00000387282	9606.ENSP00000394071	0	0	0	0	0.112	0.058	0	0.537	0.578
AGFG1	RAB31	9606.ENSP00000387282	9606.ENSP00000461945	0	0	0	0	0.050	0.145	0	0.653	0.693
ANKFY1	RAB22A	9606.ENSP00000459943	9606.ENSP00000244040	0	0	0	0	0	0.343	0	0.211	0.459
ANKFY1	SGSM3	9606.ENSP00000459943	9606.ENSP00000248929	0	0	0	0	0.056	0.056	0	0.468	0.484
ANKFY1	ZFYVE20	9606.ENSP00000459943	9606.ENSP00000253699	0	0	0	0	0	0.069	0	0.686	0.695
ANKFY1	RAB7A	9606.ENSP00000459943	9606.ENSP00000265062	0	0	0	0	0.049	0.076	0	0.417	0.443
ANKFY1	APPL1	9606.ENSP00000459943	9606.ENSP00000288266	0	0	0	0	0.062	0.105	0	0.366	0.421
ANKFY1	MON1A	9606.ENSP00000459943	9606.ENSP00000296473	0	0	0	0	0.062	0.058	0	0.528	0.547
ANKFY1	EHD3	9606.ENSP00000459943	9606.ENSP00000327116	0	0	0	0	0	0.297	0	0.391	0.553
ANKFY1	RABGEF1	9606.ENSP00000459943	9606.ENSP00000370208	0	0	0	0	0.082	0	0	0.457	0.480
ANKFY1	RABEP1	9606.ENSP00000459943	9606.ENSP00000445408	0	0	0	0	0.065	0.180	0	0.704	0.753
ANKFY1	RAB31	9606.ENSP00000459943	9606.ENSP00000461945	0	0	0	0	0	0.343	0	0.133	0.406
ANKFY1	EHD1	9606.ENSP00000459943	9606.ENSP00000479153	0	0	0	0	0	0.699	0	0.870	0.959
ANKRD27	RAB22A	9606.ENSP00000304292	9606.ENSP00000244040	0	0	0	0	0.063	0.336	0	0.332	0.548
ANKRD27	ZFYVE20	9606.ENSP00000304292	9606.ENSP00000253699	0	0	0	0	0	0.059	0	0.521	0.530
ANKRD27	RAB7A	9606.ENSP00000304292	9606.ENSP00000265062	0	0	0	0	0.049	0.078	0	0.553	0.573
ANKRD27	MON1A	9606.ENSP00000304292	9606.ENSP00000296473	0	0	0	0	0	0.090	0	0.498	0.524
ANKRD27	VPS11	9606.ENSP00000304292	9606.ENSP00000481126	0	0	0	0	0.107	0	0	0.362	0.406
ANKRD27	TBC1D10A	9606.ENSP00000304292	9606.ENSP00000384996	0	0	0	0	0.056	0.056	0	0.412	0.431
ANKRD27	AGFG1	9606.ENSP00000304292	9606.ENSP00000387282	0	0	0	0	0.065	0.104	0	0.419	0.471
ANKRD27	VPS45	9606.ENSP00000304292	9606.ENSP00000358126	0	0	0	0	0.111	0.058	0	0.420	0.471
ANKRD27	RAB31	9606.ENSP00000304292	9606.ENSP00000461945	0	0	0	0	0.063	0.336	0	0.431	0.615
ANKRD27	RABEP1	9606.ENSP00000304292	9606.ENSP00000445408	0	0	0	0	0	0.625	0	0.329	0.737
ANKRD27	GDI1	9606.ENSP00000304292	9606.ENSP00000394071	0	0	0	0	0.051	0.095	0.900	0.227	0.924
APPL1	RAB22A	9606.ENSP00000288266	9606.ENSP00000244040	0	0	0	0	0.062	0.413	0	0.433	0.661
APPL1	ZFYVE20	9606.ENSP00000288266	9606.ENSP00000253699	0	0	0	0	0	0	0	0.485	0.485
APPL1	RAB7A	9606.ENSP00000288266	9606.ENSP00000265062	0	0	0	0	0.062	0	0	0.506	0.517
APPL1	ANKFY1	9606.ENSP00000288266	9606.ENSP00000459943	0	0	0	0	0.062	0.105	0	0.366	0.421
APPL1	RABEP1	9606.ENSP00000288266	9606.ENSP00000445408	0	0	0	0	0.063	0	0	0.481	0.493
APPL1	VPS8	9606.ENSP00000288266	9606.ENSP00000404704	0	0	0	0	0.085	0	0	0.494	0.517
APPL1	RAB31	9606.ENSP00000288266	9606.ENSP00000461945	0	0	0	0	0.062	0.229	0	0.387	0.518
APPL1	CLTC	9606.ENSP00000288266	9606.ENSP00000479606	0	0	0	0	0.062	0.212	0	0.411	0.526
APPL1	MON1A	9606.ENSP00000288266	9606.ENSP00000296473	0	0	0	0	0.061	0	0	0.538	0.547
APPL1	RABGEF1	9606.ENSP00000288266	9606.ENSP00000370208	0	0	0	0	0.064	0.105	0	0.511	0.555
APPL1	GAPVD1	9606.ENSP00000288266	9606.ENSP00000377664	0	0	0	0	0.064	0.105	0	0.578	0.615
APPL1	EEA1	9606.ENSP00000288266	9606.ENSP00000317955	0	0	0	0	0.063	0.101	0	0.730	0.752
APPL1	APPL2	9606.ENSP00000288266	9606.ENSP00000446917	0	0	0	0.947	0	0.975	0	0.720	0.976
APPL2	RAB22A	9606.ENSP00000446917	9606.ENSP00000244040	0	0	0	0	0.062	0.850	0	0.067	0.857
APPL2	APPL1	9606.ENSP00000446917	9606.ENSP00000288266	0	0	0	0.947	0	0.975	0	0.720	0.976
APPL2	EEA1	9606.ENSP00000446917	9606.ENSP00000317955	0	0	0	0	0.063	0.057	0	0.479	0.500
BRINP1	RAB22A	9606.ENSP00000265922	9606.ENSP00000244040	0	0	0	0	0	0	0	0.568	0.568
CHMP1A	RAB22A	9606.ENSP00000380998	9606.ENSP00000244040	0	0	0	0	0.069	0	0	0.462	0.478
CHMP1A	SGSM3	9606.ENSP00000380998	9606.ENSP00000248929	0	0	0	0	0.076	0	0	0.436	0.456
CHMP1A	HGS	9606.ENSP00000380998	9606.ENSP00000331201	0	0	0	0	0.088	0.065	0.540	0.613	0.827
CHMP1A	PPP4R2	9606.ENSP00000380998	9606.ENSP00000349124	0	0	0	0	0.053	0	0	0.599	0.604
CHMP1A	TXLNG	9606.ENSP00000380998	9606.ENSP00000369465	0	0	0	0	0	0	0	0.531	0.531
CLTC	ACAP1	9606.ENSP00000479606	9606.ENSP00000158762	0	0	0	0	0.079	0.149	0.900	0.259	0.934
CLTC	VPS18	9606.ENSP00000479606	9606.ENSP00000220509	0	0	0	0	0.064	0	0	0.549	0.560
CLTC	RAB22A	9606.ENSP00000479606	9606.ENSP00000244040	0	0	0	0	0.118	0.105	0	0.502	0.573
CLTC	EHD2	9606.ENSP00000479606	9606.ENSP00000263277	0	0	0	0	0.062	0.423	0.800	0.401	0.926
CLTC	AGA	9606.ENSP00000479606	9606.ENSP00000264595	0	0	0	0	0	0	0	0.416	0.416
CLTC	RAB7A	9606.ENSP00000479606	9606.ENSP00000265062	0	0	0	0	0.068	0	0	0.770	0.776
CLTC	APPL1	9606.ENSP00000479606	9606.ENSP00000288266	0	0	0	0	0.062	0.212	0	0.411	0.526
CLTC	EEA1	9606.ENSP00000479606	9606.ENSP00000317955	0	0	0	0	0.064	0	0	0.734	0.740
CLTC	EHD3	9606.ENSP00000479606	9606.ENSP00000327116	0	0	0	0	0.062	0.056	0	0.408	0.430
CLTC	HGS	9606.ENSP00000479606	9606.ENSP00000331201	0	0	0	0	0.088	0.870	0.600	0.553	0.976
CLTC	VPS39	9606.ENSP00000479606	9606.ENSP00000335193	0	0	0	0	0.070	0	0	0.582	0.595
CLTC	VPS45	9606.ENSP00000479606	9606.ENSP00000358126	0	0	0	0	0.144	0.219	0	0.428	0.584
CLTC	VPS16	9606.ENSP00000479606	9606.ENSP00000369810	0	0	0	0	0.065	0	0	0.507	0.519
CLTC	RABGEF1	9606.ENSP00000479606	9606.ENSP00000370208	0	0	0	0	0.184	0.062	0	0.384	0.487
CLTC	DENND1C	9606.ENSP00000479606	9606.ENSP00000370889	0	0	0	0	0.054	0.078	0	0.720	0.734
CLTC	GAPVD1	9606.ENSP00000479606	9606.ENSP00000377664	0	0	0	0	0.182	0.062	0	0.403	0.502
CLTC	EHD1	9606.ENSP00000479606	9606.ENSP00000479153	0	0	0	0	0.062	0.498	0	0.404	0.695
CLTC	VPS11	9606.ENSP00000479606	9606.ENSP00000481126	0	0	0	0	0.141	0	0	0.578	0.622
CSTF1	RTFDC1	9606.ENSP00000217109	9606.ENSP00000023939	0	0	0	0	0.062	0	0	0.788	0.793
CSTF1	RAB22A	9606.ENSP00000217109	9606.ENSP00000244040	0	0	0	0	0.045	0	0	0.466	0.468
CSTF1	PPP4R1	9606.ENSP00000217109	9606.ENSP00000383402	0	0	0	0	0	0	0	0.628	0.628
CSTF1	PKIG	9606.ENSP00000217109	9606.ENSP00000361980	0	0	0	0	0	0	0	0.693	0.693
DENND1C	RAB22A	9606.ENSP00000370889	9606.ENSP00000244040	0	0	0	0	0	0	0	0.531	0.531
DENND1C	VPS8	9606.ENSP00000370889	9606.ENSP00000404704	0	0	0	0	0.062	0	0	0.630	0.638
DENND1C	CLTC	9606.ENSP00000370889	9606.ENSP00000479606	0	0	0	0	0.054	0.078	0	0.720	0.734
DENND1C	GDI1	9606.ENSP00000370889	9606.ENSP00000394071	0	0	0	0	0	0	0.900	0.059	0.901
EEA1	VPS18	9606.ENSP00000317955	9606.ENSP00000220509	0	0	0	0	0.067	0	0	0.465	0.480
EEA1	RAB22A	9606.ENSP00000317955	9606.ENSP00000244040	0	0	0	0	0.062	0.281	0	0.778	0.837
EEA1	SGSM3	9606.ENSP00000317955	9606.ENSP00000248929	0	0	0	0	0.049	0	0	0.454	0.458
EEA1	RAB7A	9606.ENSP00000317955	9606.ENSP00000265062	0	0	0	0	0	0	0	0.932	0.932
EEA1	APPL1	9606.ENSP00000317955	9606.ENSP00000288266	0	0	0	0	0.063	0.101	0	0.730	0.752
EEA1	MON1A	9606.ENSP00000317955	9606.ENSP00000296473	0	0	0	0	0.062	0	0	0.627	0.636
EEA1	REP15	9606.ENSP00000317955	9606.ENSP00000310335	0	0	0	0	0	0	0	0.630	0.630
EEA1	EHD3	9606.ENSP00000317955	9606.ENSP00000327116	0	0	0	0	0	0	0	0.420	0.420
EEA1	VPS11	9606.ENSP00000317955	9606.ENSP00000481126	0	0	0	0	0.062	0	0	0.427	0.440
EEA1	AGFG1	9606.ENSP00000317955	9606.ENSP00000387282	0	0	0	0	0.063	0.057	0	0.423	0.445
EEA1	VPS16	9606.ENSP00000317955	9606.ENSP00000369810	0	0	0	0	0.062	0	0	0.439	0.451
EEA1	EHD1	9606.ENSP00000317955	9606.ENSP00000479153	0	0	0	0	0	0	0	0.480	0.480
EEA1	APPL2	9606.ENSP00000317955	9606.ENSP00000446917	0	0	0	0	0.063	0.057	0	0.479	0.500
EEA1	VPS39	9606.ENSP00000317955	9606.ENSP00000335193	0	0	0	0	0.064	0	0	0.526	0.537
EEA1	GAPVD1	9606.ENSP00000317955	9606.ENSP00000377664	0	0	0	0	0.062	0.203	0	0.643	0.710
EEA1	VPS45	9606.ENSP00000317955	9606.ENSP00000358126	0	0	0	0	0	0.086	0	0.699	0.713
EEA1	CLTC	9606.ENSP00000317955	9606.ENSP00000479606	0	0	0	0	0.064	0	0	0.734	0.740
EEA1	RAB31	9606.ENSP00000317955	9606.ENSP00000461945	0	0	0	0	0.062	0.501	0	0.544	0.769
EEA1	RABEP1	9606.ENSP00000317955	9606.ENSP00000445408	0	0	0	0	0.065	0.498	0	0.736	0.865
EEA1	RABGEF1	9606.ENSP00000317955	9606.ENSP00000370208	0	0	0	0	0.062	0.533	0	0.773	0.892
EHD1	RAB22A	9606.ENSP00000479153	9606.ENSP00000244040	0	0	0	0	0.049	0	0	0.470	0.475
EHD1	ZFYVE20	9606.ENSP00000479153	9606.ENSP00000253699	0	0	0	0	0	0.758	0.800	0.885	0.993
EHD1	RAB7A	9606.ENSP00000479153	9606.ENSP00000265062	0	0	0	0	0.060	0	0	0.598	0.606
EHD1	EEA1	9606.ENSP00000479153	9606.ENSP00000317955	0	0	0	0	0	0	0	0.480	0.480
EHD1	ACAP2	9606.ENSP00000479153	9606.ENSP00000324287	0	0	0	0	0.063	0	0	0.468	0.480
EHD1	EHD3	9606.ENSP00000479153	9606.ENSP00000327116	0	0	0.448	0.984	0	0.820	0	0.902	0.824
EHD1	RAB11FIP2	9606.ENSP00000479153	9606.ENSP00000347839	0	0	0	0	0	0.486	0.800	0.932	0.992
EHD1	VPS45	9606.ENSP00000479153	9606.ENSP00000358126	0	0	0	0	0	0	0	0.720	0.720
EHD1	ANKFY1	9606.ENSP00000479153	9606.ENSP00000459943	0	0	0	0	0	0.699	0	0.870	0.959
EHD1	CLTC	9606.ENSP00000479153	9606.ENSP00000479606	0	0	0	0	0.062	0.498	0	0.404	0.695
EHD2	RAB22A	9606.ENSP00000263277	9606.ENSP00000244040	0	0	0	0	0.049	0	0	0.699	0.701
EHD2	ZFYVE20	9606.ENSP00000263277	9606.ENSP00000253699	0	0	0	0	0	0.288	0.600	0.554	0.862
EHD2	RAB7A	9606.ENSP00000263277	9606.ENSP00000265062	0	0	0	0	0.056	0	0	0.434	0.442
EHD2	RAB11FIP2	9606.ENSP00000263277	9606.ENSP00000347839	0	0	0	0	0	0	0	0.505	0.505
EHD2	REP15	9606.ENSP00000263277	9606.ENSP00000310335	0	0	0	0	0	0	0	0.540	0.540
EHD2	CLTC	9606.ENSP00000263277	9606.ENSP00000479606	0	0	0	0	0.062	0.423	0.800	0.401	0.926
EHD3	RAB22A	9606.ENSP00000327116	9606.ENSP00000244040	0	0	0	0	0.049	0	0	0.471	0.476
EHD3	ZFYVE20	9606.ENSP00000327116	9606.ENSP00000253699	0	0	0	0	0	0.655	0.800	0.718	0.978
EHD3	RAB7A	9606.ENSP00000327116	9606.ENSP00000265062	0	0	0	0	0.060	0	0	0.530	0.539
EHD3	REP15	9606.ENSP00000327116	9606.ENSP00000310335	0	0	0	0	0	0	0	0.442	0.442
EHD3	EEA1	9606.ENSP00000327116	9606.ENSP00000317955	0	0	0	0	0	0	0	0.420	0.420
EHD3	CLTC	9606.ENSP00000327116	9606.ENSP00000479606	0	0	0	0	0.062	0.056	0	0.408	0.430
EHD3	VPS11	9606.ENSP00000327116	9606.ENSP00000481126	0	0	0	0	0	0	0	0.517	0.517
EHD3	ANKFY1	9606.ENSP00000327116	9606.ENSP00000459943	0	0	0	0	0	0.297	0	0.391	0.553
EHD3	EHD1	9606.ENSP00000327116	9606.ENSP00000479153	0	0	0.448	0.984	0	0.820	0	0.902	0.824
EHD3	RAB11FIP2	9606.ENSP00000327116	9606.ENSP00000347839	0	0	0	0	0.062	0.270	0	0.861	0.897
EIF3K	RAB22A	9606.ENSP00000248342	9606.ENSP00000244040	0	0	0	0	0	0	0	0.621	0.621
EIF3K	TBC1D10A	9606.ENSP00000248342	9606.ENSP00000384996	0	0	0	0	0	0	0	0.641	0.641
EIF3K	TBC1D10B	9606.ENSP00000248342	9606.ENSP00000386538	0	0	0	0	0	0	0	0.642	0.642
GAPVD1	VPS18	9606.ENSP00000377664	9606.ENSP00000220509	0	0	0	0	0.064	0	0	0.426	0.439
GAPVD1	RAB22A	9606.ENSP00000377664	9606.ENSP00000244040	0	0	0	0	0.067	0.336	0	0.316	0.539
GAPVD1	ZFYVE20	9606.ENSP00000377664	9606.ENSP00000253699	0	0	0	0	0	0.059	0	0.559	0.567
GAPVD1	RAB7A	9606.ENSP00000377664	9606.ENSP00000265062	0	0	0	0	0.049	0.078	0	0.557	0.578
GAPVD1	APPL1	9606.ENSP00000377664	9606.ENSP00000288266	0	0	0	0	0.064	0.105	0	0.578	0.615
GAPVD1	MON1A	9606.ENSP00000377664	9606.ENSP00000296473	0	0	0	0	0	0.090	0	0.692	0.708
GAPVD1	EEA1	9606.ENSP00000377664	9606.ENSP00000317955	0	0	0	0	0.062	0.203	0	0.643	0.710
GAPVD1	VPS45	9606.ENSP00000377664	9606.ENSP00000358126	0	0	0	0	0.166	0.058	0	0.424	0.509
GAPVD1	RABGEF1	9606.ENSP00000377664	9606.ENSP00000370208	0	0	0	0.586	0.062	0	0.300	0.841	0.551
GAPVD1	VPS11	9606.ENSP00000377664	9606.ENSP00000481126	0	0	0	0	0.107	0	0	0.362	0.406
GAPVD1	VPS8	9606.ENSP00000377664	9606.ENSP00000404704	0	0	0	0	0.108	0.062	0	0.350	0.408
GAPVD1	CLTC	9606.ENSP00000377664	9606.ENSP00000479606	0	0	0	0	0.182	0.062	0	0.403	0.502
GAPVD1	RABEP1	9606.ENSP00000377664	9606.ENSP00000445408	0	0	0	0	0.055	0.625	0	0.705	0.886
GAPVD1	GDI1	9606.ENSP00000377664	9606.ENSP00000394071	0	0	0	0	0.051	0.095	0.900	0.228	0.924
GAPVD1	RAB31	9606.ENSP00000377664	9606.ENSP00000461945	0	0	0	0	0.063	0.336	0.900	0.656	0.975
GDI1	RAB22A	9606.ENSP00000394071	9606.ENSP00000244040	0	0	0	0	0.057	0.603	0	0.215	0.681
GDI1	RAB7A	9606.ENSP00000394071	9606.ENSP00000265062	0	0	0	0	0.196	0.898	0.600	0.614	0.985
GDI1	MON1A	9606.ENSP00000394071	9606.ENSP00000296473	0	0	0	0	0.062	0.102	0.900	0.356	0.938
GDI1	ANKRD27	9606.ENSP00000394071	9606.ENSP00000304292	0	0	0	0	0.051	0.095	0.900	0.227	0.924
GDI1	VPS39	9606.ENSP00000394071	9606.ENSP00000335193	0	0	0	0	0.063	0	0	0.498	0.509
GDI1	RABGEF1	9606.ENSP00000394071	9606.ENSP00000370208	0	0	0	0	0.063	0.095	0.900	0.515	0.953
GDI1	DENND1C	9606.ENSP00000394071	9606.ENSP00000370889	0	0	0	0	0	0	0.900	0.059	0.901
GDI1	GAPVD1	9606.ENSP00000394071	9606.ENSP00000377664	0	0	0	0	0.051	0.095	0.900	0.228	0.924
GDI1	AGFG1	9606.ENSP00000394071	9606.ENSP00000387282	0	0	0	0	0.112	0.058	0	0.537	0.578
GDI1	RAB31	9606.ENSP00000394071	9606.ENSP00000461945	0	0	0	0	0.054	0.702	0.600	0.273	0.907
GDI1	RAB3GAP1	9606.ENSP00000394071	9606.ENSP00000411418	0	0	0	0	0.064	0	0.900	0.332	0.932
HGS	VPS18	9606.ENSP00000331201	9606.ENSP00000220509	0	0	0	0	0.065	0	0	0.529	0.541
HGS	RAB22A	9606.ENSP00000331201	9606.ENSP00000244040	0	0	0	0	0.062	0.203	0	0.360	0.480
HGS	ZFYVE20	9606.ENSP00000331201	9606.ENSP00000253699	0	0	0	0	0.062	0.056	0	0.700	0.711
HGS	RAB7A	9606.ENSP00000331201	9606.ENSP00000265062	0	0	0	0	0	0.293	0	0.767	0.829
HGS	REP15	9606.ENSP00000331201	9606.ENSP00000310335	0	0	0	0	0	0	0	0.715	0.715
HGS	RABEP1	9606.ENSP00000331201	9606.ENSP00000445408	0	0	0	0	0.062	0	0	0.416	0.429
HGS	RABGEF1	9606.ENSP00000331201	9606.ENSP00000370208	0	0	0	0	0.082	0	0	0.515	0.536
HGS	VPS45	9606.ENSP00000331201	9606.ENSP00000358126	0	0	0	0	0.062	0	0	0.680	0.687
HGS	VPS8	9606.ENSP00000331201	9606.ENSP00000404704	0	0	0	0	0.069	0	0	0.726	0.735
HGS	CHMP1A	9606.ENSP00000331201	9606.ENSP00000380998	0	0	0	0	0.088	0.065	0.540	0.613	0.827
HGS	CLTC	9606.ENSP00000331201	9606.ENSP00000479606	0	0	0	0	0.088	0.870	0.600	0.553	0.976
HOOK1	VPS18	9606.ENSP00000360252	9606.ENSP00000220509	0	0	0	0	0	0.362	0	0.295	0.531
HOOK1	RAB22A	9606.ENSP00000360252	9606.ENSP00000244040	0	0	0	0	0	0	0	0.652	0.652
HOOK1	RAB11FIP3	9606.ENSP00000360252	9606.ENSP00000262305	0	0	0	0	0	0	0	0.516	0.516
HOOK1	RAB7A	9606.ENSP00000360252	9606.ENSP00000265062	0	0	0	0	0	0	0	0.696	0.696
MON1A	VPS18	9606.ENSP00000296473	9606.ENSP00000220509	0	0	0	0	0.062	0.184	0	0.703	0.752
MON1A	RAB22A	9606.ENSP00000296473	9606.ENSP00000244040	0	0	0	0	0	0.220	0	0.427	0.534
MON1A	SGSM3	9606.ENSP00000296473	9606.ENSP00000248929	0	0	0	0	0.062	0.058	0	0.616	0.631
MON1A	ZFYVE20	9606.ENSP00000296473	9606.ENSP00000253699	0	0	0	0	0.065	0	0	0.634	0.643
MON1A	RAB7A	9606.ENSP00000296473	9606.ENSP00000265062	0	0	0	0	0.065	0.826	0.900	0.869	0.997
MON1A	APPL1	9606.ENSP00000296473	9606.ENSP00000288266	0	0	0	0	0.061	0	0	0.538	0.547
MON1A	RAB31	9606.ENSP00000296473	9606.ENSP00000461945	0	0	0	0	0	0.220	0	0.338	0.462
MON1A	ANKRD27	9606.ENSP00000296473	9606.ENSP00000304292	0	0	0	0	0	0.090	0	0.498	0.524
MON1A	ANKFY1	9606.ENSP00000296473	9606.ENSP00000459943	0	0	0	0	0.062	0.058	0	0.528	0.547
MON1A	RABEP1	9606.ENSP00000296473	9606.ENSP00000445408	0	0	0	0	0	0	0	0.625	0.625
MON1A	EEA1	9606.ENSP00000296473	9606.ENSP00000317955	0	0	0	0	0.062	0	0	0.627	0.636
MON1A	VPS45	9606.ENSP00000296473	9606.ENSP00000358126	0	0	0	0	0.062	0.064	0	0.636	0.653
MON1A	VPS16	9606.ENSP00000296473	9606.ENSP00000369810	0	0	0	0	0.062	0	0	0.658	0.665
MON1A	GAPVD1	9606.ENSP00000296473	9606.ENSP00000377664	0	0	0	0	0	0.090	0	0.692	0.708
MON1A	VPS8	9606.ENSP00000296473	9606.ENSP00000404704	0	0	0	0	0.062	0.056	0	0.702	0.713
MON1A	VPS11	9606.ENSP00000296473	9606.ENSP00000481126	0	0	0	0	0.062	0.527	0	0.740	0.874
MON1A	VPS39	9606.ENSP00000296473	9606.ENSP00000335193	0	0	0	0	0.064	0.259	0	0.850	0.887
MON1A	RABGEF1	9606.ENSP00000296473	9606.ENSP00000370208	0	0	0	0	0.062	0.352	0	0.857	0.906
MON1A	GDI1	9606.ENSP00000296473	9606.ENSP00000394071	0	0	0	0	0.062	0.102	0.900	0.356	0.938
PKIG	RTFDC1	9606.ENSP00000361980	9606.ENSP00000023939	0	0	0	0	0	0	0	0.695	0.695
PKIG	CSTF1	9606.ENSP00000361980	9606.ENSP00000217109	0	0	0	0	0	0	0	0.693	0.693
PKIG	RAB22A	9606.ENSP00000361980	9606.ENSP00000244040	0	0	0	0	0	0	0	0.599	0.599
PPP4R1	RTFDC1	9606.ENSP00000383402	9606.ENSP00000023939	0	0	0	0	0.112	0	0	0.642	0.668
PPP4R1	CSTF1	9606.ENSP00000383402	9606.ENSP00000217109	0	0	0	0	0	0	0	0.628	0.628
PPP4R1	RAB22A	9606.ENSP00000383402	9606.ENSP00000244040	0	0	0	0	0.063	0	0	0.625	0.633
PPP4R1	PPP4R2	9606.ENSP00000383402	9606.ENSP00000349124	0	0	0	0	0.075	0.213	0.720	0.939	0.986
PPP4R1	RAB31	9606.ENSP00000383402	9606.ENSP00000461945	0	0	0	0	0.063	0	0	0.489	0.500
PPP4R2	RAB22A	9606.ENSP00000349124	9606.ENSP00000244040	0	0	0	0	0.064	0	0	0.501	0.513
PPP4R2	CHMP1A	9606.ENSP00000349124	9606.ENSP00000380998	0	0	0	0	0.053	0	0	0.599	0.604
PPP4R2	TXLNG	9606.ENSP00000349124	9606.ENSP00000369465	0	0	0	0	0.089	0	0	0.627	0.645
PPP4R2	PPP4R1	9606.ENSP00000349124	9606.ENSP00000383402	0	0	0	0	0.075	0.213	0.720	0.939	0.986
RAB11FIP2	RAB22A	9606.ENSP00000347839	9606.ENSP00000244040	0	0	0	0	0.077	0	0	0.450	0.470
RAB11FIP2	ZFYVE20	9606.ENSP00000347839	9606.ENSP00000253699	0	0	0	0	0.062	0	0	0.738	0.744
RAB11FIP2	RAB11FIP3	9606.ENSP00000347839	9606.ENSP00000262305	0	0	0	0	0.062	0	0	0.806	0.810
RAB11FIP2	EHD2	9606.ENSP00000347839	9606.ENSP00000263277	0	0	0	0	0	0	0	0.505	0.505
RAB11FIP2	EHD3	9606.ENSP00000347839	9606.ENSP00000327116	0	0	0	0	0.062	0.270	0	0.861	0.897
RAB11FIP2	AGFG1	9606.ENSP00000347839	9606.ENSP00000387282	0	0	0	0	0	0	0	0.614	0.614
RAB11FIP2	EHD1	9606.ENSP00000347839	9606.ENSP00000479153	0	0	0	0	0	0.486	0.800	0.932	0.992
RAB11FIP3	ACAP1	9606.ENSP00000262305	9606.ENSP00000158762	0	0	0	0	0	0.270	0	0.580	0.680
RAB11FIP3	RAB22A	9606.ENSP00000262305	9606.ENSP00000244040	0	0	0	0	0	0	0	0.646	0.646
RAB11FIP3	ZFYVE20	9606.ENSP00000262305	9606.ENSP00000253699	0	0	0	0	0	0	0	0.442	0.442
RAB11FIP3	AGFG1	9606.ENSP00000262305	9606.ENSP00000387282	0	0	0	0	0	0	0	0.434	0.434
RAB11FIP3	HOOK1	9606.ENSP00000262305	9606.ENSP00000360252	0	0	0	0	0	0	0	0.516	0.516
RAB11FIP3	ACAP2	9606.ENSP00000262305	9606.ENSP00000324287	0	0	0	0	0	0.270	0	0.455	0.585
RAB11FIP3	RAB11FIP2	9606.ENSP00000262305	9606.ENSP00000347839	0	0	0	0	0.062	0	0	0.806	0.810
RAB22A	RTFDC1	9606.ENSP00000244040	9606.ENSP00000023939	0	0	0	0	0.062	0	0	0.527	0.538
RAB22A	ACAP1	9606.ENSP00000244040	9606.ENSP00000158762	0	0	0	0	0.050	0.145	0	0.623	0.667
RAB22A	CSTF1	9606.ENSP00000244040	9606.ENSP00000217109	0	0	0	0	0.045	0	0	0.466	0.468
RAB22A	VPS18	9606.ENSP00000244040	9606.ENSP00000220509	0	0	0	0	0	0.367	0	0.367	0.582
RAB22A	RAD51AP1	9606.ENSP00000244040	9606.ENSP00000228843	0	0	0	0	0	0	0	0.826	0.826
RAB22A	ANKFY1	9606.ENSP00000244040	9606.ENSP00000459943	0	0	0	0	0	0.343	0	0.211	0.459
RAB22A	SGSM3	9606.ENSP00000244040	9606.ENSP00000248929	0	0	0	0	0.053	0.133	0	0.403	0.467
RAB22A	RAB11FIP2	9606.ENSP00000244040	9606.ENSP00000347839	0	0	0	0	0.077	0	0	0.450	0.470
RAB22A	RAB7A	9606.ENSP00000244040	9606.ENSP00000265062	0	0	0.437	0.850	0.136	0.308	0	0.652	0.471
RAB22A	VPS45	9606.ENSP00000244040	9606.ENSP00000358126	0	0	0	0	0.093	0.224	0	0.311	0.473
RAB22A	TXLNG	9606.ENSP00000244040	9606.ENSP00000369465	0	0	0	0	0	0	0	0.474	0.474
RAB22A	EHD1	9606.ENSP00000244040	9606.ENSP00000479153	0	0	0	0	0.049	0	0	0.470	0.475
RAB22A	EHD3	9606.ENSP00000244040	9606.ENSP00000327116	0	0	0	0	0.049	0	0	0.471	0.476
RAB22A	CHMP1A	9606.ENSP00000244040	9606.ENSP00000380998	0	0	0	0	0.069	0	0	0.462	0.478
RAB22A	HGS	9606.ENSP00000244040	9606.ENSP00000331201	0	0	0	0	0.062	0.203	0	0.360	0.480
RAB22A	TBC1D24	9606.ENSP00000244040	9606.ENSP00000293970	0	0	0	0	0.062	0.102	0	0.459	0.505
RAB22A	VPS39	9606.ENSP00000244040	9606.ENSP00000335193	0	0	0	0	0.063	0.251	0	0.359	0.510
RAB22A	PPP4R2	9606.ENSP00000244040	9606.ENSP00000349124	0	0	0	0	0.064	0	0	0.501	0.513
RAB22A	ACAP2	9606.ENSP00000244040	9606.ENSP00000324287	0	0	0	0	0.090	0.145	0	0.430	0.518
RAB22A	RAB3GAP1	9606.ENSP00000244040	9606.ENSP00000411418	0	0	0	0	0	0.275	0	0.364	0.519
RAB22A	DENND1C	9606.ENSP00000244040	9606.ENSP00000370889	0	0	0	0	0	0	0	0.531	0.531
RAB22A	MON1A	9606.ENSP00000244040	9606.ENSP00000296473	0	0	0	0	0	0.220	0	0.427	0.534
RAB22A	GAPVD1	9606.ENSP00000244040	9606.ENSP00000377664	0	0	0	0	0.067	0.336	0	0.316	0.539
RAB22A	ANKRD27	9606.ENSP00000244040	9606.ENSP00000304292	0	0	0	0	0.063	0.336	0	0.332	0.548
RAB22A	VPS11	9606.ENSP00000244040	9606.ENSP00000481126	0	0	0	0	0.049	0.351	0	0.337	0.555
RAB22A	BRINP1	9606.ENSP00000244040	9606.ENSP00000265922	0	0	0	0	0	0	0	0.568	0.568
RAB22A	VPS16	9606.ENSP00000244040	9606.ENSP00000369810	0	0	0	0	0	0.377	0	0.336	0.568
RAB22A	CLTC	9606.ENSP00000244040	9606.ENSP00000479606	0	0	0	0	0.118	0.105	0	0.502	0.573
RAB22A	AGFG1	9606.ENSP00000244040	9606.ENSP00000387282	0	0	0	0	0.050	0.145	0	0.538	0.591
RAB22A	PKIG	9606.ENSP00000244040	9606.ENSP00000361980	0	0	0	0	0	0	0	0.599	0.599
RAB22A	EIF3K	9606.ENSP00000244040	9606.ENSP00000248342	0	0	0	0	0	0	0	0.621	0.621
RAB22A	PPP4R1	9606.ENSP00000244040	9606.ENSP00000383402	0	0	0	0	0.063	0	0	0.625	0.633
RAB22A	RABGAP1L	9606.ENSP00000244040	9606.ENSP00000251507	0	0	0	0	0.053	0.133	0	0.599	0.642
RAB22A	RAB11FIP3	9606.ENSP00000244040	9606.ENSP00000262305	0	0	0	0	0	0	0	0.646	0.646
RAB22A	HOOK1	9606.ENSP00000244040	9606.ENSP00000360252	0	0	0	0	0	0	0	0.652	0.652
RAB22A	APPL1	9606.ENSP00000244040	9606.ENSP00000288266	0	0	0	0	0.062	0.413	0	0.433	0.661
RAB22A	AGA	9606.ENSP00000244040	9606.ENSP00000264595	0	0	0	0	0.051	0	0	0.659	0.662
RAB22A	RABEP1	9606.ENSP00000244040	9606.ENSP00000445408	0	0	0	0	0.054	0.161	0	0.625	0.677
RAB22A	RABGAP1	9606.ENSP00000244040	9606.ENSP00000362751	0	0	0	0	0.053	0.133	0	0.642	0.680
RAB22A	GDI1	9606.ENSP00000244040	9606.ENSP00000394071	0	0	0	0	0.057	0.603	0	0.215	0.681
RAB22A	VPS8	9606.ENSP00000244040	9606.ENSP00000404704	0	0	0	0	0	0.524	0	0.391	0.698
RAB22A	EHD2	9606.ENSP00000244040	9606.ENSP00000263277	0	0	0	0	0.049	0	0	0.699	0.701
RAB22A	TBC1D10A	9606.ENSP00000244040	9606.ENSP00000384996	0	0	0	0	0.053	0.133	0	0.726	0.755
RAB22A	TBC1D10B	9606.ENSP00000244040	9606.ENSP00000386538	0	0	0	0	0.053	0.133	0	0.727	0.756
RAB22A	REP15	9606.ENSP00000244040	9606.ENSP00000310335	0	0	0	0	0	0	0	0.782	0.782
RAB22A	EEA1	9606.ENSP00000244040	9606.ENSP00000317955	0	0	0	0	0.062	0.281	0	0.778	0.837
RAB22A	APPL2	9606.ENSP00000244040	9606.ENSP00000446917	0	0	0	0	0.062	0.850	0	0.067	0.857
RAB22A	RAB31	9606.ENSP00000244040	9606.ENSP00000461945	0	0	0.447	0.969	0	0.736	0.800	0.762	0.946
RAB22A	ZFYVE20	9606.ENSP00000244040	9606.ENSP00000253699	0	0	0	0	0.062	0.761	0	0.813	0.954
RAB22A	RABGEF1	9606.ENSP00000244040	9606.ENSP00000370208	0	0	0	0	0.063	0.503	0	0.943	0.971
RAB31	VPS18	9606.ENSP00000461945	9606.ENSP00000220509	0	0	0	0	0	0.367	0	0.293	0.533
RAB31	RAB22A	9606.ENSP00000461945	9606.ENSP00000244040	0	0	0.447	0.969	0	0.736	0.800	0.762	0.946
RAB31	RABGAP1L	9606.ENSP00000461945	9606.ENSP00000251507	0	0	0	0	0.053	0.133	0	0.633	0.672
RAB31	ZFYVE20	9606.ENSP00000461945	9606.ENSP00000253699	0	0	0	0	0.062	0.341	0	0.310	0.536
RAB31	APPL1	9606.ENSP00000461945	9606.ENSP00000288266	0	0	0	0	0.062	0.229	0	0.387	0.518
RAB31	MON1A	9606.ENSP00000461945	9606.ENSP00000296473	0	0	0	0	0	0.220	0	0.338	0.462
RAB31	ANKRD27	9606.ENSP00000461945	9606.ENSP00000304292	0	0	0	0	0.063	0.336	0	0.431	0.615
RAB31	EEA1	9606.ENSP00000461945	9606.ENSP00000317955	0	0	0	0	0.062	0.501	0	0.544	0.769
RAB31	VPS39	9606.ENSP00000461945	9606.ENSP00000335193	0	0	0	0	0.063	0.251	0	0.235	0.416
RAB31	VPS45	9606.ENSP00000461945	9606.ENSP00000358126	0	0	0	0	0.065	0.224	0	0.261	0.416
RAB31	RABGAP1	9606.ENSP00000461945	9606.ENSP00000362751	0	0	0	0	0.053	0.133	0	0.329	0.401
RAB31	VPS16	9606.ENSP00000461945	9606.ENSP00000369810	0	0	0	0	0	0.377	0	0.291	0.539
RAB31	RABGEF1	9606.ENSP00000461945	9606.ENSP00000370208	0	0	0	0	0.063	0.348	0	0.523	0.683
RAB31	GAPVD1	9606.ENSP00000461945	9606.ENSP00000377664	0	0	0	0	0.063	0.336	0.900	0.656	0.975
RAB31	PPP4R1	9606.ENSP00000461945	9606.ENSP00000383402	0	0	0	0	0.063	0	0	0.489	0.500
RAB31	TBC1D10B	9606.ENSP00000461945	9606.ENSP00000386538	0	0	0	0	0.053	0.133	0	0.364	0.432
RAB31	AGFG1	9606.ENSP00000461945	9606.ENSP00000387282	0	0	0	0	0.050	0.145	0	0.653	0.693
RAB31	GDI1	9606.ENSP00000461945	9606.ENSP00000394071	0	0	0	0	0.054	0.702	0.600	0.273	0.907
RAB31	VPS8	9606.ENSP00000461945	9606.ENSP00000404704	0	0	0	0	0	0.524	0	0.258	0.631
RAB31	RABEP1	9606.ENSP00000461945	9606.ENSP00000445408	0	0	0	0	0	0.161	0	0.368	0.447
RAB31	ANKFY1	9606.ENSP00000461945	9606.ENSP00000459943	0	0	0	0	0	0.343	0	0.133	0.406
RAB31	VPS11	9606.ENSP00000461945	9606.ENSP00000481126	0	0	0	0	0	0.351	0	0.289	0.518
RAB3GAP1	RAB22A	9606.ENSP00000411418	9606.ENSP00000244040	0	0	0	0	0	0.275	0	0.364	0.519
RAB3GAP1	RABGAP1	9606.ENSP00000411418	9606.ENSP00000362751	0	0	0	0	0.105	0	0	0.641	0.665
RAB3GAP1	RABGEF1	9606.ENSP00000411418	9606.ENSP00000370208	0	0	0	0	0.083	0	0	0.401	0.427
RAB3GAP1	AGFG1	9606.ENSP00000411418	9606.ENSP00000387282	0	0	0	0	0.045	0	0	0.549	0.551
RAB3GAP1	GDI1	9606.ENSP00000411418	9606.ENSP00000394071	0	0	0	0	0.064	0	0.900	0.332	0.932
RAB7A	VPS18	9606.ENSP00000265062	9606.ENSP00000220509	0	0	0	0	0.065	0.833	0	0.886	0.980
RAB7A	RAB22A	9606.ENSP00000265062	9606.ENSP00000244040	0	0	0.437	0.850	0.136	0.308	0	0.652	0.471
RAB7A	SGSM3	9606.ENSP00000265062	9606.ENSP00000248929	0	0	0	0	0.055	0.166	0	0.351	0.443
RAB7A	ZFYVE20	9606.ENSP00000265062	9606.ENSP00000253699	0	0	0	0	0	0	0	0.795	0.795
RAB7A	EHD2	9606.ENSP00000265062	9606.ENSP00000263277	0	0	0	0	0.056	0	0	0.434	0.442
RAB7A	ANKFY1	9606.ENSP00000265062	9606.ENSP00000459943	0	0	0	0	0.049	0.076	0	0.417	0.443
RAB7A	APPL1	9606.ENSP00000265062	9606.ENSP00000288266	0	0	0	0	0.062	0	0	0.506	0.517
RAB7A	EHD3	9606.ENSP00000265062	9606.ENSP00000327116	0	0	0	0	0.060	0	0	0.530	0.539
RAB7A	ANKRD27	9606.ENSP00000265062	9606.ENSP00000304292	0	0	0	0	0.049	0.078	0	0.553	0.573
RAB7A	GAPVD1	9606.ENSP00000265062	9606.ENSP00000377664	0	0	0	0	0.049	0.078	0	0.557	0.578
RAB7A	EHD1	9606.ENSP00000265062	9606.ENSP00000479153	0	0	0	0	0.060	0	0	0.598	0.606
RAB7A	RABEP1	9606.ENSP00000265062	9606.ENSP00000445408	0	0	0	0	0	0	0	0.681	0.681
RAB7A	AGFG1	9606.ENSP00000265062	9606.ENSP00000387282	0	0	0	0	0.062	0	0	0.681	0.688
RAB7A	HOOK1	9606.ENSP00000265062	9606.ENSP00000360252	0	0	0	0	0	0	0	0.696	0.696
RAB7A	CLTC	9606.ENSP00000265062	9606.ENSP00000479606	0	0	0	0	0.068	0	0	0.770	0.776
RAB7A	VPS45	9606.ENSP00000265062	9606.ENSP00000358126	0	0	0	0	0.065	0.260	0	0.749	0.811
RAB7A	HGS	9606.ENSP00000265062	9606.ENSP00000331201	0	0	0	0	0	0.293	0	0.767	0.829
RAB7A	VPS8	9606.ENSP00000265062	9606.ENSP00000404704	0	0	0	0	0	0	0	0.857	0.857
RAB7A	RABGEF1	9606.ENSP00000265062	9606.ENSP00000370208	0	0	0	0	0.064	0.113	0	0.853	0.867
RAB7A	EEA1	9606.ENSP00000265062	9606.ENSP00000317955	0	0	0	0	0	0	0	0.932	0.932
RAB7A	GDI1	9606.ENSP00000265062	9606.ENSP00000394071	0	0	0	0	0.196	0.898	0.600	0.614	0.985
RAB7A	VPS16	9606.ENSP00000265062	9606.ENSP00000369810	0	0	0	0	0	0.952	0	0.862	0.993
RAB7A	VPS39	9606.ENSP00000265062	9606.ENSP00000335193	0	0	0	0	0.047	0.952	0	0.879	0.994
RAB7A	VPS11	9606.ENSP00000265062	9606.ENSP00000481126	0	0	0	0	0.069	0.952	0	0.877	0.994
RAB7A	MON1A	9606.ENSP00000265062	9606.ENSP00000296473	0	0	0	0	0.065	0.826	0.900	0.869	0.997
RABEP1	RAB22A	9606.ENSP00000445408	9606.ENSP00000244040	0	0	0	0	0.054	0.161	0	0.625	0.677
RABEP1	SGSM3	9606.ENSP00000445408	9606.ENSP00000248929	0	0	0	0	0	0	0	0.463	0.463
RABEP1	ZFYVE20	9606.ENSP00000445408	9606.ENSP00000253699	0	0	0	0	0.062	0	0	0.878	0.880
RABEP1	RAB7A	9606.ENSP00000445408	9606.ENSP00000265062	0	0	0	0	0	0	0	0.681	0.681
RABEP1	APPL1	9606.ENSP00000445408	9606.ENSP00000288266	0	0	0	0	0.063	0	0	0.481	0.493
RABEP1	MON1A	9606.ENSP00000445408	9606.ENSP00000296473	0	0	0	0	0	0	0	0.625	0.625
RABEP1	ANKRD27	9606.ENSP00000445408	9606.ENSP00000304292	0	0	0	0	0	0.625	0	0.329	0.737
RABEP1	EEA1	9606.ENSP00000445408	9606.ENSP00000317955	0	0	0	0	0.065	0.498	0	0.736	0.865
RABEP1	HGS	9606.ENSP00000445408	9606.ENSP00000331201	0	0	0	0	0.062	0	0	0.416	0.429
RABEP1	VPS45	9606.ENSP00000445408	9606.ENSP00000358126	0	0	0	0	0	0	0	0.606	0.606
RABEP1	RABGEF1	9606.ENSP00000445408	9606.ENSP00000370208	0	0	0	0	0.062	0.992	0.800	0.994	0.999
RABEP1	GAPVD1	9606.ENSP00000445408	9606.ENSP00000377664	0	0	0	0	0.055	0.625	0	0.705	0.886
RABEP1	VPS8	9606.ENSP00000445408	9606.ENSP00000404704	0	0	0	0	0.069	0	0	0.599	0.611
RABEP1	RAB31	9606.ENSP00000445408	9606.ENSP00000461945	0	0	0	0	0	0.161	0	0.368	0.447
RABEP1	ANKFY1	9606.ENSP00000445408	9606.ENSP00000459943	0	0	0	0	0.065	0.180	0	0.704	0.753
RABGAP1	RAB22A	9606.ENSP00000362751	9606.ENSP00000244040	0	0	0	0	0.053	0.133	0	0.642	0.680
RABGAP1	RAB31	9606.ENSP00000362751	9606.ENSP00000461945	0	0	0	0	0.053	0.133	0	0.329	0.401
RABGAP1	RABGEF1	9606.ENSP00000362751	9606.ENSP00000370208	0	0	0	0	0.064	0.056	0	0.390	0.414
RABGAP1	RAB3GAP1	9606.ENSP00000362751	9606.ENSP00000411418	0	0	0	0	0.105	0	0	0.641	0.665
RABGAP1L	ACAP1	9606.ENSP00000251507	9606.ENSP00000158762	0	0	0	0	0.094	0.170	0	0.510	0.599
RABGAP1L	RAB22A	9606.ENSP00000251507	9606.ENSP00000244040	0	0	0	0	0.053	0.133	0	0.599	0.642
RABGAP1L	RABGEF1	9606.ENSP00000251507	9606.ENSP00000370208	0	0	0	0	0.064	0.144	0	0.591	0.644
RABGAP1L	RAB31	9606.ENSP00000251507	9606.ENSP00000461945	0	0	0	0	0.053	0.133	0	0.633	0.672
RABGEF1	VPS18	9606.ENSP00000370208	9606.ENSP00000220509	0	0	0	0	0.065	0	0	0.531	0.542
RABGEF1	RAB22A	9606.ENSP00000370208	9606.ENSP00000244040	0	0	0	0	0.063	0.503	0	0.943	0.971
RABGEF1	SGSM3	9606.ENSP00000370208	9606.ENSP00000248929	0	0	0	0	0.062	0.056	0	0.564	0.580
RABGEF1	RABGAP1L	9606.ENSP00000370208	9606.ENSP00000251507	0	0	0	0	0.064	0.144	0	0.591	0.644
RABGEF1	ZFYVE20	9606.ENSP00000370208	9606.ENSP00000253699	0	0	0	0	0.056	0.059	0	0.842	0.847
RABGEF1	RAB7A	9606.ENSP00000370208	9606.ENSP00000265062	0	0	0	0	0.064	0.113	0	0.853	0.867
RABGEF1	APPL1	9606.ENSP00000370208	9606.ENSP00000288266	0	0	0	0	0.064	0.105	0	0.511	0.555
RABGEF1	MON1A	9606.ENSP00000370208	9606.ENSP00000296473	0	0	0	0	0.062	0.352	0	0.857	0.906
RABGEF1	EEA1	9606.ENSP00000370208	9606.ENSP00000317955	0	0	0	0	0.062	0.533	0	0.773	0.892
RABGEF1	HGS	9606.ENSP00000370208	9606.ENSP00000331201	0	0	0	0	0.082	0	0	0.515	0.536
RABGEF1	VPS39	9606.ENSP00000370208	9606.ENSP00000335193	0	0	0	0	0.087	0.057	0	0.705	0.724
RABGEF1	VPS45	9606.ENSP00000370208	9606.ENSP00000358126	0	0	0	0	0.111	0.132	0	0.710	0.757
RABGEF1	RABGAP1	9606.ENSP00000370208	9606.ENSP00000362751	0	0	0	0	0.064	0.056	0	0.390	0.414
RABGEF1	VPS16	9606.ENSP00000370208	9606.ENSP00000369810	0	0	0	0	0.062	0	0	0.559	0.569
RABGEF1	AGFG1	9606.ENSP00000370208	9606.ENSP00000387282	0	0	0	0	0.065	0.104	0	0.347	0.405
RABGEF1	RAB3GAP1	9606.ENSP00000370208	9606.ENSP00000411418	0	0	0	0	0.083	0	0	0.401	0.427
RABGEF1	ANKFY1	9606.ENSP00000370208	9606.ENSP00000459943	0	0	0	0	0.082	0	0	0.457	0.480
RABGEF1	CLTC	9606.ENSP00000370208	9606.ENSP00000479606	0	0	0	0	0.184	0.062	0	0.384	0.487
RABGEF1	VPS11	9606.ENSP00000370208	9606.ENSP00000481126	0	0	0	0	0.107	0	0	0.513	0.547
RABGEF1	GAPVD1	9606.ENSP00000370208	9606.ENSP00000377664	0	0	0	0.586	0.062	0	0.300	0.841	0.551
RABGEF1	RAB31	9606.ENSP00000370208	9606.ENSP00000461945	0	0	0	0	0.063	0.348	0	0.523	0.683
RABGEF1	VPS8	9606.ENSP00000370208	9606.ENSP00000404704	0	0	0	0	0.108	0.068	0	0.656	0.689
RABGEF1	GDI1	9606.ENSP00000370208	9606.ENSP00000394071	0	0	0	0	0.063	0.095	0.900	0.515	0.953
RABGEF1	RABEP1	9606.ENSP00000370208	9606.ENSP00000445408	0	0	0	0	0.062	0.992	0.800	0.994	0.999
RAD51AP1	RAB22A	9606.ENSP00000228843	9606.ENSP00000244040	0	0	0	0	0	0	0	0.826	0.826
REP15	RAB22A	9606.ENSP00000310335	9606.ENSP00000244040	0	0	0	0	0	0	0	0.782	0.782
REP15	EHD2	9606.ENSP00000310335	9606.ENSP00000263277	0	0	0	0	0	0	0	0.540	0.540
REP15	EHD3	9606.ENSP00000310335	9606.ENSP00000327116	0	0	0	0	0	0	0	0.442	0.442
REP15	AGFG1	9606.ENSP00000310335	9606.ENSP00000387282	0	0	0	0	0	0	0	0.537	0.537
REP15	EEA1	9606.ENSP00000310335	9606.ENSP00000317955	0	0	0	0	0	0	0	0.630	0.630
REP15	HGS	9606.ENSP00000310335	9606.ENSP00000331201	0	0	0	0	0	0	0	0.715	0.715
RTFDC1	RAB22A	9606.ENSP00000023939	9606.ENSP00000244040	0	0	0	0	0.062	0	0	0.527	0.538
RTFDC1	PPP4R1	9606.ENSP00000023939	9606.ENSP00000383402	0	0	0	0	0.112	0	0	0.642	0.668
RTFDC1	PKIG	9606.ENSP00000023939	9606.ENSP00000361980	0	0	0	0	0	0	0	0.695	0.695
RTFDC1	CSTF1	9606.ENSP00000023939	9606.ENSP00000217109	0	0	0	0	0.062	0	0	0.788	0.793
SGSM3	RAB22A	9606.ENSP00000248929	9606.ENSP00000244040	0	0	0	0	0.053	0.133	0	0.403	0.467
SGSM3	AGFG1	9606.ENSP00000248929	9606.ENSP00000387282	0	0	0	0	0	0	0	0.406	0.406
SGSM3	RAB7A	9606.ENSP00000248929	9606.ENSP00000265062	0	0	0	0	0.055	0.166	0	0.351	0.443
SGSM3	CHMP1A	9606.ENSP00000248929	9606.ENSP00000380998	0	0	0	0	0.076	0	0	0.436	0.456
SGSM3	EEA1	9606.ENSP00000248929	9606.ENSP00000317955	0	0	0	0	0.049	0	0	0.454	0.458
SGSM3	RABEP1	9606.ENSP00000248929	9606.ENSP00000445408	0	0	0	0	0	0	0	0.463	0.463
SGSM3	ANKFY1	9606.ENSP00000248929	9606.ENSP00000459943	0	0	0	0	0.056	0.056	0	0.468	0.484
SGSM3	ZFYVE20	9606.ENSP00000248929	9606.ENSP00000253699	0	0	0	0	0.058	0	0	0.485	0.495
SGSM3	RABGEF1	9606.ENSP00000248929	9606.ENSP00000370208	0	0	0	0	0.062	0.056	0	0.564	0.580
SGSM3	MON1A	9606.ENSP00000248929	9606.ENSP00000296473	0	0	0	0	0.062	0.058	0	0.616	0.631
TBC1D10A	RAB22A	9606.ENSP00000384996	9606.ENSP00000244040	0	0	0	0	0.053	0.133	0	0.726	0.755
TBC1D10A	EIF3K	9606.ENSP00000384996	9606.ENSP00000248342	0	0	0	0	0	0	0	0.641	0.641
TBC1D10A	TBC1D24	9606.ENSP00000384996	9606.ENSP00000293970	0	0	0	0	0	0	0	0.422	0.422
TBC1D10A	ANKRD27	9606.ENSP00000384996	9606.ENSP00000304292	0	0	0	0	0.056	0.056	0	0.412	0.431
TBC1D10A	ACAP2	9606.ENSP00000384996	9606.ENSP00000324287	0	0	0	0	0.049	0	0	0.464	0.469
TBC1D10B	RAB22A	9606.ENSP00000386538	9606.ENSP00000244040	0	0	0	0	0.053	0.133	0	0.727	0.756
TBC1D10B	EIF3K	9606.ENSP00000386538	9606.ENSP00000248342	0	0	0	0	0	0	0	0.642	0.642
TBC1D10B	TBC1D24	9606.ENSP00000386538	9606.ENSP00000293970	0	0	0	0	0	0	0	0.469	0.469
TBC1D10B	ACAP2	9606.ENSP00000386538	9606.ENSP00000324287	0	0	0	0	0.049	0	0	0.520	0.524
TBC1D10B	AGFG1	9606.ENSP00000386538	9606.ENSP00000387282	0	0	0	0	0	0	0	0.416	0.416
TBC1D10B	RAB31	9606.ENSP00000386538	9606.ENSP00000461945	0	0	0	0	0.053	0.133	0	0.364	0.432
TBC1D24	RAB22A	9606.ENSP00000293970	9606.ENSP00000244040	0	0	0	0	0.062	0.102	0	0.459	0.505
TBC1D24	TBC1D10A	9606.ENSP00000293970	9606.ENSP00000384996	0	0	0	0	0	0	0	0.422	0.422
TBC1D24	TBC1D10B	9606.ENSP00000293970	9606.ENSP00000386538	0	0	0	0	0	0	0	0.469	0.469
TXLNG	RAB22A	9606.ENSP00000369465	9606.ENSP00000244040	0	0	0	0	0	0	0	0.474	0.474
TXLNG	PPP4R2	9606.ENSP00000369465	9606.ENSP00000349124	0	0	0	0	0.089	0	0	0.627	0.645
TXLNG	CHMP1A	9606.ENSP00000369465	9606.ENSP00000380998	0	0	0	0	0	0	0	0.531	0.531
VPS11	VPS18	9606.ENSP00000481126	9606.ENSP00000220509	0	0	0	0.542	0.778	0.991	0.900	0.995	0.999
VPS11	RAB22A	9606.ENSP00000481126	9606.ENSP00000244040	0	0	0	0	0.049	0.351	0	0.337	0.555
VPS11	ZFYVE20	9606.ENSP00000481126	9606.ENSP00000253699	0	0	0	0	0.062	0.175	0	0.592	0.657
VPS11	RAB7A	9606.ENSP00000481126	9606.ENSP00000265062	0	0	0	0	0.069	0.952	0	0.877	0.994
VPS11	MON1A	9606.ENSP00000481126	9606.ENSP00000296473	0	0	0	0	0.062	0.527	0	0.740	0.874
VPS11	ANKRD27	9606.ENSP00000481126	9606.ENSP00000304292	0	0	0	0	0.107	0	0	0.362	0.406
VPS11	EEA1	9606.ENSP00000481126	9606.ENSP00000317955	0	0	0	0	0.062	0	0	0.427	0.440
VPS11	EHD3	9606.ENSP00000481126	9606.ENSP00000327116	0	0	0	0	0	0	0	0.517	0.517
VPS11	VPS39	9606.ENSP00000481126	9606.ENSP00000335193	0	0	0	0	0.445	0.991	0.900	0.993	0.999
VPS11	VPS45	9606.ENSP00000481126	9606.ENSP00000358126	0	0	0	0	0.344	0.446	0	0.815	0.927
VPS11	VPS16	9606.ENSP00000481126	9606.ENSP00000369810	0	0	0	0	0.236	0.985	0.900	0.995	0.999
VPS11	RABGEF1	9606.ENSP00000481126	9606.ENSP00000370208	0	0	0	0	0.107	0	0	0.513	0.547
VPS11	GAPVD1	9606.ENSP00000481126	9606.ENSP00000377664	0	0	0	0	0.107	0	0	0.362	0.406
VPS11	VPS8	9606.ENSP00000481126	9606.ENSP00000404704	0	0	0	0	0.122	0.984	0	0.947	0.999
VPS11	RAB31	9606.ENSP00000481126	9606.ENSP00000461945	0	0	0	0	0	0.351	0	0.289	0.518
VPS11	CLTC	9606.ENSP00000481126	9606.ENSP00000479606	0	0	0	0	0.141	0	0	0.578	0.622
VPS16	VPS18	9606.ENSP00000369810	9606.ENSP00000220509	0	0	0	0	0.433	0.991	0.900	0.995	0.999
VPS16	RAB22A	9606.ENSP00000369810	9606.ENSP00000244040	0	0	0	0	0	0.377	0	0.336	0.568
VPS16	ZFYVE20	9606.ENSP00000369810	9606.ENSP00000253699	0	0	0	0	0.062	0.115	0	0.626	0.662
VPS16	RAB7A	9606.ENSP00000369810	9606.ENSP00000265062	0	0	0	0	0	0.952	0	0.862	0.993
VPS16	MON1A	9606.ENSP00000369810	9606.ENSP00000296473	0	0	0	0	0.062	0	0	0.658	0.665
VPS16	EEA1	9606.ENSP00000369810	9606.ENSP00000317955	0	0	0	0	0.062	0	0	0.439	0.451
VPS16	VPS39	9606.ENSP00000369810	9606.ENSP00000335193	0	0	0	0	0.218	0.937	0.900	0.981	0.999
VPS16	VPS45	9606.ENSP00000369810	9606.ENSP00000358126	0	0	0	0	0.066	0.369	0	0.851	0.905
VPS16	CLTC	9606.ENSP00000369810	9606.ENSP00000479606	0	0	0	0	0.065	0	0	0.507	0.519
VPS16	RAB31	9606.ENSP00000369810	9606.ENSP00000461945	0	0	0	0	0	0.377	0	0.291	0.539
VPS16	RABGEF1	9606.ENSP00000369810	9606.ENSP00000370208	0	0	0	0	0.062	0	0	0.559	0.569
VPS16	VPS8	9606.ENSP00000369810	9606.ENSP00000404704	0	0	0	0	0.079	0.933	0	0.947	0.996
VPS16	VPS11	9606.ENSP00000369810	9606.ENSP00000481126	0	0	0	0	0.236	0.985	0.900	0.995	0.999
VPS18	GAPVD1	9606.ENSP00000220509	9606.ENSP00000377664	0	0	0	0	0.064	0	0	0.426	0.439
VPS18	EEA1	9606.ENSP00000220509	9606.ENSP00000317955	0	0	0	0	0.067	0	0	0.465	0.480
VPS18	HOOK1	9606.ENSP00000220509	9606.ENSP00000360252	0	0	0	0	0	0.362	0	0.295	0.531
VPS18	RAB31	9606.ENSP00000220509	9606.ENSP00000461945	0	0	0	0	0	0.367	0	0.293	0.533
VPS18	HGS	9606.ENSP00000220509	9606.ENSP00000331201	0	0	0	0	0.065	0	0	0.529	0.541
VPS18	RABGEF1	9606.ENSP00000220509	9606.ENSP00000370208	0	0	0	0	0.065	0	0	0.531	0.542
VPS18	CLTC	9606.ENSP00000220509	9606.ENSP00000479606	0	0	0	0	0.064	0	0	0.549	0.560
VPS18	RAB22A	9606.ENSP00000220509	9606.ENSP00000244040	0	0	0	0	0	0.367	0	0.367	0.582
VPS18	ZFYVE20	9606.ENSP00000220509	9606.ENSP00000253699	0	0	0	0	0.062	0.301	0	0.628	0.734
VPS18	MON1A	9606.ENSP00000220509	9606.ENSP00000296473	0	0	0	0	0.062	0.184	0	0.703	0.752
VPS18	VPS45	9606.ENSP00000220509	9606.ENSP00000358126	0	0	0	0	0.082	0.507	0	0.827	0.915
VPS18	RAB7A	9606.ENSP00000220509	9606.ENSP00000265062	0	0	0	0	0.065	0.833	0	0.886	0.980
VPS18	VPS8	9606.ENSP00000220509	9606.ENSP00000404704	0	0	0	0	0.102	0.978	0.360	0.918	0.998
VPS18	VPS39	9606.ENSP00000220509	9606.ENSP00000335193	0	0	0	0	0.394	0.937	0.900	0.993	0.999
VPS18	VPS16	9606.ENSP00000220509	9606.ENSP00000369810	0	0	0	0	0.433	0.991	0.900	0.995	0.999
VPS18	VPS11	9606.ENSP00000220509	9606.ENSP00000481126	0	0	0	0.542	0.778	0.991	0.900	0.995	0.999
VPS39	VPS18	9606.ENSP00000335193	9606.ENSP00000220509	0	0	0	0	0.394	0.937	0.900	0.993	0.999
VPS39	RAB22A	9606.ENSP00000335193	9606.ENSP00000244040	0	0	0	0	0.063	0.251	0	0.359	0.510
VPS39	ZFYVE20	9606.ENSP00000335193	9606.ENSP00000253699	0	0	0	0	0.063	0.101	0	0.657	0.686
VPS39	RAB7A	9606.ENSP00000335193	9606.ENSP00000265062	0	0	0	0	0.047	0.952	0	0.879	0.994
VPS39	MON1A	9606.ENSP00000335193	9606.ENSP00000296473	0	0	0	0	0.064	0.259	0	0.850	0.887
VPS39	EEA1	9606.ENSP00000335193	9606.ENSP00000317955	0	0	0	0	0.064	0	0	0.526	0.537
VPS39	RAB31	9606.ENSP00000335193	9606.ENSP00000461945	0	0	0	0	0.063	0.251	0	0.235	0.416
VPS39	AGFG1	9606.ENSP00000335193	9606.ENSP00000387282	0	0	0	0	0.098	0.056	0	0.439	0.481
VPS39	GDI1	9606.ENSP00000335193	9606.ENSP00000394071	0	0	0	0	0.063	0	0	0.498	0.509
VPS39	CLTC	9606.ENSP00000335193	9606.ENSP00000479606	0	0	0	0	0.070	0	0	0.582	0.595
VPS39	RABGEF1	9606.ENSP00000335193	9606.ENSP00000370208	0	0	0	0	0.087	0.057	0	0.705	0.724
VPS39	VPS45	9606.ENSP00000335193	9606.ENSP00000358126	0	0	0	0	0.110	0.244	0	0.767	0.829
VPS39	VPS8	9606.ENSP00000335193	9606.ENSP00000404704	0	0	0	0	0.115	0.937	0	0.927	0.995
VPS39	VPS16	9606.ENSP00000335193	9606.ENSP00000369810	0	0	0	0	0.218	0.937	0.900	0.981	0.999
VPS39	VPS11	9606.ENSP00000335193	9606.ENSP00000481126	0	0	0	0	0.445	0.991	0.900	0.993	0.999
VPS45	VPS18	9606.ENSP00000358126	9606.ENSP00000220509	0	0	0	0	0.082	0.507	0	0.827	0.915
VPS45	RAB22A	9606.ENSP00000358126	9606.ENSP00000244040	0	0	0	0	0.093	0.224	0	0.311	0.473
VPS45	ZFYVE20	9606.ENSP00000358126	9606.ENSP00000253699	0	0	0	0	0.082	0.985	0.800	0.976	0.999
VPS45	RAB7A	9606.ENSP00000358126	9606.ENSP00000265062	0	0	0	0	0.065	0.260	0	0.749	0.811
VPS45	MON1A	9606.ENSP00000358126	9606.ENSP00000296473	0	0	0	0	0.062	0.064	0	0.636	0.653
VPS45	ANKRD27	9606.ENSP00000358126	9606.ENSP00000304292	0	0	0	0	0.111	0.058	0	0.420	0.471
VPS45	EEA1	9606.ENSP00000358126	9606.ENSP00000317955	0	0	0	0	0	0.086	0	0.699	0.713
VPS45	HGS	9606.ENSP00000358126	9606.ENSP00000331201	0	0	0	0	0.062	0	0	0.680	0.687
VPS45	VPS39	9606.ENSP00000358126	9606.ENSP00000335193	0	0	0	0	0.110	0.244	0	0.767	0.829
VPS45	RAB31	9606.ENSP00000358126	9606.ENSP00000461945	0	0	0	0	0.065	0.224	0	0.261	0.416
VPS45	AGFG1	9606.ENSP00000358126	9606.ENSP00000387282	0	0	0	0	0.062	0.076	0	0.385	0.420
VPS45	GAPVD1	9606.ENSP00000358126	9606.ENSP00000377664	0	0	0	0	0.166	0.058	0	0.424	0.509
VPS45	CLTC	9606.ENSP00000358126	9606.ENSP00000479606	0	0	0	0	0.144	0.219	0	0.428	0.584
VPS45	RABEP1	9606.ENSP00000358126	9606.ENSP00000445408	0	0	0	0	0	0	0	0.606	0.606
VPS45	EHD1	9606.ENSP00000358126	9606.ENSP00000479153	0	0	0	0	0	0	0	0.720	0.720
VPS45	RABGEF1	9606.ENSP00000358126	9606.ENSP00000370208	0	0	0	0	0.111	0.132	0	0.710	0.757
VPS45	VPS8	9606.ENSP00000358126	9606.ENSP00000404704	0	0	0	0	0.065	0.344	0	0.846	0.897
VPS45	VPS16	9606.ENSP00000358126	9606.ENSP00000369810	0	0	0	0	0.066	0.369	0	0.851	0.905
VPS45	VPS11	9606.ENSP00000358126	9606.ENSP00000481126	0	0	0	0	0.344	0.446	0	0.815	0.927
VPS8	VPS18	9606.ENSP00000404704	9606.ENSP00000220509	0	0	0	0	0.102	0.978	0.360	0.918	0.998
VPS8	RAB22A	9606.ENSP00000404704	9606.ENSP00000244040	0	0	0	0	0	0.524	0	0.391	0.698
VPS8	ZFYVE20	9606.ENSP00000404704	9606.ENSP00000253699	0	0	0	0	0.062	0.115	0	0.613	0.651
VPS8	RAB7A	9606.ENSP00000404704	9606.ENSP00000265062	0	0	0	0	0	0	0	0.857	0.857
VPS8	APPL1	9606.ENSP00000404704	9606.ENSP00000288266	0	0	0	0	0.085	0	0	0.494	0.517
VPS8	MON1A	9606.ENSP00000404704	9606.ENSP00000296473	0	0	0	0	0.062	0.056	0	0.702	0.713
VPS8	HGS	9606.ENSP00000404704	9606.ENSP00000331201	0	0	0	0	0.069	0	0	0.726	0.735
VPS8	VPS39	9606.ENSP00000404704	9606.ENSP00000335193	0	0	0	0	0.115	0.937	0	0.927	0.995
VPS8	VPS45	9606.ENSP00000404704	9606.ENSP00000358126	0	0	0	0	0.065	0.344	0	0.846	0.897
VPS8	VPS16	9606.ENSP00000404704	9606.ENSP00000369810	0	0	0	0	0.079	0.933	0	0.947	0.996
VPS8	RABGEF1	9606.ENSP00000404704	9606.ENSP00000370208	0	0	0	0	0.108	0.068	0	0.656	0.689
VPS8	DENND1C	9606.ENSP00000404704	9606.ENSP00000370889	0	0	0	0	0.062	0	0	0.630	0.638
VPS8	GAPVD1	9606.ENSP00000404704	9606.ENSP00000377664	0	0	0	0	0.108	0.062	0	0.350	0.408
VPS8	RABEP1	9606.ENSP00000404704	9606.ENSP00000445408	0	0	0	0	0.069	0	0	0.599	0.611
VPS8	RAB31	9606.ENSP00000404704	9606.ENSP00000461945	0	0	0	0	0	0.524	0	0.258	0.631
VPS8	VPS11	9606.ENSP00000404704	9606.ENSP00000481126	0	0	0	0	0.122	0.984	0	0.947	0.999
ZFYVE20	ACAP1	9606.ENSP00000253699	9606.ENSP00000158762	0	0	0	0	0	0	0	0.443	0.443
ZFYVE20	VPS18	9606.ENSP00000253699	9606.ENSP00000220509	0	0	0	0	0.062	0.301	0	0.628	0.734
ZFYVE20	RAB22A	9606.ENSP00000253699	9606.ENSP00000244040	0	0	0	0	0.062	0.761	0	0.813	0.954
ZFYVE20	SGSM3	9606.ENSP00000253699	9606.ENSP00000248929	0	0	0	0	0.058	0	0	0.485	0.495
ZFYVE20	RAB11FIP3	9606.ENSP00000253699	9606.ENSP00000262305	0	0	0	0	0	0	0	0.442	0.442
ZFYVE20	APPL1	9606.ENSP00000253699	9606.ENSP00000288266	0	0	0	0	0	0	0	0.485	0.485
ZFYVE20	ANKRD27	9606.ENSP00000253699	9606.ENSP00000304292	0	0	0	0	0	0.059	0	0.521	0.530
ZFYVE20	RAB31	9606.ENSP00000253699	9606.ENSP00000461945	0	0	0	0	0.062	0.341	0	0.310	0.536
ZFYVE20	GAPVD1	9606.ENSP00000253699	9606.ENSP00000377664	0	0	0	0	0	0.059	0	0.559	0.567
ZFYVE20	MON1A	9606.ENSP00000253699	9606.ENSP00000296473	0	0	0	0	0.065	0	0	0.634	0.643
ZFYVE20	VPS8	9606.ENSP00000253699	9606.ENSP00000404704	0	0	0	0	0.062	0.115	0	0.613	0.651
ZFYVE20	VPS11	9606.ENSP00000253699	9606.ENSP00000481126	0	0	0	0	0.062	0.175	0	0.592	0.657
ZFYVE20	VPS16	9606.ENSP00000253699	9606.ENSP00000369810	0	0	0	0	0.062	0.115	0	0.626	0.662
ZFYVE20	VPS39	9606.ENSP00000253699	9606.ENSP00000335193	0	0	0	0	0.063	0.101	0	0.657	0.686
ZFYVE20	ANKFY1	9606.ENSP00000253699	9606.ENSP00000459943	0	0	0	0	0	0.069	0	0.686	0.695
ZFYVE20	HGS	9606.ENSP00000253699	9606.ENSP00000331201	0	0	0	0	0.062	0.056	0	0.700	0.711
ZFYVE20	RAB11FIP2	9606.ENSP00000253699	9606.ENSP00000347839	0	0	0	0	0.062	0	0	0.738	0.744
ZFYVE20	RAB7A	9606.ENSP00000253699	9606.ENSP00000265062	0	0	0	0	0	0	0	0.795	0.795
ZFYVE20	RABGEF1	9606.ENSP00000253699	9606.ENSP00000370208	0	0	0	0	0.056	0.059	0	0.842	0.847
ZFYVE20	EHD2	9606.ENSP00000253699	9606.ENSP00000263277	0	0	0	0	0	0.288	0.600	0.554	0.862
ZFYVE20	RABEP1	9606.ENSP00000253699	9606.ENSP00000445408	0	0	0	0	0.062	0	0	0.878	0.880
ZFYVE20	EHD3	9606.ENSP00000253699	9606.ENSP00000327116	0	0	0	0	0	0.655	0.800	0.718	0.978
ZFYVE20	EHD1	9606.ENSP00000253699	9606.ENSP00000479153	0	0	0	0	0	0.758	0.800	0.885	0.993
ZFYVE20	VPS45	9606.ENSP00000253699	9606.ENSP00000358126	0	0	0	0	0.082	0.985	0.800	0.976	0.999
